# Supplementary material for: Comparison of Transcriptome between Tolerant and Susceptible Rice Cultivar Reveals Positive and Negative Regulators of Response to Rhizoctonia solani in Rice
Source: Int J Mol Sci. 2023 Sep 20;24(18):14310. doi: 10.3390/ijms241814310 (PMC10532033; doi:10.3390/ijms241814310)
Supplement: Supplementary file 1 [file ijms-24-14310-s001.zip]

Archive with 9 entries (9 files):
- Supplementary S1.xls
- Supplementary S2.xls
- Supplementary S3.xls
- Supplementary S4.xls
- Supplementary S5.xls
- Supplementary S6.xls
- Supplementary S7.xls
- Supplementary S8.xls
- Supplementary S9.xls
