# Supplementary material for: Comparison of Transcriptome between Tolerant and Susceptible Rice Cultivar Reveals Positive and Negative Regulators of Response to Rhizoctonia solani in Rice
Source: Int J Mol Sci. 2023 Sep 20;24(18):14310. doi: 10.3390/ijms241814310 (PMC10532033; doi:10.3390/ijms241814310)
Supplement: Supplementary file 1 [file ijms-24-14310-s001.zip › Supplementary S1.xls]

## Sheet: Sheet2
Id	Reverse primer	Forward primer
Os04g0252850	GTCGGAGAGCTTGTAGGAGG	TACATGGAGGAGAAGCACGG
Os09g0541050	AGACGAGGACGAATATGGTGG	CCACCGTGATCGGGTACAAG
Os02g0101400	AGGTTTCCGTCCTCTGCAAC	CGAAGTCGGTGAGGATGCTG
Os08g0547951	CATGTACTCCTGCTCGCTCC	GTGTGGAAGGACCCGGAAC
Os04g0568500	CAGAGGGCGCGCATCAT	GCTGTACCACACTCCCACTC
Os09g0528500	TGTAACCAGACCAGCGACG	CTGGCTGCTCTACCTCTCCT
Os06g0696400	GTTCCGCCTCTGGTTCGAC	GAAGTCCCTGATCGGTGTCC
Os03g0437200	CGGCGATCAACAAGGAGGAG	GGGCACAGCCACTTATTGC
Os01g0699500	CGCAGTCCACCGGATCG	CGTTCCTCTCGAAGCAGCC
Os07g0526600	AGGATGGACAGGAAAGCTGC	ATTGTAAGCTCTGGTCCGGC
Os12g0218100	CTCGTCCTGATGCTGTTCGT	GGATACGGAGTCGGAAGCAG
Os01g0952900	AAGAAGGTGTCCGTGGCTG	TCACCTTCTCGATGAACTCCG
Os04g0493400	GGCTAAGGGACCCAGACAAG	CCAAACCCCTGCGACATCA
Os03g0830500	CACCGGCCTCTTGGACTG	CCTGTCCACCATCTCCGC
Os11g0592200	CAAGAAGCATCCAACGTGCG	ACAACGGTTTGTTGGCATCC
OsACTB	GAGTATGATGAGTCGGGTCCAG	ACACCAACAATCCCAAACAGAG
