# Supplementary material for: Comparison of Transcriptome between Tolerant and Susceptible Rice Cultivar Reveals Positive and Negative Regulators of Response to Rhizoctonia solani in Rice
Source: Int J Mol Sci. 2023 Sep 20;24(18):14310. doi: 10.3390/ijms241814310 (PMC10532033; doi:10.3390/ijms241814310)
Supplement: Supplementary file 1 [file ijms-24-14310-s001.zip › Supplementary S2.xls]

## Sheet: fastq
file	format	type	num_seqs	sum_len	min_len	avg_len	max_len	Q1	Q2	Q3	sum_gap	N50	Q20(%)	Q30(%)
CK-ZD-1_1.fq.gz	FASTQ	DNA	25861658	3879248700	150	150	150	75	150	75	0	150	97.38	93.58
CK-ZD-1_2.fq.gz	FASTQ	DNA	25861658	3879248700	150	150	150	75	150	75	0	150	97.65	93.54
CK-ZD-2_1.fq.gz	FASTQ	DNA	20437209	3065581350	150	150	150	75	150	75	0	150	97.37	93.54
CK-ZD-2_2.fq.gz	FASTQ	DNA	20437209	3065581350	150	150	150	75	150	75	0	150	97.89	94.14
CK-ZD-3_1.fq.gz	FASTQ	DNA	22468950	3370342500	150	150	150	75	150	75	0	150	97.52	93.81
CK-ZD-3_2.fq.gz	FASTQ	DNA	22468950	3370342500	150	150	150	75	150	75	0	150	97.89	94.13
CK-XZ-1_1.fq.gz	FASTQ	DNA	21240132	3186019800	150	150	150	75	150	75	0	150	97.69	94.15
CK-XZ-1_2.fq.gz	FASTQ	DNA	21240132	3186019800	150	150	150	75	150	75	0	150	96.85	91.45
CK-XZ-2_1.fq.gz	FASTQ	DNA	22458285	3368742750	150	150	150	75	150	75	0	150	97.74	94.16
CK-XZ-2_2.fq.gz	FASTQ	DNA	22458285	3368742750	150	150	150	75	150	75	0	150	97.84	93.87
CK-XZ-3_1.fq.gz	FASTQ	DNA	21854325	3278148750	150	150	150	75	150	75	0	150	97.68	94.07
CK-XZ-3_2.fq.gz	FASTQ	DNA	21854325	3278148750	150	150	150	75	150	75	0	150	97.97	94.17
ZD-1_1.fq.gz	FASTQ	DNA	20289704	3043455600	150	150	150	75	150	75	0	150	97.69	94.11
ZD-1_2.fq.gz	FASTQ	DNA	20289704	3043455600	150	150	150	75	150	75	0	150	97.94	94.06
ZD-2_1.fq.gz	FASTQ	DNA	20759352	3113902800	150	150	150	75	150	75	0	150	97.72	94.18
ZD-2_2.fq.gz	FASTQ	DNA	20759352	3113902800	150	150	150	75	150	75	0	150	97.84	93.82
ZD-3_1.fq.gz	FASTQ	DNA	21329079	3199361850	150	150	150	75	150	75	0	150	97.89	94.43
ZD-3_2.fq.gz	FASTQ	DNA	21329079	3199361850	150	150	150	75	150	75	0	150	97.98	94.07
XZ-1_1.fq.gz	FASTQ	DNA	19890841	2983626150	150	150	150	75	150	75	0	150	97.53	93.84
XZ-1_2.fq.gz	FASTQ	DNA	19890841	2983626150	150	150	150	75	150	75	0	150	97.76	93.78
XZ-2_1.fq.gz	FASTQ	DNA	19758831	2963824650	150	150	150	75	150	75	0	150	97.56	93.85
XZ-2_2.fq.gz	FASTQ	DNA	19758831	2963824650	150	150	150	75	150	75	0	150	97.92	94.15
XZ-3_1.fq.gz	FASTQ	DNA	20645468	3096820200	150	150	150	75	150	75	0	150	97.52	93.85
XZ-3_2.fq.gz	FASTQ	DNA	20645468	3096820200	150	150	150	75	150	75	0	150	97.88	94.08
														93.8679

## Sheet: alignment 
# The overall alignment summary
sample	QC-passed reads	mapped reads	mapped
CK-ZD-1	57758597	43657472	0.7559
CK-ZD-2	45597067	34818996	0.7636
CK-ZD-3	50445184	39397434	0.781
CK-XZ-1	47126263	35622149	0.7559
CK-XZ-2	49506409	32278499	0.652
CK-XZ-3	48387786	35761072	0.7391
ZD-1	44884564	34681609	0.7727
ZD-2	45655308	36280655	0.7947
ZD-3	46875212	35801990	0.7638
XZ-1	44335334	34042158	0.7678
XZ-2	43670850	33204938	0.7603
XZ-3	45931841	34674179	0.7549
