# Supplementary material for: Comparison of Transcriptome between Tolerant and Susceptible Rice Cultivar Reveals Positive and Negative Regulators of Response to Rhizoctonia solani in Rice
Source: Int J Mol Sci. 2023 Sep 20;24(18):14310. doi: 10.3390/ijms241814310 (PMC10532033; doi:10.3390/ijms241814310)
Supplement: Supplementary file 1 [file ijms-24-14310-s001.zip › Supplementary S3.xls]

## Sheet: CK-ZD vs-ZD-up
id	Symbol	CK.ZD_fpkm_mean	ZD_fpkm_mean	log2.fc.	Description
Os04g0301500	BHLH6	0.396667	765.147	10.9136	Helix-loop-helix DNA-binding domain containing protein
Os01g0597600		2.49667	263.493	6.72162	Amino acid transporter, transmembrane domain containing protein
Os06g0203600	CHI2	1.79667	167.03	6.53864	Chalcone isomerase domain containing protein
Os04g0469000	HIPP19	3.75333	496.123	7.04638	Heavy metal transport/detoxification protein domain containing protein
Os07g0661400		37.3	974.04	4.70673	Conserved hypothetical protein
Os01g0705700		0.556667	75.7933	7.08911	Similar to Transcription factor ICE1 (Inducer of CBF expression 1) (Basic helix- loop-helix protein 116) (bHLH116) (AtbHLH116)
Os06g0202900	RLCK203	13.23	177.557	3.74639	Serine/threonine protein kinase domain containing protein
Os06g0683400	CCD1	8.63333	447.09	5.6945	Small calcium-binding protein with one EF-hand motif, Positive regulation of osmotic and salt toleranc
Os03g0676400	VQ13	1.07667	320.56	8.21788	VQ domain containing protein
Os04g0584600	CDPK13	29.7467	266.153	3.16146	Similar to Calcium dependent protein kinase
Os01g0699600		0.223333	174.647	9.61102	Serine/threonine protein kinase domain containing protein
Os02g0209300		2.50333	479.163	7.58052	Hypothetical conserved gene
Os02g0126400	CDPK4	8.10333	284.267	5.13259	Calcium-dependent protein kinase, Positive regulator of the salt and drought stress response
Os03g0180900	TIFY11C	2.27333	602.683	8.05045	Tify domain containing protein
Os05g0516700		0.263333	145.523	9.11014	Conserved hypothetical protein
Os07g0551300	SDRLK6	8.00667	278.85	5.12214	Similar to KI domain interacting kinase 1
Os12g0150200	CYP94C2B	0.106667	594.347	12.444	Cytochrome P450 enzyme, Salt toleranc
Os04g0684900		1.07	189.73	7.47019	Component of the CCR4-NOTcomplex, Deadenylase, Deadenylation (poly(A) tail shortening), Development and stress respons
Os02g0669500		4.71333	231.79	5.61993	Similar to H0211B05.7 protein
Os02g0181300	WRKY71	19.0567	1113.71	5.86893	WRKY transcription factor, Defense respons
Os01g0186950		1.87333	598.413	8.31939	Hypothetical protein
Os03g0289800	2ODD8	3.11667	121.24	5.28172	Similar to Leucoanthocyanidin dioxygenase-like protein
Os05g0552800		1.83667	216.743	6.88275	Conserved hypothetical protein
Os10g0574700		40.89	596.18	3.86593	Protein of unknown function DUF597 family protein
Os01g0135700	CML16	2.81333	173.543	5.94687	EF-HAND 2 domain containing protein
Os03g0734500		0.68	100.38	7.20572	Conserved hypothetical protein
Os04g0497000		33.9167	1712.36	5.65785	Similar to Allyl alcohol dehydrogenase
Os05g0130100		0.656667	16.6367	4.66306	Hypothetical conserved gene
Os10g0574750		1.29333	17.0867	3.7237	Hypothetical gene
Os02g0205500		2.01	494.73	7.9433	Similar to Fatty acid elongase 1
Os11g0684000	JAMYB	6.25667	204.473	5.03037	Similar to Transcription factor MYB21 (Myb-related protein 21) (AtMYB21) (Myb homolog 3) (AtMyb3)
Os01g0860500		4.28	100.117	4.54793	Similar to Hevamine A precursor [Includes: Chitinase (EC 3.2.1.14); Lysozyme (EC 3.2.1.17)]
Os06g0649000	WRKY28	0.423333	230.64	9.08963	PAMP (pathogen-associated molecular pattern)-responsive transrepressor, Defense respons
Os02g0632800		1.22	37.0933	4.92621	Wall-associated kinase, Positive regulation of rice blast resistanc
Os03g0133400	WAK14	7.71667	265.617	5.10522	Peptidoglycan-binding Lysin subgroup domain containing protein
Os02g0682300	CEBiP	0.523333	90.5667	7.43511	RING-type E3 ligase, Negative regulation of cuticular wax biosynthesis, Drought stress respons
Os04g0496950	DHS	0.576667	68.4767	6.89173	Non-protein coding transcript
Os09g0533600		4.94	89.4267	4.17812	Similar to Avr9/Cf-9 induced kinase 1
Os01g0848700	BSR1	1.64667	33.7967	4.35926	Similar to Ras-related protein Rab11C
Os03g0180800		0.32	280.287	9.77462	TIFY domain-containing transcriptional regulator, Salt and dehydration stress toleranc
Os11g0151400	TIFY11A	0.0433333	346.037	12.9632	Cytochrome P450 family protein
Os04g0639000	CYP94C2	0.89	101.193	6.82909	Conserved hypothetical protein
Os10g0577600		1.14	57.9633	5.66803	H3K9 demethylase, Floral organ developmen
Os03g0717000		1.47	17.4033	3.56548	Similar to TMK protein precursor
Os03g0773300	TMK	4.22	120.353	4.83389	Protein kinase, core domain containing protein
Os02g0597300		2.92333	70.7867	4.59779	Leucine-rich repeat domain containing protein
Os08g0205800		1.87	127.357	6.08969	Hypothetical conserved gene
Os04g0546800		8.85333	143.19	4.01557	Pathogenesis-related transcriptional factor and ERF domain containing protein
Os01g0747300	ERF93	5.24333	68.78	3.71343	Similar to Plant-specific domain TIGR01615 family protein
Os02g0559800		0.37	53.4433	7.17434	RING-H2 type E3 ubiquitin ligase, Root development, Maintenance of cell viability after the initiation of root primordial formation, Defense respons
Os02g0560200	EL5	0.37	53.4433	7.17434	RING-H2 type E3 ubiquitin ligase, Root development, Maintenance of cell viability after the initiation of root primordial formation, Defense respons
Os02g0560600		0.37	53.4433	7.17434	RING-H2 type E3 ubiquitin ligase, Root development, Maintenance of cell viability after the initiation of root primordial formation, Defense respons
Os02g0561000		0.37	53.4433	7.17434	RING-H2 type E3 ubiquitin ligase, Root development, Maintenance of cell viability after the initiation of root primordial formation, Defense respons
Os02g0561400		0.37	53.4433	7.17434	RING-H2 type E3 ubiquitin ligase, Root development, Maintenance of cell viability after the initiation of root primordial formation, Defense respons
Os02g0561800		0.37	53.4433	7.17434	RING-H2 type E3 ubiquitin ligase, Root development, Maintenance of cell viability after the initiation of root primordial formation, Defense respons
Os01g0830700		5.82333	73.42	3.65626	Protein of unknown function DUF231, plant domain containing protein
Os07g0637000	XOAT1	2.17	40.3567	4.21704	Similar to CBL-interacting protein kinase 21
Os04g0592600	CIPK21	31.6867	315.53	3.31583	Similar to OSIGBa0142I02-OSIGBa0101B20.17 protein
Os10g0391400		0.68	185.093	8.0885	Tify domain containing protein
Os06g0356800	TIFY11E	0.63	102.723	7.3492	Similar to Xylanase inhibitor protein I precursor
Os05g0287800		4.38667	129.293	4.88138	Similar to Phosphatidic acid phosphatase-like protein
Os01g0837000		0.776667	21.9433	4.82034	Ankyrin repeat containing protein
Os08g0141400		1.59	62.9733	5.30764	Similar to mRNA, clone: RTFL01-03-I20
Os03g0107700	NDB3	2.50667	242.287	6.5948	Similar to EL2 protein
Os01g0816100	EL2	1.07333	76.99	6.1645	Similar to NAC domain protein
Os10g0370500	C4	0.383333	139.833	8.51089	Glycoside hydrolase, catalytic core domain containing protein
Os09g0272600		0.613333	530.13	9.75546	Conserved hypothetical protein
Os10g0580900		8.02667	278.267	5.11552	Conserved hypothetical protein
Os08g0386200		6.69333	60.2567	3.17032	WRKY transcription factor 69
Os07g0190000	WRKY69	3.44	108.703	4.98184	Similar to 1-deoxy-D-xylulose 5-phosphate synthase 2 precursor
Os07g0550900	DXS3	0.18	25.8567	7.1664	Similar to Receptor-like protein kinase 6
Os06g0143400	SDRLK40	19.08	169.26	3.14911	Similar to Acyl-ACP thioesterase (Fragment)
Os07g0176200		2.13	35.6167	4.06363	Tesmin/TSO1-like, CXC domain containing protein
Os01g0384800	CXC2	9.91667	183.113	4.20674	Conserved hypothetical protein
Os11g0213700		4.17333	111.67	4.7419	Leucine-rich repeat, typical subtype containing protein
Os01g0389700		1.7	227.31	7.06298	Protein of unknown function DUF679 family protein
Os12g0434400		0.75	94.42	6.97606	Similar to predicted protein
Os07g0680900		15.44	145.133	3.23263	Similar to Ribosomal protein S6 kinase
Os06g0254700		5.51	72.1467	3.71081	Caleosin related family protein
Os11g0482901		1.68	100.84	5.90746	Hypothetical gene
Os06g0106800		1.54333	77.38	5.64784	Similar to glycoside hydrolase, family 28
Os02g0693400		0.766667	57.5533	6.23016	Peptidase C19, ubiquitin carboxyl-terminal hydrolase 2 family protein
Os07g0604300	UBP8	1.53333	32.74	4.41631	Similar to Phytochelatin synthetase (Fragment)
Os01g0118400	BC1L6	2.13667	35.67	4.06128	Similar to HGA6
Os03g0148700		10.57	94.4533	3.15963	Similar to Calcium/calmodulin-regulated receptor-like kinase
Os10g0392400	RLCK100	12.9433	726.897	5.81147	Tify domain containing protein
Os01g0948500	TIFY11D	1.37667	14.4633	3.39315	Armadillo-like helical domain containing protein
Os01g0705750		1.10333	51.6633	5.5492	Hypothetical protein
Os08g0237000		9.38333	136.417	3.86178	Xyloglucan endotransglycosylase/hydrolase protein 8 precursor (EC 2.4.1.207) (End-xyloglucan transferase
Os03g0764100	XTH17	36.14	401.703	3.47446	Zinc finger transcription factor ZF1
Os03g0733800		8.19	50.31	2.61891	Endoplasmic reticulum oxidoreductin 1 family protein
Os03g0239200		17.5767	118.603	2.75441	Similar to CONSTANS interacting protein 6
Os02g0165100	LC5	1.67333	137.423	6.35976	Protein kinase, core domain containing protein
Os10g0118200	RLCK63	1.52667	209.26	7.09877	Conserved hypothetical protein
Os02g0721700		16.4	122.98	2.90666	Similar to Gpi-anchored protein (Fragment)
Os02g0676800		0.0466667	75.0133	10.6505	Similar to Dehydration responsive element binding protein 1E (DREB1E protein)
Os01g0742400	ERF20	0.87	49.0867	5.81817	Hypothetical conserved gene
Os01g0905200		0.393333	15.1667	5.26901	Exo70 exocyst complex subunit family protein
Os10g0558700		3.01667	73.98	4.61611	Similar to Oxidoreductase, 2OG-Fe oxygenase family protein, expressed
Os03g0741100	2ODD11	15.1567	353.19	4.54242	Basic helix-loop-helix transcription factor, Drought toleranc
Os02g0787800	BHLH148	19.9433	146.087	2.87285	Diacylglycerol kinase accessory region domain containing protein
Os11g0210201	DGK3	0.81	153.99	7.5707	Conserved hypothetical protein
Os06g0663200		9.71	48.39	2.31717	Similar to Protein kinase APK1B, chloroplast precursor (EC 2.7.1.-)
Os10g0575000	RLCK211	45.3567	181.443	2.00013	JAZ-interacting transcription factor, Positive regulator of jasmonate (JA) signaling pathway, Bacterial blight resistance, Spikelet developmen
Os03g0183500	BHLH9	2.39333	136.843	5.83736	Protein of unknown function DUF581 family protein
Os02g0677300	FLZ10	0.34	81.4667	7.90453	Similar to CRT/DRE binding factor 1
Os05g0414700	DREB1G	13.3233	96.3333	2.85408	Similar to BRASSINOSTEROID INSENSITIVE 1-associated receptor kinase 1
Os06g0574200		2.95667	44.0567	3.89732	Serine/threonine protein kinase-related domain containing protein
Os11g0229400	RLCK207	1.57333	17.4633	3.47243	Similar to NBS-LRR protein (Fragment)
Os02g0733900		0.153333	155.573	9.98671	Conserved hypothetical protein
Os05g0545400	SYL2	0.56	48.2567	6.42916	Serine/threonine protein kinase domain containing protein
Os02g0712500		0.56	29.5633	5.72224	Protein of unknown function DUF23 family protein
Os01g0940800		0.263333	169.963	9.33412	Similar to Beta-1,3-glucanase precursor
Os02g0748300	GNS6	5.06333	172.573	5.09098	Similar to VMP3 protein
Os01g0307686		1.01333	115.177	6.8286	Similar to embryonic abundant protein-like
Os07g0537900		0.406667	50.9067	6.96786	Similar to SRK3 gene
Os01g0695800		3.23333	194.017	5.90701	Similar to MDR-like ABC transporter
Os01g0622600	MDR7	17.91	99.9567	2.48054	Calcium-dependent protein kinase, Positive regulation of salt and drought tolerance, Negative regulation of seedling growth and seed development, Regulation of pathogenesis-related genes involved in disease resistanc
Os04g0208200	CDPK1	1.65667	27.3733	4.04642	Cysteine proteinase
Os01g0609900		0.336667	60.6367	7.49273	Similar to Pleiotropic drug resistance protein 4
Os02g0180700	PDR8	10.62	139.123	3.71151	Similar to Cinnamoyl-CoA reductase (EC 1.2.1.44)
Os03g0258200	CCR21	1.05	75.7167	6.17215	Alpha/beta hydrolase fold-3 domain containing protein
Os01g0863300		3.94	97.2033	4.62474	Similar to MCB2 protein
Os09g0472700	MYBR17	0.323333	369.593	10.1587	Similar to blight-associated protein p12
Os03g0837100		1.39667	15.64	3.48518	Similar to Cellulose synthase-6
Os05g0537100	CESA5	15.4567	182.623	3.56257	WRKY transcription factor 10
Os04g0517100	WRKY7	3.11	239.74	6.26841	Similar to OSIGBa0145M07.4 protein
Os07g0526400		4.49333	373.207	6.37604	Polyketide synthase, type III domain containing protein
Os12g0174200	PKS15	0.556667	18.06	5.01984	Conserved hypothetical protein
Os12g0556200		3.42333	161.86	5.5632	Calmodulin binding protein-like family protein
Os01g0699100		3.50333	44.53	3.66798	Serine/threonine protein kinase domain containing protein
Os11g0183900	MAPKKK63	4.21333	138.693	5.04079	Similar to Aspartic proteinase Asp1 precursor (EC 3.4.23.-
Os08g0120600		4.14667	66.7033	4.00773	Similar to Fructose-bisphosphate aldolase, cytoplasmic isozyme (EC 4.1.2.13)
Os07g0669650		31.8633	256.337	3.00807	Similar to Isoform 2 of Potassium transporter 7
Os07g0545800		12.0733	159.27	3.72158	Similar to Chitin-inducible gibberellin-responsive protein
Os02g0764700	CIGR1	0.313333	159.463	8.99131	Similar to Ethylene-responsive transcription factor 4 (Ethylene-responsive element binding factor 4) (Related to APETALA-2 protein 5) (EREBP-4) (AtERF4)
Os06g0713100	ERF103	5.71333	96.8533	4.0834	Protein of unknown function DUF1640 family protein
Os05g0507300		45.61	154.147	1.75688	Similar to Calreticulin-3
Os01g0892800		1.25667	176.43	7.13335	Similar to Ankyrin-kinase
Os01g0769000		18.4067	68.5433	1.89679	Topoisomerase II-associated protein PAT1 domain containing protein
Os07g0539100		0.116667	31.5933	8.08108	Glycoside hydrolase, family 17 protein
Os03g0792800	GNS11	0.85	101.543	6.90042	Beta-1,3-glucanase-like protein
Os12g0131100		10.7267	170.797	3.99301	Similar to Glucosamine--fructose-6-phosphate aminotransferase [isomerizing] (EC 2.6.1.16) (Hexosephosphate aminotransferase) (D-fructose-6- phosphate amidotransferase) (GFAT)
Os01g0717000		49.7933	240.27	2.27063	Similar to GmCK1p (EC 2.7.1.32)
Os04g0667600		13.5033	191.67	3.82724	Heavy metal transport/detoxification protein domain containing protein
Os08g0445700	HIPP24	0.683333	42.46	5.95737	Class II trehalose-phosphate-synthase (TPS) gene family member, Salt stress tolerance, Control of yield-related trait
Os08g0508800	TPS8	1.07667	223.947	7.70044	Lipoxygenase, chloroplast precursor (EC 1.13.11.12)
Os10g0416500		5.99333	745.83	6.95934	Similar to Chitinase 1 precursor (EC 3.2.1.14) (Tulip bulb chitinase-1) (TBC-1)
Os01g0821300		0.133333	50.19	8.55622	Hypothetical conserved gene
Os08g0497900	WRKY108	3.76667	22.9033	2.6042	Conserved hypothetical protein
Os10g0444700		47.5667	670.22	3.81661	Phosphate transporter, Pi homeostasi
Os07g0538300	PT8	0.17	15.67	6.52633	Hypothetical conserved gene
Os04g0571600		0.853333	28.8867	5.08115	Multi antimicrobial extrusion protein MatE family protein
Os04g0395800		0.68	131.243	7.59249	Tify domain containing protein
Os03g0285800	TIFY9	2.39667	215.9	6.49319	MAP Kinase
Os09g0255400	MSRMK2	2.04333	118.917	5.86288	Similar to Indole-3-glycerol phosphate synthase, chloroplast precursor (EC 4.1.1.48) (IGPS)
Os03g0718800	IGPS	13.9767	245.97	4.13739	Similar to Physical impedance induced protein
Os06g0318800		23.6033	1008.64	5.41727	Non-protein coding transcript
Os12g0181600	AGP24	13.1933	179.233	3.76396	Amino acid transporter, transmembrane domain containing protein
Os04g0608900	AAP11B	6.35667	65.1267	3.35691	Similar to Serine/thronine protein kinase-like protein
Os05g0546400		0.223333	108.997	8.93087	Hypothetical protein
Os01g0826400		1.54333	46.5833	4.91569	WRKY transcription factor 24 (WRKY24)
Os01g0952900	WRKY24	0.001	281.483	18.1027	Conserved hypothetical protein
Os09g0492700		1.23333	107.543	6.44621	Similar to 3-hydroxy-3-methylglutaryl coenzyme A reductase (EC 1.1.1.34) (Fragment)
Os04g0611400	HMGRII	2.97	30.14	3.34314	Similar to Vacuolar sorting receptor 7 precursor (AtVSR7) (Epidermal growth factor receptor-like protein 3) (AtELP3) (BP80-like protein f) (AtBP80f)
Os02g0526400		10.9633	322.667	4.87929	Similar to ATP-dependent Clp protease ATP-binding subunit
Os05g0473500	ERD1	8.33667	84.3967	3.33964	Exo70 exocyst complex subunit family protein
Os02g0614500		19.4733	93.74	2.26716	Protein of unknown function DUF250 domain containing protein
Os07g0680800		1.73333	18.9033	3.44702	Hypothetical protein
Os11g0207200		17.9667	129.487	2.84941	Similar to MAP3Ka
Os09g0453400		19.12	118.993	2.63773	Peptidase S26A, signal peptidase I family protein
Os07g0252400		3.03	23.8067	2.97398	Similar to Cellulose synthase-8
Os02g0759400	CESA6	14.2233	348.53	4.61495	Zinc finger, RING/FYVE/PHD-type domain containing protein
Os04g0447166		4.39667	249.187	5.82467	Hypothetical protein
Os04g0606200		0.2	86.6333	8.75878	Similar to OSIGBa0113I13.1 protein
Os03g0603600		1.25	25.7067	4.36214	PLC-like phosphodiesterase, TIM beta/alpha-barrel domain domain containing protein
MSTRG.580	GDPD5	0.79	23.5	4.89466	protein ANTAGONIST OF LIKE HETEROCHROMATIN PROTEIN 1 [Oryza sativa Japonica Group]
Os03g0402800		76.7767	1093.38	3.83198	Tify domain containing protein
Os01g0307624	TIFY10A	0.0633333	37.2567	9.20032	Conserved hypothetical protein
Os01g0794100		1.10333	37.7233	5.09552	Conserved hypothetical protein
Os03g0301200		0.633333	34.6667	5.77444	COBRA-like protein 7 precursor
Os09g0442900	BC1L1	7.98	53.8433	2.75431	Similar to Axi 1 (Auxin-independent growth promoter)-like protein
Os02g0125300		17.5867	254.727	3.8564	Bax inhibitor-1 (BI-1
Os03g0125600		5.55333	36.7567	2.72658	Ser Thr specific protein kinase-like protein
Os10g0469600		1.99	25.4133	3.67475	Similar to Leucine Rich Repeat family protein, expressed
Os09g0522000		0.46	64.1933	7.12465	Similar to Dehydration-responsive element-binding protein 1B
Os10g0521900	DREB1B	1.90333	45.8	4.58875	Similar to Membrane protein
Os04g0202500		1.4	9.46667	2.75743	Similar to H0512B01.12 protein
Os02g0575000	RLCK135	11.9333	263.86	4.4667	Conserved hypothetical protein
Os08g0498400		86.69	351.627	2.02011	Similar to Caffeoyl-CoA 3-O-methyltransferase (Fragment)
Os06g0708000		27.75	135.43	2.28699	Mitogen-activated protein kinas
Os04g0447100	BWMK1	8.39667	236.333	4.81486	Similar to Lipoxygenase
Os01g0714600	SPH	2.28	90.5267	5.31124	Similar to cDNA clone:J023088C01, full insert sequence
Os06g0716700		95.8833	301.143	1.6511	Similar to Heat shock protein 90
Os06g0726300	HSP90	12.42	116.477	3.2293	NAC transcription factor, Drought and cold stress toleranc
Os10g0528400	C95	0.233333	16.5933	6.15207	Glutathione S-transferase, C-terminal-like domain containing protein
Os11g0261900	GSTU3	0.443333	10.75	4.5998	Metallophosphoesterase domain containing protein
Os03g0740833		0.333333	6.47	4.27873	Conserved hypothetical protein
Os02g0661100		1.57667	67.09	5.41115	Similar to Trehalose-6-phosphate phosphatase
Os04g0401700	TPP1	5.33667	150.067	4.81352	Potassium transporter, Potassium mediated growth, Salt toleranc
Os01g0739200	LCS	22.6033	100.71	2.1556	Protein-tyrosine phosphatase, dual specificity domain containing protein
Os09g0379900		0.88	23.7833	4.7563	Similar to Beta-glucan binding protein
Os02g0504700		0.323333	16.0533	5.63371	Conserved hypothetical protein
Os01g0266500		8.54333	64.98	2.92712	Phenazine biosynthesis PhzC/PhzF protein family protein
Os01g0723600		0.873333	84.3533	6.59377	Ribose-phosphate pyrophosphokinase 3 (EC 2.7.6.1) (Phosphoribosyl pyrophosphate synthetase 3)
Os05g0495700		0.61	47.2867	6.27648	Similar to Glycerol-3-phosphate dehydrogenase
Os05g0524100		0.476667	26.22	5.78154	Conserved hypothetical protein
Os01g0962700		19.38	488.167	4.65473	Similar to Peroxidase 12 precursor (EC 1.11.1.7) (Atperox P12) (PRXR6) (ATP4a)
Os01g0699450		5.32	197.72	5.21589	Hypothetical protein
Os12g0547600		4.50333	79.1067	4.13473	Calmodulin binding protein-like domain containing protein
Os03g0264400		11.4767	101.297	3.14181	Anthranilate synthase alpha 2 subunit
Os03g0126800	ASA2	24.2067	157.807	2.70468	Similar to CBL-interacting protein kinase 9
Os09g0369400	CIPK09	21.5767	390.39	4.17737	Similar to predicted protein
Os02g0755000	TPP7	0.666667	28.38	5.41177	Putative methyltransferase, Pectin synthesis and methylesterification, Root development, Cellular adhesio
Os07g0669675	TSD2	5.83667	48.58	3.05715	Hypothetical protein
Os09g0521400		1.39333	12.97	3.21857	Similar to HMG-CoA synthase
Os09g0522200	HMGS1	0.333333	79.24	7.89312	DRE-binding protein 1A
Os06g0224200	DREB1A	2.03333	13.14	2.69205	Thioredoxin fold domain containing protein
Os01g0699500		0.001	49.0533	15.5821	Serine/threonine protein kinase domain containing protein
Os09g0128400		2.84	13.7367	2.27407	Conserved hypothetical protein
Os06g0215600		0.0333333	71.08	11.0583	Similar to Oxo-phytodienoic acid reductase
Os02g0633066	OPR5	1.3	14.1033	3.43945	Protein kinase, catalytic domain domain containing protein
Os02g0584800	WAK16	2.48333	49.0233	4.30312	Heavy metal transport/detoxification protein domain containing protein
Os01g0819700	HPP4	5.01	154.647	4.94802	Hypothetical conserved gene
Os03g0122300		2.17	113.757	5.71211	Similar to Flavanone 3-hydroxylase-like protein
Os07g0539300	2ODD2	4.34	73.45	4.081	Glycoside hydrolase, family 17 protein
Os12g0582700	GNS13	0.001	42.61	15.3789	Similar to Cytochrome P450
Os11g0115350		0.823333	66.4767	6.33523	Similar to Non-specific lipid-transfer protein 2
Os12g0218100	LTP1	0.001	91.42	16.4802	Similar to cDNA, clone: J065028F04, full insert sequence
Os03g0181100		32.9833	910.233	4.78643	Tify domain containing protein
Os04g0594400	TIFY11B	1.81333	28.63	3.98081	Aldo/keto reductase domain containing protein
Os01g0773800		0.0233333	305.393	13.676	Hypothetical conserved gene
Os07g0635500	BHLH185	0.01	47.7567	12.2215	Similar to Cytochrome P450
Os02g0715300	CYP709C5	6.80667	65.1433	3.2586	Conserved hypothetical protein
Os09g0439200		13.3633	305.973	4.51705	Jasmonate ZIM-domain protein, Jasmonate-induced resistance to bacterial blight, Repressor of jasmonic acid signalin
Os12g0170800	TIFY10C	0.75	35.7067	5.57316	Similar to Citrate binding protein precursor
Os06g0215900		7.62333	143.117	4.23063	Similar to Oxo-phytodienoic acid reductase
Os10g0555100	OPR4	1.85667	101.993	5.77962	Similar to DNA chromosome 4, ESSA I CONTIG fragment NO. 6 (Glucosyltransferase like protein)
Os03g0154100	GGT	4.72	122.007	4.69203	Aromatic-ring hydroxylase family protein
Os03g0788500		0.793333	23.1467	4.86673	Calcium-dependent protein kinase, Regulaton of immune responses, Disease resistanc
Os10g0469700	CDPK10	12.7533	57.2033	2.16522	Leucine-rich repeat, typical subtype containing protein
Os05g0130300		10.25	314.36	4.93872	Conserved hypothetical protein
Os01g0656600		10.4767	36.46	1.79913	Conserved hypothetical protein
Os06g0215100		2.78333	37.3133	3.74481	Protein of unknown function DUF1645 family protein
Os09g0334500		24.7267	170.983	2.78972	WRKY transcription factor, Tolerance to phosphate starvation, Regulator of Fe starvation and cold stres
Os02g0734300	WRKY74	38.3833	170.847	2.15415	Similar to Nudix hydrolase 18, mitochondrial precursor (EC 3.6.1.-) (AtNUDT18)
Os04g0618700	NUDX8	0.0333333	4.25333	6.99548	Protein kinase, core domain containing protein
Os05g0421450	FLS2	6.72	53.4333	2.99121	Hypothetical protein
Os05g0511400		17.65	60.2067	1.77026	Similar to Protein kinase GhCLK1 (Fragment)
Os01g0864500		5.26	381.84	6.18176	Harpin-induced 1 domain containing protein
Os08g0395700		1.82667	76.5467	5.38905	Conserved hypothetical protein
Os10g0405600		9.99	42.1367	2.07652	Phosphofructokinase family protein
Os04g0218400	PFK10	2.76333	72.04	4.70432	Similar to ankyrin protein kinase-like
Os08g0457300		0.286667	21.16	6.20582	Hypothetical conserved gene
Os09g0380600		0.06	25.0833	8.70755	Protein of unknown function DUF295 domain containing protein
Os07g0650100		0.0133333	50.8467	11.8969	Armadillo-like helical domain containing protein
Os08g0474000		0.0466667	91.88	10.9431	Similar to AP2 domain containing protein RAP2.6 (Fragment)
Os02g0720600	ERF104	4.36667	118.723	4.76493	Peptidase A1 domain containing protein
Os01g0739500		10.16	76.9433	2.9209	Conserved hypothetical protein
Os04g0615200		2.13667	112.74	5.72149	Hypothetical protein
Os01g0648000		4.91333	34.55	2.81391	Potassium channel, Potassium uptake, Salt stress toleranc
Os08g0384500	AKT1	8.74	244.827	4.80798	ABC transporter-like domain containing protein
Os04g0128700	PDR17	0.0933333	67.0267	9.48813	Thioredoxin-like fold domain containing protein
Os06g0267500		6.81667	33.4467	2.29472	Similar to NAM1 protein (Fragment)
Os11g0592000	C91	2.05	633.703	8.27204	Similar to Barwin
Os01g0892500	PR4C	4.25	36.04	3.08406	Similar to carboxylic ester hydrolase
Os05g0171900		2.94333	41.28	3.80992	Glyoxalase/bleomycin resistance protein/dioxygenase domain containing protein
Os01g0276700		4.79333	38.5433	3.00738	Similar to Pyruvate kinase, cytosolic isozyme (EC 2.7.1.40) (PK)
Os07g0557100		4.51	40.47	3.16565	Delayed-early response protein/equilibrative nucleoside transporter family protein
Os10g0457600	ENT2	36.5833	278.697	2.92944	Similar to Acetyl-CoA C-acyltransferase (3-ketoacyl-coa thiolase b) (EC 2.3.1.16) (Fragment)
Os01g0369700		27.77	267.19	3.26627	Similar to Glutathione S-transferase GST 8 (EC 2.5.1.18)
Os09g0482800	GSTF5	0.923333	52.6467	5.83335	EF hand domain containing protein
Os08g0490000	SUR1	5.16667	75.1433	3.86234	Helix-loop-helix DNA-binding domain containing protein
Os01g0888900	BHLH31	0.623333	39.1867	5.97422	Conserved hypothetical protein
Os02g0713700		0.286667	32.85	6.84038	Protein of unknown function DUF296 domain containing protein
Os03g0123800	AHL3	16.0767	166.08	3.36884	Similar to Hydrolase
Os01g0248500		3.70333	49.13	3.72971	Similar to Pathogen-related protein
Os03g0170100		0.75	29.02	5.27401	Conserved hypothetical protein
Os05g0397650		8.21	54.1933	2.72266	Similar to zinc finger (C3HC4-type RING finger) family protein
Os03g0274000		101.79	495.64	2.2837	Oxysterol-binding protein family protein
Os04g0674400		15.81	136.813	3.1133	Similar to Anamorsin (Cytokine induced apoptosis inhibitor 1) (CUA001). Splice isoform 2
Os08g0448000	DRE2A	1.07333	156.717	7.18992	4-coumarate:coenzyme A ligase, Lignin biosynthesis, Defense against woundin
Os05g0393100	4CL5	6.25	74.61	3.57744	Leucine-rich repeat, N-terminal domain containing protein
Os04g0677300	MRLP7	0.436667	85.3167	7.61015	Harpin-induced 1 domain containing protein
Os03g0150600		16.1967	145.18	3.16407	Pi transporter, Pi homeostasi
Os03g0286300	PT1	33.0367	226.523	2.77752	Similar to Phosphate/phosphoenolpyruvate translocator protein-like
Os06g0579100		2.75	140.99	5.68002	Conserved hypothetical protein
Os07g0622000		28.76	199.453	2.79392	Serine/threonine protein kinase, Hyperosmotic stress response, Abscisic acid (ABA)-dependent gene regulatio
Os07g0663800	SAPK2	3.55	46.2167	3.70252	Similar to Oxidoreductase, short chain dehydrogenase/reductase family protein, expressed
Os01g0778800		4.77667	65.98	3.78795	Peptidase M16, core domain containing protein
Os03g0159100		11.44	114.597	3.32441	Similar to Protein kinase APK1B, chloroplast precursor (EC 2.7.1.-)
Os01g0833400	RLCK101	6.89667	30.85	2.1613	Conserved hypothetical protein
Os06g0695600		5.48667	39.2567	2.83894	RING E3 ligase, Negative regulator for salt-stress respons
Os06g0696400		0.001	34.7533	15.0849	Xyloglycan endo-transglycosylase precursor
Os05g0560500	XTH11	0.22	27.9567	6.98955	Conserved hypothetical protein
Os01g0132000		20.02	1162.13	5.85919	Similar to Wound-induced protease inhibitor (WIP1)
Os02g0133000		9.49	35.54	1.90496	Cyclin-T1-1
Os08g0127100	CYCT1;3	38.7167	422.84	3.44909	Amino acid transporter, transmembrane family protein
Os06g0239100	HT	0.186667	17.78	6.57365	Peptidase M10A and M12B, matrixin and adamalysin family protein
Os03g0767000		6.38	125.363	4.29642	Allene oxide synthase (CYP74A1), Biosynthesis of jasmonic acid (JA
Os08g0545000	AOS1	5.33333	25.7667	2.2724	Pyridoxal phosphate-dependent transferase, major region, subdomain 1 domain containing protein
Os03g0743500		6.43	72.7133	3.49933	Calcium-binding EF-hand domain containing protein
Os02g0739100	CML4	2.68	43.5067	4.02093	Similar to Formin-like protein 16
Os03g0246500		0.603333	27.7567	5.52374	Protein of unknown function DUF869, plant family protein
Os08g0482700		26.16	803.22	4.94036	Cupredoxin domain containing protein
Os08g0411000	UCL30	0.366667	16.3733	5.48074	Prephenate dehydratase domain containing protein
Os04g0406600		5.8	156.073	4.75003	Prephenate dehydratase domain containing protein
Os03g0188500		1.38	112.007	6.34277	Glutelin family protein
Os03g0152000	AGP3	1.58667	21.2333	3.74226	Heavy metal transport/detoxification protein domain containing protein
Os03g0786000	HIPP36	13.2767	53.0133	1.99746	Similar to Glycine-rich protein
Os12g0159000		15.1433	134.407	3.14985	Harpin-induced 1 domain containing protein
Os03g0437200		0.001	44.72	15.4486	C2H2-type zinc finger protein, Abscisic acid-induced antioxidant defence, Water stress and oxidative stress toleranc
Os03g0790500	BSRD1	2.48	111.513	5.49073	Alpha/beta hydrolase fold-3 domain containing protein
Os07g0537250		0.613333	21.8833	5.15702	Hypothetical gene
Os05g0470000		1.77667	29.36	4.04661	Domain of unknown function DUF231, plant domain containing protein
Os01g0159300	XOAT2	22.0867	189.29	3.09935	Zinc finger, RING/FYVE/PHD-type domain containing protein
Os01g0959800		11.46	57.01	2.31461	Similar to PSD2 (phosphatidylserine decarboxylase 2); phosphatidylserine decarboxylase
Os02g0787300		12.3967	165.143	3.73569	Mitogen-activated protein kinase kinase 4, Defense response, Cell proliferation, Grain growt
Os06g0699200	SMG1	14.5533	49.5667	1.76802	Metallophosphoesterase domain containing protein
Os06g0242700		0.001	33.8367	15.0463	SAM dependent carboxyl methyltransferase family protein
Os10g0527800		1.16667	43.2533	5.21235	Similar to Tau class GST protein 3
Os01g0812200	GSTU12	4.37667	26.0033	2.57079	Cyclin-like F-box domain containing protein
Os01g0884400		0.353333	7.75667	4.45634	Armadillo domain containing protein
Os05g0367400	PUB16	1.84667	32.88	4.15421	Thiamin pyrophosphokinase, eukaryotic domain containing protein
Os12g0153200		0.216667	23.9	6.78539	Conserved hypothetical protein
Os04g0634700		5.07	195.36	5.26801	Similar to Diacylglycerol kinase
Os11g0570000	BIDK1	1.05	12.16	3.53368	Similar to Receptor kinase-like protein
Os01g0963000		0.383333	98.6933	8.00821	Similar to Peroxidase BP 1 precursor
Os01g0713200	PRX22	0.84	70.5067	6.39123	Similar to Beta-glucanase
Os03g0757900	GNS10	32.38	444.363	3.77856	Similar to UDP-glucose 6-dehydrogenase (EC 1.1.1.22) (UDP-Glc dehydrogenase) (UDP-GlcDH) (UDPGDH)
Os05g0563900		14.44	214.94	3.89579	Hypothetical gene
Os11g0236932	GRX17	0.973333	48.5433	5.6402	Hypothetical conserved gene
Os03g0764250		14.2533	73.6133	2.36867	Hypothetical gene
Os04g0578000		0.0333333	12.9967	8.60696	ACC synthase, Ethylene biosynthesi
Os03g0388500	ACS2	16.63	63.0467	1.92263	Similar to Anther ethylene-upregulated protein ER1 (Fragment)
Os08g0112300		0.146667	21.4467	7.19207	Transferase domain containing protein
Os04g0435500		8.81667	125.597	3.83242	Glutathione S-transferase, C-terminal-like domain containing protein
Os05g0585500	TCHQD1	23.73	97.4967	2.03864	Similar to Calcium-dependent protein kinase
Os10g0419400	CDPK15	0.766667	41.5267	5.75929	Similar to SIPL
Os06g0255900	SIP2	2.13	30.85	3.85635	Conserved hypothetical protein
Os07g0154100	EXO70F5	1.17333	18.6367	3.98946	Similar to Viviparous-14
Os04g0430700	NCED3	3.97667	39.1233	3.2984	Peptidase S8, subtilisin-related domain containing protein
MSTRG.9018	SUB41	1.35667	21.2567	3.96978	Os12g0273000 [Oryza sativa Japonica Group]
Os06g0256300		1.66333	24.1	3.85688	Similar to Calmodulin-binding heat-shock protein
Os01g0504950		5.09667	18.0033	1.82064	Hypothetical gene
Os04g0569300		0.673333	13.5267	4.32834	Similar to Membrane protein
Os02g0703600		1.53333	19.3267	3.65585	Similar to Abscisic acid 8'-hydroxylase 1
Os03g0319300	ABA8OX1	137.353	599.48	2.12582	Calmodulin, Ca<sup>2+</sup> sensor, Ca<sup>2+</sup> signalling, Thermotoleranc
Os01g0795400		0.0933333	17.0567	7.51373	Similar to Subtilase
Os03g0663500	HWI2	3.67333	692.727	7.55905	Similar to Osmotin precursor
Os12g0221400		0.386667	32.3933	6.38846	Similar to cDNA clone:001-112-B09, full insert sequence
Os03g0213100		17.8	78.6733	2.144	Similar to Sec61p
Os05g0445100		19.1567	83.0533	2.11619	Cytochrome P450 family protein
Os01g0796000	CYP94C4	1.21333	109.313	6.49335	Conserved hypothetical protein
Os06g0127100		0.143333	72.0333	8.97315	Dehydration-responsive element-binding protein 1C
Os08g0360300	DREB1C	0.143333	6.11333	5.41451	Calmodulin binding protein-like domain containing protein
Os08g0504700	SARD1	78.7667	523.017	2.7312	Gibberellin-induced A20/AN1 zinc-finger protein, Negative regulation of GA (gibberellin) -mediated cell elongatio
Os08g0374600		0.0833333	96.2433	10.1736	Similar to Receptor kinase-like protein
Os01g0850100		7.41333	134.657	4.18302	Similar to Phosphatidic acid phosphatase-like protein
Os06g0651000		3.61	118.147	5.03244	Similar to Helminthosporium carbonum susceptibility1
Os06g0670300		0.536667	24.21	5.49543	Homeodomain-like containing protein
Os09g0345300		1	13.1633	3.71845	Similar to Receptor-like serine/threonine kinase
Os08g0478700	MRLK50	88.8767	619.787	2.8019	Similar to Mitochondrial uncoupling protein 4
Os01g0862800		2.15	81.4533	5.24357	NAC (NAM ATAF1/2 CUC2) transcription factor, Early and transient regulator of abiotic stress response
Os01g0748900	C59	9.00333	68.3967	2.92539	Membrane attack complex component/perforin/complement C9 family protein
Os08g0374701		0.06	104.457	10.7657	Similar to Protein kinase domain containing protein, expressed
Os02g0173200		9.16333	101.713	3.47249	VQ domain containing protein
Os05g0545300	VQ5	0.001	25.0967	14.6152	Serine/threonine protein kinase domain containing protein
Os01g0137500		1.08333	6.05333	2.48225	Protein kinase, catalytic domain domain containing protein
Os09g0536700	RLCK22	1.51	22.6433	3.90647	Similar to predicted protein
Os12g0516400	MFS5	2.96333	65.1433	4.45832	Hypothetical conserved gene
Os04g0449400		19.18	129.127	2.75111	Similar to H0818E04.11 protein
Os07g0550500	PP2C40	0.326667	11.3533	5.11915	Hypothetical conserved gene
Os02g0605900	SDRLK39	11.6233	581.747	5.6453	Similar to Chitinase (EC 3.2.1.14) A
Os05g0528000	CHT6	1.13667	10.44	3.19924	Similar to RbohAOsp (Fragment)
Os05g0566400	RBOHC	55.4067	413.873	2.90106	Similar to Blast and wounding induced mitogen-activated protein kinase
Os08g0410500	MPK7	6.94333	32.1867	2.21276	Similar to carbohydrate transporter/ sugar porter/ transporter
Os01g0975000		0.0666667	10.1667	7.25267	Protein of unknown function DUF966 family protein
Os03g0262150		0.936667	20.3033	4.43804	Hypothetical gene
Os03g0639600		25.8433	93.5567	1.85605	Similar to Zinc-finger protein Lsd1
Os05g0497300		74.8233	365.203	2.28714	Similar to Ethylene response factor 2
Os08g0482600	ERF74	0.001	23.13	14.4975	Cupredoxin domain containing protein
Os01g0176000	UCL29	1.67	18.3433	3.45734	UDP-glucuronosyl/UDP-glucosyltransferase family protein
Os03g0703200	UGT98B1	11.28	32.34	1.51955	Similar to leucine-rich repeat family protein
Os07g0617000		2.25	34.5567	3.94097	Similar to Ethylene response factor 2
Os06g0146800	ERF65	0.436667	103.46	7.88832	Conserved hypothetical protein
Os07g0597200		1.47	35.6167	4.59866	Protein kinase, core domain containing protein
Os01g0934400	BIN1	7.6	175.083	4.5259	Mog1/PsbP, alpha/beta/alpha sandwich domain containing protein
Os09g0468300		2.68333	20.9167	2.96255	Hypothetical conserved gene
Os03g0781300	ATL101	2.89	33.4767	3.53401	Conserved hypothetical protein
Os02g0201300		5.60333	28.35	2.33899	Conserved hypothetical protein
Os06g0207950		0.333333	35.1667	6.7211	Hypothetical gene
Os02g0673500		5.22667	45.9767	3.13694	Basic helix-loop-helix dimerisation region bHLH domain containing protein
Os12g0147800	LHW	3.21333	220.12	6.09808	Similar to Phytosulfokines 5 precursor (Secretory protein SH27A)
Os01g0513100	PSK3	12.4267	61.7967	2.31409	Similar to Protein phosphatase 2C ABI2
Os12g0518200	ABI2	0.416667	29.1767	6.12978	Similar to Integral membrane protein DUF6 containing protein
MSTRG.25065		0.753333	28.1033	5.22131	uncharacterized protein LOC4341373 isoform X1 [Oryza sativa Japonica Group]
Os12g0443500		5.28667	112.157	4.40701	Similar to UDP-glucose 6-dehydrogenase (EC 1.1.1.22) (UDP-Glc dehydrogenase) (UDP-GlcDH) (UDPGDH)
Os01g0389200		0.001	24.8867	14.6031	Protein of unknown function DUF679 family protein
Os06g0717100		16.26	53.7	1.72359	Senescence-associated family protein
Os02g0733800		9.61667	35.4033	1.88028	SET domain containing protein
Os11g0171500		7.86333	49.65	2.65858	Calcium-dependent protein kinas
Os10g0147200	CDPK24	0.36	28.7967	6.32176	Similar to Thaumatin-like protein
Os10g0510400		2.83333	40.04	3.82087	Protein of unknown function DUF248, methyltransferase putative family protein
Os07g0192000		1.20333	14.43	3.58396	ATPase, AAA-type, core domain containing protein
Os01g0860800		4.11667	88.3133	4.42308	Glycoside hydrolase, family 17 protein
Os01g0714800		0.001	34.83	15.088	WRKY transcription factor 26
Os10g0477100	WRKY26	3.69	16.1267	2.12776	Similar to Ankyrin-like protein
Os08g0518100	PMT10	33.19	119.617	1.8496	RabGAP/TBC domain containing protein
Os03g0659400		10.5667	91.7167	3.11766	DWNN domain domain containing protein
Os05g0438500		0.2	18.44	6.52669	Similar to Soluble inorganic pyrophosphatase (EC 3.6.1.1) (Pyrophosphate phospho- hydrolase) (PPase)
Os12g0541700		0.82	10.4467	3.67127	Similar to Rapid alkalinization factor 2
Os04g0306400	RALF37	20.95	113.053	2.43198	Ribose 5-phosphate isomerase family protein
Os07g0569100		76.6967	319.947	2.0606	Remorin protein, Coordination of interlink between abscisic acid (ABA) and brassinosteroid (BR) signalin
Os09g0452900	REM4.1	6.50333	61.83	3.24906	Glycosyl transferase, family 31 protein
Os12g0471100		0.0466667	17.9233	8.58523	Similar to ATPase 2
Os03g0720300		48.0667	177.85	1.88755	Similar to Glutamate decarboxylase isozyme 1 (EC 4.1.1.15)
Os04g0600300		1.01333	48.0933	5.56866	Homodimeric diiron-carboxylate protein, Cyanide-resistant respiration in mitochondria, Reactive oxygen species (ROS) scavengin
Os02g0126600	AOX1B	1.11333	63.2733	5.82864	Conserved hypothetical protein
Os08g0173300		1.18667	58.8233	5.6314	Small peptides, Anti-herbivore defense response, Response to wounding and oral secretio
Os01g0867900	PEP3	22.4933	82.77	1.87961	Protein of unknown function DUF502 family protein
Os03g0703900		8.14667	31.2133	1.93788	SNARE associated Golgi protein domain containing protein
Os04g0474800		2.63667	55.6067	4.39847	Similar to OSIGBa0135C13.7 protein
Os05g0576600	BGLU12	14.1067	401.47	4.83084	Conserved hypothetical protein
Os03g0361700		0.001	20.0033	14.288	Similar to Terpene synthase family, metal binding domain containing protein, expressed
Os05g0343400		51.5933	292.833	2.50482	WRKY transcription factor, Disease resistance, Defense respons
Os01g0566500	WRKY53	0.72	110.72	7.2647	Similar to Dioxygenase RAMOSUS1
Os01g0905300		0.18	9.71	5.7534	Similar to Leucine zipper protein-like
Os01g0113300		0.0333333	5.78333	7.43879	Similar to ARK protein (Fragment)
Os03g0694000	RLCK3	4.9	25.9767	2.40636	Similar to Oxalate oxidase 1 (EC 1.2.3.4) (Germin)
Os01g0699400	OXO4	1.02333	47.4467	5.53496	Serine/threonine protein kinase domain containing protein
Os04g0685300	STE11	8.14667	148.587	4.18895	Harpin-induced 1 domain containing protein
Os02g0803300		3.45	78.0167	4.49911	Epsin-like, N-terminal domain containing protein
Os01g0908700	ANTH4	9.27333	173.257	4.22368	Similar to Hnrpa2b1-prov protein
Os04g0464100		0.173333	48.87	8.13926	Heavy metal transport/detoxification protein domain containing protein
Os02g0676400	HIPP20	0.02	17.6	9.78136	Multi antimicrobial extrusion protein MatE family protein
Os05g0138300		173.94	1690.15	3.28049	Similar to ICT protein (Fragment)
Os05g0110000	LTI6B	5.72	57.8833	3.33906	Zinc finger, RING/FYVE/PHD-type domain containing protein
Os01g0597800		0.896667	27.3167	4.92907	UDP-glucuronosyl/UDP-glucosyltransferase family protein
Os03g0255900	UGT703A4	1.01667	22.6267	4.47611	Conserved hypothetical protein
Os03g0815266		0.001	89.0067	16.4416	Non-protein coding transcript
Os11g0208850		0.38	5.18667	3.77074	Hypothetical protein
Os08g0480100		99.7733	307.22	1.62255	Signal recognition particle receptor, alpha subunit, N-terminal domain containing protein
Os07g0691300		50.7767	336.09	2.72661	Wound-induced protein, Wun1, subgroup domain containing protein
Os04g0556400		0.0133333	30.1633	11.1435	Similar to UDP-glycosyltransferase UGT93B9
Os05g0437900	UGT93B	16.0733	51.5767	1.68205	Tubby family protein
Os05g0363200		41.05	316.683	2.94759	UDP-glucuronic acid decarboxylase
Os02g0313700		3.78	72.49	4.26132	Similar to NTMC2T6.1/NTMC2TYPE6.1
Os04g0604300	NTMC2T6.2	0.0366667	29.7	9.66178	Similar to Xyloglucan endotransglucosylase/hydrolase protein 24 precursor (EC 2.4.1.207) (At-XTH24) (XTH-24) (Meristem protein 5) (MERI-5 protein) (MERI5 protein) (Endo-xyloglucan transferase) (Xyloglucan endo-1,4-beta-D-glucanase)
Os04g0463500	XTH9	22.2433	287.647	3.69285	Similar to Anthranilate synthase beta chain
Os07g0682800	TDD1	6.40333	38.3233	2.58133	Similar to Apyrase-like protein
Os02g0654700	RTH1	1.66	76.6367	5.52878	AP2/ERF family protein, Abiotic stress respons
Os04g0583200	ERF91	1.65	11.7467	2.83171	Conserved hypothetical protein
Os06g0646100	O3L1	13.2067	95.6533	2.85655	Conserved hypothetical protein
Os12g0224000		2.73	18.55	2.76445	Similar to Diacylglycerol kinase 1 (EC 2.7.1.107) (Diglyceride kinase 1) (DGK 1) (DAG kinase 1)
Os03g0224200	DGK8	20.17	68.6833	1.76775	B-type response regulator, Cytokinin signalin
Os05g0513400	RR21	14.97	52.82	1.81901	Similar to non-imprinted in Prader-Willi/Angelman syndrome region protein 1
Os03g0778000		5.16333	39.7733	2.94543	Calmodulin binding protein-like family protein
Os01g0880200		4.82333	36.3333	2.91319	Glycosyl transferase, family 8 protein
Os03g0805400	PGSIP-A1	10.25	83.59	3.02771	Phosphatidic acid phosphatase type 2/haloperoxidase domain containing protein
Os02g0288000		2.47667	25.9933	3.39167	Cyclin-like F-box domain containing protein
Os02g0551100		14.3833	78.8133	2.45404	Serine/threonine protein kinase, Dehydration-inducible SNF1-related protein kinase 2, Hyperosmotic stress response, Abscisic acid (ABA) signalin
Os07g0121000	SAPK6	0.8	11.6	3.85798	Protein of unknown function DUF1719, Oryza sativa family protein
Os02g0736900		0.173333	48.1133	8.11674	Conserved hypothetical protein
Os11g0520950		2.69	23.7733	3.14367	Non-protein coding transcript
Os05g0194900		4.47333	73.05	4.02946	Similar to Pyrophosphate-fructose-6-phosphate 1-phosphotransferase-like protein (Pyrophosphate-dependent phosphofructo-1-kinase-like protein)
Os09g0341500	PPI-PFK	0.001	14.3233	13.8061	F-box domain, cyclin-like domain containing protein
Os01g0841700		2.30333	217.383	6.56037	Similar to Isoform ERG1b of Elicitor-responsive protein 1
Os04g0586500	RPP17	10.02	162.557	4.01999	Malectin-like carbohydrate-binding domain domain containing protein
Os02g0179200	MRLP6	0.001	20.7533	14.3411	Glutamine amidotransferase class-I domain containing protein
Os03g0195100		1.6	16.9467	3.40486	Putative aminotransferase, Disease resistance response against infection with rice blast fungu
Os03g0187600		27.0533	111.44	2.04239	GRAM domain containing protein
Os05g0557200	GRAM	6.39333	62.26	3.28367	Armadillo-type fold domain containing protein
Os12g0608500		0.103333	3.22333	4.96318	Serine/threonine protein kinase-related domain containing protein
Os03g0860100		0.001	17.9233	14.1296	Similar to Ethylene-responsive transcription factor 2 (Ethylene-responsive element binding factor 2) (EREBP-2) (AtERF2)
Os04g0607450	ERF83	2.89	26.67	3.20608	Non-protein coding transcript
Os08g0232700		12.8867	48.7633	1.91992	Exo70 exocyst complex subunit family protein
MSTRG.8030	EXO70FX4	0.001	9.07667	13.1479	expressed protein [Oryza sativa Japonica Group]
Os04g0391500		16.36	51.8667	1.66463	Similar to ACR4
Os01g0944700	ACR6	0.09	337.993	11.8748	Similar to Beta-1,3-glucanase precursor
Os02g0271000	GNS4	0.0466667	3.83667	6.36132	Similar to Subtilase
Os04g0514600	SUB17	0.44	32.5233	6.20783	Similar to NBS-LRR type disease resistance protein O2 (Fragment)
Os03g0799300		0.03	59.6733	10.9579	Conserved hypothetical protein
Os02g0488600		32.3467	145.527	2.16959	Armadillo-like helical domain containing protein
Os01g0332100	PUB8	21.1633	357.423	4.078	Similar to Neutral invertase-like protein (Fragment)
Os06g0286400	NIN2	32.64	137.917	2.07908	Non-protein coding transcript
Os04g0619400		7.12	72.57	3.34942	Protein kinase, core domain containing protein
Os05g0392700	RLCK160	19.9767	261.393	3.70983	Mitochondrial substrate carrier family protein
Os05g0411300		17.1967	50.8767	1.56488	bZIP transcription factor, Regulation of endoplasmic reticulum stress respons
Os02g0758200	BZIP39	0.466667	13.5133	4.85585	Conserved hypothetical protein
Os05g0373300		1.47667	8.48	2.52172	Similar to predicted protein
Os01g0203400		0.946667	13.18	3.79935	Hypothetical protein
Os02g0787966	CEP8	0.206667	5.63333	4.76861	Hypothetical protein
Os07g0590700		0.723333	11.0833	3.93759	Similar to transcriptional regulatory protein algP
Os04g0492400	AGP13	22.2667	146.517	2.71811	Similar to H0425E08.4 protein
Os05g0305900		7.94667	54.5867	2.78013	Protein kinase, core domain containing protein
Os05g0127300	STLK	1.67333	49.1467	4.8763	Serine/threonine protein kinase domain containing protein
Os11g0669100		1.18	22.84	4.2747	Calmodulin binding protein-like family protein
Os07g0471300		3.93333	25.8233	2.71485	Similar to Protein argonaute 18
Os04g0540900	AGO18	1.61	63.7967	5.30835	Receptor-like cytoplasmic kinase, Salt tolerance, Oxidative stress toleranc
Os01g0157900	RLCK154	32.7733	121.463	1.88993	Protein of unknown function Cys-rich family protein
Os06g0147300		0.313333	39.23	6.96812	Similar to cDNA clone:J023088C01, full insert sequence
Os08g0503200		16.1933	61.9867	1.93656	PLC-like phosphodiesterase, TIM beta/alpha-barrel domain domain containing protein
Os04g0416100		0.633333	5.86667	3.2115	Similar to Transcription factor E2F1 (E2F-1) (Fragment)
Os04g0585000		2.01	16.0733	2.9994	Similar to RING-H2 finger protein ATL1R
Os04g0609200		2.56333	23.47	3.19472	Major facilitator superfamily protein
Os01g0940700		19.4867	1976.58	6.66438	Similar to Glucan endo-1,3-beta-glucosidase GII precursor (EC 3.2.1.39) ((1->3)- beta-glucan endohydrolase GII) ((1->3)-beta-glucanase isoenzyme GII) (Beta-1,3-endoglucanase GII)
Os07g0538200		1.64667	15.9867	3.27925	Serine/threonine protein kinase-related domain containing protein
Os04g0669300		0.01	29.7633	11.5393	EF hand domain containing protein
Os05g0465000		0.41	17.36	5.404	Conserved hypothetical protein
Os05g0489900		0.32	3.57	3.47978	Ca/calmodulin-dependent protein kinase, Calcium/calmodulin-dependent protein kinase, Bacterial and fungal symbioses, Common symbiosis signaling (SYM) pathwa
Os01g0864200	DMI3	11.3633	131.243	3.52979	Conserved hypothetical protein
Os05g0312000		13.7	41.4667	1.59778	Hypothetical conserved gene
Os09g0399800	SPL40	0.001	14.9667	13.8695	Cinnamyl alcohol dehydrogenase (EC 1.1.1.195)
Os01g0955100	CAD8A	0.58	39.75	6.09876	Similar to Calmodulin-like protein (Fragment)
Os03g0829200	CML31	6.24667	56.2433	3.17052	Similar to Soluble epoxide hydrolase
Os03g0126825		3.00667	10	1.73376	Hypothetical gene
Os12g0145700		9.52333	64.4233	2.75804	Pyruvate kinase family protein
Os03g0844700	PK4	22.19	72.2867	1.70382	Similar to ALBINO3-like protein 1, chloroplastic
Os01g0760000		0.253333	10.6067	5.38779	Similar to Dynein light chain
Os12g0174100		16.3867	66.8867	2.0292	Protein of unknown function DUF246, plant family protein
Os09g0135800		1.67667	10.8667	2.69624	Armadillo-like helical domain containing protein
Os02g0778400		6.44667	50.69	2.97508	Similar to UMP/CMP kinase a (EC 2.7.1.48)
Os04g0628100		149.903	497.213	1.72983	Similar to Polyubiquitin
Os04g0607100	RUBI3	1.77667	16.9767	3.25631	Similar to OSIGBa0113I13.9 protein
Os01g0855600		0.69	29.7167	5.42853	Similar to Hs1pro-1 protein
Os01g0787000		0.176667	10.56	5.90144	Similar to Peroxidase (EC 1.11.1.7)
Os10g0558750		1.4	36.7433	4.71398	Similar to Oxidoreductase, 2OG-Fe oxygenase family protein, expressed
Os12g0570700		12.6367	311.327	4.62274	Similar to Metallothionein-like protein type 1
Os04g0142400	MTI4A	3.92	86.2567	4.45971	Conserved hypothetical protein
Os12g0221501		6.73333	30.3667	2.1731	Non-protein coding transcript
Os01g0314800		341.707	3310.2	3.27609	Late embryogenesis abundant protein 3 family protein
Os05g0443300	LEA9	10.33	27.6667	1.42131	Similar to predicted protein
Os11g0160400		0.84	176.113	7.7119	Conserved hypothetical protein
Os09g0562600		0.143333	6.40667	5.48213	Wall-associated kinase, Positive regulation of rice blast resistanc
Os12g0628600	WAK92	11.5633	1454.87	6.97519	Similar to Thaumatin-like pathogenesis-related protein 3 precursor
Os08g0137800	PR5	0.0466667	61.5133	10.3643	Cupredoxin domain containing protein
Os05g0519200	UCL24	10.3467	39.9433	1.94879	Similar to protein kinase
Os01g0881500		31.54	74.46	1.23928	Similar to Scarecrow-like 1 (Fragment)
Os02g0624300	PH1	0.12	17.2167	7.16463	R2R3-type MYB transcription factor, Negative regulation of cold tolerance, Maintenance of Pi homeostasi
Os10g0542900	MYB30	9.98333	598.017	5.90452	Similar to chitinase
Os05g0571200	CHT8	0.15	20.0867	7.06513	Similar to WRKY transcription factor 19
Os08g0457400	WRKY19	0.23	5.61333	4.60915	Similar to Avr9/Cf-9 induced kinase 1
Os03g0820400	RLCK255	0.0233333	62.4567	11.3862	Similar to ZPT2-13
Os06g0632200	ZFP15	11.4733	77.0467	2.74745	Similar to tryptophan synthase-related
Os11g0213800		1.37	30.3033	4.46723	Similar to NBS-LRR disease resistance protein homologue (Fragment)
Os02g0739400		2.13667	61.41	4.84504	Similar to Avr9/Cf-9 rapidly elicited protein 231 precursor
Os09g0415700	GATL6	1.83667	30.24	4.0413	Protein of unknown function DUF248, methyltransferase putative family protein
Os01g0127700		2.88	36.5333	3.66507	Conserved hypothetical protein
Os01g0834900	RLCK19	24.6333	401.127	4.02537	Hypothetical conserved gene
Os01g0528800		85.7567	378.39	2.14155	Similar to Cinnamyl alcohol dehydrogenase
Os10g0536400		22.9067	403.947	4.14033	Similar to Oxidoreductase, 2OG-Fe oxygenase family protein, expressed
Os01g0716500	F3H2	7.37333	45.4867	2.62505	Methyltransferase type 12 domain containing protein
Os03g0241900		9.49	188.46	4.31171	Similar to Senescence-associated protein 12
Os10g0146901		0.553333	30.9533	5.8058	Hypothetical protein
Os04g0461600		1.30333	18	3.78772	Similar to Fw2.2
Os01g0638000		0.001	11.07	13.4344	UDP-glucuronosyl/UDP-glucosyltransferase family protein
Os07g0550600	UGT703A2	0.03	22.8633	9.57386	Transferase family protein
Os02g0592400		29.13	259.673	3.15612	Hypoxia induced protein conserved region family protein
Os06g0248500		1.93667	65.7133	5.08454	U box domain containing protein
Os08g0410950	PUB39	2.05333	9.47333	2.2059	Hypothetical conserved gene
Os03g0221800		7.06333	19.2533	1.44669	Similar to Leucine Rich Repeat family protein, expressed
Os01g0214500		3.09	69.8	4.49755	Conserved hypothetical protein
Os07g0526600		0.001	80.6067	16.2986	Alpha/beta hydrolase fold-3 domain containing protein
Os11g0117400		29.3467	474.337	4.01464	Similar to WRKY DNA binding domain containing protein, expressed
Os10g0524300	WRKY104	0.893333	24.9033	4.801	LysM domain-containing protein, Embryo sac developmen
Os03g0749300	EMSA1	4.60667	70.0467	3.92652	Similar to Exoglucanase precursor
Os03g0741050		2.86667	35.0067	3.61018	Non-protein coding transcript
Os05g0550800		0.363333	19.4967	5.74579	Serine/threonine protein kinase domain containing protein
Os01g0727500		1.15667	23.39	4.33785	Protein of unknown function DUF584 family protein
Os03g0823800		0.001	10.6133	13.3736	Similar to Permease 1
Os05g0486100		0.87	55.0167	5.98271	Leucine-rich repeat receptor-like kinase, Mn<sup>2+</sup>/Mg<sup>2+</sup>-dependent serine/threonine (Ser/Thr) kinase, Ca<sup>2+</sup>-independent Ser/Thr kinase, Negative regulation of polar auxin transport, Root developmen
Os03g0820700		6.96333	27.03	1.95671	Zinc finger, CCHC-type domain containing protein
Os03g0802200		7.29667	139.407	4.25592	Non-protein coding transcript
Os01g0515300		2.15	11.0433	2.36077	Similar to Leucine Rich Repeat family protein
Os03g0160100		17.33	51.26	1.56456	Mitogen-activated protein kinase kinase kinase (MAPKKK), Disease resistance, Defense/stress respons
Os10g0503300	ACDR1	4.07333	33.45	3.03772	Similar to 10-deacetylbaccatin III 10-O-acetyltransferase
Os11g0117450		0.303333	21.29	6.13313	Non-protein coding transcript
Os01g0750600		1.9	29.1733	3.94058	Protein kinase-like domain containing protein
Os05g0554400		4.01	16.0233	1.9985	Phosphatidyl serine synthase family protein
Os05g0541100	SUI2	0.406667	22.8	5.80904	IQ calmodulin-binding region domain containing protein
Os10g0497700		7.03667	98.86	3.81242	Similar to Phytochelatin synthetase
Os01g0194300	BC1L9	6.62	22.2567	1.74933	Ankyrin-repeat protein, Herbivore-induced defense response, Blast disease resistanc
Os06g0275700	NH1	3.39333	17.9533	2.40348	Similar to Beta-catenin repeat family protein
Os02g0719600	PUB22	7.82	316.22	5.33762	SAM dependent carboxyl methyltransferase family protein
Os05g0115100	JMT2	0.226667	24.9867	6.78444	Hypothetical conserved gene
Os01g0297200		0.77	38.2133	5.63307	ATPase, AAA-type, core domain containing protein
Os04g0593600		7.47	23.9	1.67783	Zinc finger, C2H2-type domain containing protein
Os03g0116400		2.17333	21.8333	3.32855	Similar to Membrane protein
Os05g0553400		6.67333	60.9833	3.19194	Similar to Myb-related transcription factor-like protein (MYB transcription factor)
Os07g0658100	PL	8.59	34.84	2.02001	Conserved hypothetical protein
Os10g0563800		1.67667	50.1067	4.90133	Hypothetical conserved gene
Os08g0173600		0.706667	18.59	4.71735	Conserved hypothetical protein
MSTRG.18207	PEP4	0.0266667	8.42667	8.30378	OSJNBb0015G09.6 [Oryza sativa Japonica Group]
Os01g0949300		25.7667	338.737	3.71659	EF-Hand type domain containing protein
Os02g0483500		2.13	47.1867	4.46945	Transferase family protein
Os03g0225700		3.53333	24.3333	2.78383	Wall-associated kinase, Biotic stress respons
Os02g0185300	WAK25	5.82333	41.47	2.83215	Cytochrome P450 family protein
Os01g0155200		0.45	4.03333	3.16398	Similar to H0525E10.8 protein
Os06g0207000	SDRLK11	4.23	54.1833	3.67912	Fumble domain containing protein
Os05g0181700		16.9967	149.873	3.14042	Conserved hypothetical protein
Os04g0531100		3.47333	46.1767	3.73277	Small C2-domain protein consisting of a single C2 domain, Phloem protein, Signaling pathway involving Ca<sup>2+</sup> ions, Defense respons
Os04g0674000	RPP16	9.77333	120.56	3.62476	Similar to H0403D02.10 protein
Os06g0133500		0.79	49.58	5.97176	Conserved hypothetical protein
Os06g0676700		0.106667	6.52667	5.93517	Similar to High pI alpha-glucosidase
Os02g0584700	ONG1	1.39	20.7867	3.9025	Heavy metal transport/detoxification protein domain containing protein
Os06g0231600	HPP3	0.396667	5.88333	3.89063	Similar to RING-H2 finger protein ATL1Q
Os05g0474800		0.266667	19.9233	6.22328	WRKY transcription factor 70
Os03g0353400	WRKY70	214.83	751.557	1.80669	Similar to Poly(A)-binding protein C-terminal interacting protein 6
Os06g0166900		10.91	36.8533	1.75614	Protein kinase, core domain containing protein
Os04g0449500	RLCK199	3.55667	32.3467	3.18502	Similar to H0818E04.12 protein
Os06g0222400		8.52333	41.9267	2.29838	Similar to DRE-binding protein 2
Os07g0619500	ERF120	2.08333	43.17	4.37306	Protein of unknown function DUF1645 family protein
Os03g0224700		11.5333	50.3467	2.12609	Similar to HSP protein (Fragment)
Os06g0134800	HSFA9	7.48	23.49	1.65094	Folate-binding, YgfZ domain containing protein
Os09g0341600		0.001	5.48333	12.4208	Cyclin-like F-box domain containing protein
Os03g0264150		5.12333	40.8367	2.99471	Hypothetical gene
Os03g0153900		0.3	28.1667	6.55288	Aromatic-ring hydroxylase family protein
Os01g0370750		0.04	7.75	7.59805	Non-protein coding transcript
Os09g0454600		6.43333	110.943	4.10811	Similar to Mitochondrial phosphate transporter (Fragment)
Os03g0801900	PT19	1.97	21.05	3.41755	Protein of unknown function DUF569 family protein
Os04g0457800		44.8233	147.5	1.71839	A member of the somatic embryogenesis receptor kinases (SERKs) family, Positive regulation of somatic embryogenesis, Defense response, Regulation of plant growth, Brassinosteroid (BR) signalin
Os02g0667300	SERK1	0.82	16.4067	4.32251	Alcohol dehydrogenase superfamily, zinc-containing protein
Os03g0262900		9.27	34.54	1.89763	Hypothetical conserved gene
Os02g0781300	GLUP6	0.02	37.3433	10.8666	Similar to AP2/ERF domain-containing transcription factor
Os01g0257400	ERF11	1.83667	10.1033	2.45967	Zinc finger, CCCH-type domain containing protein
Os01g0873900	C3H5	12.9067	48.3533	1.9055	Similar to F23M19.3
Os04g0419900	DUF668-2	1.78	30.45	4.09649	Similar to H0525E10.7 protein
Os07g0568600	SDRLK52	23.76	171.64	2.85278	Similar to Calcium-dependent protein kinase
Os05g0474900	CDPK20	10.1467	25.39	1.32325	Protein of unknown function Cys-rich family protein
Os06g0229200		7.38667	35.55	2.26685	Glycosyl transferase, family 31 protein
Os05g0467300		47.6667	127.953	1.42457	SelT/selW/selH selenoprotein family protein
Os10g0415300		0.28	7.35667	4.71555	Similar to Chloroplastic glutathione reductase
Os03g0816800	GR3	1.76333	49.38	4.80755	Protein of unknown function DUF567 family protein
Os11g0472500		34.33	107.09	1.64128	Uncharacterised protein family UPF0016 domain containing protein
Os02g0126300		0.276667	3.94	3.83197	MAP65/ASE1 family protein
Os11g0208651		0.0966667	4.83333	5.64386	Hypothetical protein
Os06g0604200		1.89	19.59	3.37366	Chloroplast-localized phospholipase D, Herbivore defens
Os11g0490900	PLDalpha4	8.44667	125.42	3.89224	Similar to WRKY transcription factor 72
Os01g0261200	WRKY72	32.8167	123.59	1.91306	No apical meristem (NAM) protein domain containing protein
Os01g0895600	C8	75.1533	208.367	1.47122	Similar to Calreticulin-3
Os02g0755900		1.05333	61.7767	5.87403	UDP-glucuronosyl/UDP-glucosyltransferase domain containing protein
Os07g0505300		0.001	6.01	12.5531	Hypothetical gene
Os02g0621300		6.58	80.4867	3.61259	Homologous protein of CER1, Very-long-chain (VLC) alkane biosynthesis, Regulation of anther development and plastids differentiatio
Os04g0688000	LTR1	6.06333	28.5067	2.23312	Similar to CAA303718.1 protein
Os05g0218400		6.01333	39.6233	2.72011	Similar to Somatic embryogenesis receptor kinase-like protein
Os10g0118000	Z15	0.03	27.85	9.8585	Similar to 5-pentadecatrienyl resorcinol O-methyltransferase
Os10g0536450	ASMT14	5.02333	59.27	3.56059	Hypothetical protein
Os03g0142500		0.0233333	8.29	8.47284	Zinc finger, RING/FYVE/PHD-type domain containing protein
Os01g0541800		1.59667	14.72	3.20464	MtN3 and saliva related transmembrane protein family protein
Os07g0535800	SWEET2A	0.803333	18.8133	4.54961	Similar to SRK15 protein (Fragment)
Os01g0349400	GNK2RLK5	13.2733	41.92	1.65911	Similar to Serine/threonine protein phosphatase PP1 (EC 3.1.3.16) (Fragment)
Os02g0632900	PP5	1.62333	13.5467	3.06091	Conserved hypothetical protein
Os06g0111800	WAK15	4.87667	32.1867	2.7225	Similar to CSLD2 (Fragment)
Os02g0572400	CSLD2	15.6333	65.0567	2.05707	Similar to Riboflavin biosynthesis protein ribA, chloroplast precursor [Includes: GTP cyclohydrolase II (EC 3.5.4.25); 3,4-dihydroxy-2-butanone 4- phosphate synthase (DHBP synthase)]
Os02g0753500	CSLD2	0.001	6.12	12.5793	Tetratricopeptide-like helical domain containing protein
Os02g0720500		7.6	74.53	3.29375	Peptidase A1 domain containing protein
Os09g0472900		35.6833	2691.02	6.23676	Similar to Blight-associated protein p12 precursor
Os08g0412800		0.223333	44.8	7.64816	Protein of unknown function DUF1262 family protein
Os05g0324700		2.08	143.79	6.11124	Conserved hypothetical protein
Os01g0919500		17.79	54.42	1.61307	Zinc finger, RING/FYVE/PHD-type domain containing protein
Os01g0968800		0.001	9.39	13.1969	Similar to Dehydration responsive element binding protein 1F (DREB1F protein)
Os01g0113200	DLN35	0.156667	3.34333	4.41552	Similar to Receptor serine/threonine kinase
Os08g0411250	DREB1F	0.133333	11.0933	6.37851	Hypothetical protein
Os08g0517200	RLCK2	16.74	98.25	2.55316	Similar to autoinhibited calcium ATPase
Os06g0703800		25.0333	108.48	2.11551	Activator of Hsp90 ATPase, N-terminal domain containing protein
Os12g0443000		0.136667	20.0833	7.19919	Similar to Cytochrome P450 family protein, expressed
Os01g0725000		14.2767	106.187	2.89487	Similar to H0402C08.3 protein
Os08g0520000	CYP94B5	4.36333	82.4867	4.24066	Mitochondrial substrate carrier family protein
Os03g0132800		9.88667	37.5467	1.92513	Similar to protein kinase-like protein [Oryza sativa (japonica cultivar-group)]
Os11g0614400		0.796667	16.2067	4.34647	Similar to Patatin-like protein 1
Os03g0374400	RLCK98	3.67	39.4233	3.4252	SNARE associated Golgi protein domain containing protein
Os02g0588500		0.72	6.02333	3.06449	Hypothetical conserved gene
Os04g0610400		15.5867	122.74	2.97722	APETALA-2-like transcription Factor, Control of the abscisic acid (ABA)/gibberellin (GA) balanc
MSTRG.5943		0.0633333	29.2567	8.85158	probable glutathione S-transferase GSTU6 [Oryza sativa Japonica Group]
Os03g0803600	ERF77	0.0766667	24.7767	8.33617	Glycosyl transferase, family 31 protein
Os02g0165200		0.136667	4.52	5.04759	Hypothetical protein
Os07g0176500		1.57333	30.1367	4.25962	Leucine-rich repeat, plant specific containing protein
Os05g0157200		78.6267	242.597	1.62547	UspA domain containing protein
Os12g0564100		0.04	8.33667	7.70333	Similar to Myb-like DNA-binding domain containing protein, expressed
Os03g0171600	USP21	33.0367	254.737	2.94687	F-box protein containing a Kelch repeat motif, Reguration of leaf senescence, seed size and grain numbe
Os04g0487200	2RMYB97	18.4333	49.3067	1.41947	Serine/threonine protein kinase domain containing protein
Os09g0482200	FBOX130	5.93	99.0833	4.06254	Peptidase A1 domain containing protein
Os09g0482500	SLA1	5.93	99.0833	4.06254	Peptidase A1 domain containing protein
Os07g0245100		2.86667	51.1333	4.15682	Similar to Cytosine deaminase (EC 3.5.4.1)
Os06g0730200		4.12	23.32	2.50085	Similar to ROOT HAIRLESS 1
Os03g0112700		23.5567	60.4133	1.35873	Zinc finger CCCH domain-containing protei
Os10g0118100		0.00666667	4.88	9.5157	Conserved hypothetical protein
Os03g0129100	EHD4	7.47333	238.823	4.99805	Seven transmembrane protein MLO2
Os03g0225900		3.99333	155.977	5.28759	Allene oxide synthase (CYP74A2), Biosynthesis of jasmonic acid (JA
Os08g0485400	MLO	8.94667	67.9	2.92399	Similar to Oxidoreductase
Os06g0717900	AOS2	7.61333	62.33	3.03333	Peptidase A1 domain containing protein
Os01g0656400		4.79667	42.5567	3.14928	Similar to WRKY transcription factor 15
Os01g0698800		0.001	8.72	13.0901	Conserved hypothetical protein
Os01g0845100	WRKY15	0.32	8.18	4.67596	Protein of unknown function DUF668 family protein
Os12g0431100		1.41667	25.0467	4.14405	ATPase, AAA-type, core domain containing protein
Os07g0168300	DUF668-1	2.71333	10.5167	1.95454	Similar to Glutathione S-transferase GSTU6
Os01g0150200		18.0233	47.23	1.38984	Protein-tyrosine phosphatase-like, PTPLA domain containing protein
Os03g0839000	GSTU11	16.7967	51.5033	1.61649	Zinc finger, RING/FYVE/PHD-type domain containing protein
Os03g0764150		0.0266667	15.2233	9.15703	Non-protein coding transcript
Os04g0414500		0.0233333	14.77	9.30606	Similar to H0622F05.2 protein
Os05g0402900		0.01	20.6533	11.0122	Similar to EDGP
Os04g0548400		3.30667	14.98	2.17959	Protein kinase, core domain containing protein
Os04g0429800		6.3	32.1633	2.35199	Similar to Nicotinate phosphoribosyltransferase-like protein
Os08g0526100	RLCK156	3.39333	47.76	3.81503	NAD(P)-binding domain containing protein
Os01g0114100	PRT2	1.02333	7.42333	2.85879	Similar to Protein kinase RLK17
MSTRG.26108	UGLCAE2	0.106667	2.36667	4.47168	OSJNBa0035M09.1 [Oryza sativa Japonica Group]
Os03g0294200	RLCK5	6.05	22.0867	1.86817	Similar to Fructose-6-phosphate-2-kinase/fructose-2, 6-bisphosphatase
Os04g0447700		20.9867	274.5	3.70926	Similar to Polyketide reductase
Os09g0456800		6.42	95.6733	3.89747	Similar to Heat stress transcription factor Spl7 (Heat shock transcription factor) (Heat shock factor RHSF10)
Os01g0124200		0.806667	80.2	6.63549	Similar to Bowman Birk trypsin inhibitor
Os01g0327400	HSFB1	2.14667	11.5767	2.43105	Similar to Peroxidase (Fragment)
Os04g0619300	RBBI3-1	2.44333	10.0167	2.03548	Similar to H0114G12.4 protein
Os01g0218032	PRX16	10.8633	25.3233	1.221	Putative DNA demethylase, Endosperm developmen
Os11g0668300		0.001	5.09	12.3134	Hypothetical conserved gene
Os04g0671200	TA2	30.4167	325.077	3.41785	Polyamine oxidase, Seed germinatio
Os01g0217500		1.93333	12.0667	2.64186	ThiJ/PfpI domain containing protein
Os01g0891700	PAO4	1.90667	18.4333	3.27319	Leucine-rich repeat, N-terminal domain containing protein
Os01g0895000		0.47	41.6967	6.47113	Hypothetical protein
Os11g0592200		0.001	513.697	18.9706	Similar to Chitin-binding allergen Bra r 2 (Fragments)
Os01g0783800		3.87	11.8	1.60838	Serine/threonine protein kinase-related domain containing protein
Os01g0674500	PR4	22.8133	52.6167	1.20564	Similar to cDNA clone:J023048A08, full insert sequence
Os07g0669700	SDS2	8.81	63.42	2.84772	Potassium transporter 4 (AtPOT4) (AtKUP3) (AtKT4)
Os02g0205700		0.001	4.93333	12.2683	Hypothetical protein
Os06g0579200	HAK7	1.34667	80.1633	5.89548	Low-affinity cation transporter, Regulation of cadmium transport to the grain
Os01g0570800		6.34	37.7833	2.5752	IQ calmodulin-binding region domain containing protein
Os01g0866000	LCT1	0.503333	6.73	3.74102	Similar to E3 ubiquitin ligase EL5 (EC 6.3.2.-)
Os03g0723000	IQM1	1.70667	7.73	2.17929	GRAS transcription factor domain containing protein
Os06g0192800		0.823333	16.56	4.33008	Similar to RING-H2 finger protein ATL1R (RING-H2 finger protein ATL8)
Os06g0652200	GRAS19	2.72	45.69	4.0702	Similar to Hemolysin-III related family protein
Os07g0522500	ATL69	5.91	203.573	5.10625	Similar to PDR6 ABC transporter
Os03g0268400		1.18667	15.9067	3.74464	Similar to Mannose-1-phosphate guanyltransferase (EC 2.7.7.13) (ATP-mannose-1- phosphate guanylyltransferase) (GDP-mannose pyrophosphorylase) (NDP- hexose pyrophosphorylase)
Os07g0122200	PDR5	1.59	13.8333	3.12105	Protein of unknown function DUF1719, Oryza sativa family protein
Os10g0468500		7.54667	47.71	2.66038	Serine/threonine protein kinase-related domain containing protein
Os01g0696800		2.93667	31.4733	3.42188	Peptidase A1 domain containing protein
Os03g0693000		15.1333	95.8567	2.66315	Similar to predicted protein
Os04g0580800		1.51667	77.8867	5.6824	Zinc finger, RING/FYVE/PHD-type domain containing protein
Os04g0688300		0.14	4.49667	5.00536	Haem peroxidase, plant/fungal/bacterial family protein
Os05g0426200		42.26	176.78	2.06459	No apical meristem (NAM) protein domain containing protein
Os10g0418100		0.00333333	3.24	9.92481	Calcium-transporting ATPase, Salinity stress toleranc
Os07g0695400	C36	1.00333	8.12667	3.01786	KIP1-like domain containing protein
Os12g0131150	ACA8	0.366667	17.1867	5.55068	Similar to Glucosamine-fructose-6-phosphate aminotransferase, isomerizing family protein, expressed
Os01g0934800		0.646667	29.33	5.50321	Alpha/beta hydrolase fold-1 domain containing protein
Os02g0437200		6.65	60.3367	3.18161	SNAP-34
Os08g0525000	PIR7B	4.24667	22.4067	2.39953	Ras GTPase family protein
Os05g0176000		13.1433	36.9767	1.49228	Similar to fibrillarin-2
Os02g0527300		10.12	53.9233	2.4137	Similar to Heat shock transcription factor 31 (Fragment)
Os06g0193400		13.0467	82.6567	2.66345	Similar to Helix-loop-helix protein homolog
Os03g0327600	HSFA3	6.66667	32.8067	2.29895	Ricin B-related lectin domain containing protein
Os04g0451200		23.1767	73.0267	1.65575	UDP-glucuronosyl/UDP-glucosyltransferase family protein
Os01g0111700	EULD1B	1.50333	14.09	3.22843	Conserved hypothetical protein
Os01g0777200		3.23667	68.67	4.4071	Peptidase aspartic, catalytic domain containing protein
Os07g0685700		128.353	369.497	1.52544	Transcription factor, Response to ethylene stimulus, Wound signalin
Os05g0546300		63.1433	546.273	3.11292	Hypothetical protein
Os02g0629000	EIL2	0.0333333	11.6967	8.45492	Protein of unknown function DUF584 family protein
Os01g0944900		0.716667	39.9167	5.79955	Similar to Glucan endo-1,3-beta-D-glucosidase
Os07g0680000		1.41333	7.35667	2.37995	Similar to Vacuolar sorting receptor 1 precursor (AtVSR1) (Epidermal growth factor receptor-like protein 1) (AtELP1) (AtELP) (BP80-like protein b) (AtBP80b) (Spot 3 protein)
Os10g0456100	GNS2	3.88667	72.1733	4.21486	Similar to Brn1-like protein
Os01g0112600		0.001	13.2	13.6883	Conserved hypothetical protein
Os06g0530600		0.62	36.12	5.86439	VQ domain containing protein
Os03g0439000		3.08	62.3433	4.33923	Conserved hypothetical protein
Os06g0158100	VQ22	0.766667	16.5933	4.43586	Similar to WRKY transcription factor 63
Os07g0593400		0.02	10.2633	9.00328	Similar to golgi transport 1 protein B
Os10g0390500	WRKY113	6.29333	82.3133	3.70923	Alanine aminotransferase, Starch synthesis in developing seed
Os07g0559700		37.7233	225.483	2.57949	Similar to Monosaccharide transporter 3
Os03g0200000	ALAAT	0.0133333	15.29	10.1633	Similar to Haemolysin-III related family protein, expressed
Os05g0527000	MST6	0.126667	15.01	6.88874	UDP-glucuronosyl/UDP-glucosyltransferase family protein
Os01g0165000		5.00667	31.37	2.64746	Transcription factor, Dehydration and salt stress toleranc
Os09g0516900		12.9833	39.4033	1.60166	C2 calcium-dependent membrane targeting domain containing protein
Os02g0601300	DREB2A	54.54	157.313	1.52825	Similar to Glyceraldehyde-3-phosphate dehydrogenase, cytosolic 3 (EC 1.2.1.12)
Os03g0300000	C2DP75	5.02667	22.1067	2.13681	Similar to Xyloglucan 6-xylosyltransferase (EC 2.4.2.39) (AtXT1)
Os06g0699400	GAPC1	23.1233	62.77	1.44073	MAP kinase 2
Os11g0107600		0.176667	13.2533	6.22918	Similar to prenylated Rab receptor 2
Os03g0334200	MAPK4	3.14	22.0167	2.80976	Protein of unknown function DUF3133 domain containing protein
Os02g0186500		6.24	23.05	1.88515	Similar to Protein kinase-like protein
Os11g0585900		6.20333	31.2033	2.33058	Similar to ETO1-like protein 1 (Ethylene overproducer 1-like protein 1)
Os01g0832900	RLCK64	0.553333	8.47333	3.93671	Similar to ATP binding protein
Os06g0557200		6.21667	25.6833	2.04662	Hypothetical protein
Os03g0278200		14.14	73.65	2.3809	NAD(P)-binding domain containing protein
Os08g0189600		0.39	30.8567	6.30596	Germin-like protein 8-7, Disease resistanc
Os04g0402100		188.703	544.903	1.52988	Similar to Calnexin (Fragment)
Os01g0918200	GLP8-7	6.98333	24.4	1.80489	Similar to Ubiquitin-like protein SMT3
Os03g0737300	CNX	1.57	19.8567	3.66079	HAD-superfamily phosphatase, subfamily IIIC domain containing protein
Os06g0637500		1.09667	17.4467	3.99175	Similar to MYB transcription factor R2R3 type
Os03g0838800		0.0633333	10.61	7.38824	Zinc finger, C2H2 domain containing protein
Os02g0757100	MYB102	0.203333	9.83	5.59527	Similar to Phi-1 protein
Os03g0700700	HINGE3	4.42333	68.52	3.95332	Similar to Lipoxygenase (Fragment)
Os03g0302800	PHI1	0.836667	66.8733	6.32063	Similar to Long cell-linked locus protein
Os03g0758800	LOX1	191.747	475.763	1.31104	Similar to Eukaryotic translation initiation factor 5A-2 (eIF-5A-2) (eIF-4D)
Os09g0361400		59.6933	167.447	1.48806	Outer mitochondrial membrane protein porin (Voltage-dependent anion- selective channel protein) (VDAC)
Os07g0541000		0.356667	4.52333	3.66474	Similar to Receptor protein kinase
Os02g0275200		4.54	104.423	4.52361	Xyloglucan fucosyltransferase family protein
Os04g0600200		9.7	108.84	3.48808	Homodimeric diiron-carboxylate protein, Cyanide-resistant respiration in mitochondria, Reactive oxygen species (ROS) scavengin
Os01g0672500		7.77	51.8167	2.73743	Glycosyl transferase, family 48 protein
Os11g0226966	AOX1A	0.99	28.62	4.85345	Hypothetical conserved gene
Os11g0227100	GSL2	2.56333	10.3967	2.02003	Similar to NBS-LRR-like protein
Os03g0207400		2.76667	42.43	3.93886	Similar to Protein phosphatase 2C-like
Os02g0669366		3.61333	57.7333	3.998	Hypothetical gene
Os03g0247900	PP2C29	2.55333	45.6267	4.15942	F5O11.14 (ACR8)
Os03g0762400		0.683333	23.6	5.11005	Similar to Peroxidase2 precursor (EC 1.11.1.7)
Os03g0326000	ACR9	5.45	42	2.94606	Phospholipid-transporting ATPase 1 (EC 3.6.3.1) (Aminophospholipid flippase 1)
Os03g0815100		62.2033	720.473	3.53388	Similar to OsNAC6 protein
MSTRG.27946		0.28	9.79667	5.12879	hypothetical protein DAI22_07g229100 [Oryza sativa Japonica Group]
Os01g0191100		83.29	255.993	1.61989	Similar to Acidic ribosomal protein P2a-4 (Fragment)
Os03g0240600		0.166667	14.13	6.40565	U-box containing E3 ligase, Response to phosphate starvatio
Os10g0442900		1.23	15.77	3.68045	ABC transporter, White-brown complex homolog protein, Silicon-promoted formation of Casparian bands in the exodermi
Os12g0478200		4.13	24.7467	2.58302	Hypothetical protein
Os05g0197300	ABCG25	0.463333	6.07	3.71157	IQ calmodulin-binding region domain containing protein
Os05g0542200		55.9833	201.833	1.8501	Alpha/beta hydrolase fold-1 domain containing protein
Os09g0572000	IQM4	0.001	6.05667	12.5643	Pathogenesis-related transcriptional factor and ERF domain containing protein
Os11g0112200		0.03	124.05	12.0137	Similar to Cationic peroxidase 1 precursor (EC 1.11.1.7) (PNPC1)
Os04g0685600	ERF87	21.3033	48.18	1.17736	Similar to H0723C07.3 protein
Os02g0618400		0.0966667	5.95667	5.94534	R2R3-type MYB transcription factor, Adaptive growth regulatio
Os09g0491772		11.51	34.9933	1.60419	Similar to Heat shock protein 70 (Hsc70-5)
Os05g0563950	MPS	0.666667	12.8467	4.26828	Conserved hypothetical protein
MSTRG.14008	HSP58.7	0.0566667	6.44667	6.82991	expressed protein [Oryza sativa Japonica Group]
Os03g0277100		30.7467	108.193	1.81511	HSP20-like chaperone domain containing protein
Os07g0585900		0.373333	9.16333	4.61734	Hypothetical conserved gene
Os01g0876400		6.88667	35.7533	2.3762	Sad1/UNC-like, C-terminal domain containing protein
Os10g0554100		12.47	51.4433	2.04452	Similar to Oxysterol-binding protein
Os01g0498300	SUN3	0.0833333	10.7167	7.00675	Glycosyltransferase AER61, uncharacterized domain containing protein
Os04g0640900		1.42667	39.04	4.77423	Similar to ORW1943Ba0077G13.1 protein
Os04g0202200		0.233333	5.35333	4.51997	Hypothetical gene
Os09g0493000		0.0833333	10.4633	6.97223	Conserved hypothetical protein
Os03g0221200		0.183333	29.2533	7.31799	Similar to Homocysteine S-methyltransferase 1 (EC 2.1.1.10) (S- methylmethionine:homocysteine methyltransferase 1) (SMM:Hcy S- methyltransferase 1) (ZmHMT-1)
Os01g0879200		0.38	15.3167	5.33296	Plant disease resistance response protein domain containing protein
Os02g0802700	HMT3	16.4367	59.9467	1.86676	Similar to MGDG synthase type A
Os12g0278800		22.23	57.14	1.36199	Similar to Zinc finger CCCH type domain containing protein ZFN-like 1. Splice isoform 3
Os09g0561600	MGD2	0.00666667	5.39667	9.66089	Wall-associated receptor-like kinase, Regulation of early embryo sac development, Female gametophyte development, Positive regulation of rice blast resistanc
Os07g0244300	C3H65	7.25333	22.9833	1.66387	Protein of unknown function DUF300 family protein
Os09g0400700	DEES1	8.04	50.5533	2.65254	Conserved hypothetical protein
Os02g0111600		4.56667	16.51	1.85413	Serine/threonine protein kinase-related domain containing protein
Os01g0868000		2.47667	25.5267	3.36553	AP2/ERF transcription factor, Abiotic stress response, Salt stress respons
Os07g0695800	WAK11	8.73333	48.26	2.46622	Similar to 2-oxoglutarate dehydrogenase, E1 component
Os03g0302200	ERF99	10.4367	108.86	3.38274	Zinc finger, RING/FYVE/PHD-type domain containing protein
Os03g0121200		7.17	32.8467	2.1957	Similar to Peroxidase 1
Os02g0619600	HIRP1	0.193333	5.61333	4.8597	Zinc finger, RING/FYVE/PHD-type domain containing protein
Os11g0144900		0.106667	3.41667	5.00141	Conserved hypothetical protein
Os11g0705200		2.35333	13.9967	2.57231	Similar to Scarecrow-like 9 (Fragment)
Os09g0442100		0.77	16.1	4.38606	Protein kinase, core domain containing protein
Os02g0119600	GRAS46	2.83667	46.9633	4.04927	Conserved hypothetical protein
Os02g0676500	RLCK272	0.46	5.53333	3.58844	Similar to OSIGBa0127A14.6 protein
Os05g0339200		2.15667	13.78	2.6757	Tubby, C-terminal domain containing protein
Os01g0708900		4.42333	35.5867	3.00813	Mitochondrial substrate carrier family protein
Os09g0431200		1.12333	35.8367	4.99558	GPCR, family 3, metabotropic glutamate receptor-like protein
Os03g0262500		7.01	15.9367	1.18486	Hypothetical conserved gene
Os12g0592900	GLR1.1	0.283333	27.86	6.61955	Conserved hypothetical protein
Os01g0930400		0.47	4.28333	3.188	Potassium transporter, High-affinity K acquisition, Root-to-shoot K transport, K-regulated salt toleranc
Os12g0268000		2.83	65.82	4.53965	Similar to Cytochrome P450 71A1 (EC 1.14.-.-) (CYPLXXIA1) (ARP-2)
Os06g0698200	HAK5	0.19	5.77	4.9245	Similar to Homeobox-leucine zipper protein HOX18
Os06g0308100	SL	10.14	28.03	1.46691	Protein-tyrosine phosphatase, dual specificity domain containing protein
Os03g0422800	HOX18	0.27	4.62333	4.0979	Similar to D-mannose binding lectin family protein, expressed
Os06g0665800		4.13333	31.5467	2.93211	Similar to heavy metal ATPase
Os01g0246700	SDRLP8	29.77	288.593	3.27711	Similar to WRKY transcription factor 1
Os08g0229601	HMA9	0.0866667	6.92667	6.32054	Hypothetical conserved gene
Os03g0300900	WRKY1	3.19	20.9633	2.71624	Glycosyl transferase, family 8 protein
Os11g0237300		0.0833333	12.8033	7.26341	Hypothetical conserved gene
Os07g0653900	GATL8	0.0566667	4.97333	6.45557	Hypothetical conserved gene
Os10g0491000		9.48667	166.54	4.13382	Plant Basic Secretory Protein family protein
Os04g0497200		6.35333	32.2633	2.34431	Putative membrane-bound endo-1,4-beta-glucanase, Synthesis of root cellulose, Modulation of root cell division and elongatio
Os12g0164600		3.27333	28.22	3.10789	Protein of unknown function DUF793 family protein
Os03g0645966		0.001	4.73667	12.2097	Hypothetical gene
Os08g0135100		8	41.21	2.36492	Similar to Phosphate/phosphoenolpyruvate translocator protein-like
Os04g0373400		5.3	25.9967	2.29426	Similar to MATE efflux family protein, expressed
Os06g0686400		4.76333	31.3333	2.71765	Bifunctional inhibitor/plant lipid transfer protein/seed storage domain containing protein
Os05g0582500		0.226667	10.8767	5.58452	Peptidase S10, serine carboxypeptidase domain containing protein
Os07g0274700		17.1267	289.353	4.07852	HvB12D protein (B12Dg1 protein)
Os07g0539900	SCP29	0.106667	8.79667	6.36578	Similar to Beta-1,3-glucanase-like protein
Os07g0194800		5.46	43.8467	3.00549	Similar to galactosyltransferase/ transferase, transferring hexosyl groups
Os05g0318700		14.4467	53.9267	1.90026	Catharanthus roseus receptor-like kinase1-like kinas
Os02g0585100		0.296667	10.37	5.12743	Similar to ATFP4
Os04g0529800	CRRLK1L3	2.83333	25.18	3.15171	Sugar/inositol transporter domain containing protein
Os05g0442700		0.693333	27.2467	5.29639	No apical meristem (NAM) protein domain containing protein
Os01g0588200		8.33	45.8733	2.46127	Voltage-dependent anion channel
Os02g0712700	C12	0.433333	12.65	4.86752	Concanavalin A-like lectin/glucanase domain containing protein
Os06g0128800		0.21	15.3733	6.1939	C2 calcium/lipid-binding domain, CaLB domain containing protein
Os02g0117200		17.4667	57.9167	1.72937	Similar to MIR-interacting saposin-like protein
Os03g0137200	ROD1	22.3833	65.9633	1.55924	Protein phosphatase 2C domain containing protein
Os04g0556500		1.09	17.4667	4.0022	cis-Zeatin-O-glucosyltransferase, Catalyze O-glucosylation of cZ and cZ-ribosid
Os03g0709300	PP2C28	3.95333	83.4067	4.39902	Similar to Chemocyanin precursor (Basic blue protein) (Plantacyanin)
Os02g0221600	CZOGT1	9.13	51.0433	2.48304	Similar to predicted protein
Os04g0689500	UCL9	8.63	47.64	2.46474	Similar to H0814G11.12 protein
Os10g0528300		0.0633333	10.3967	7.35894	Tau class GST protein 4
Os02g0791500		3.09	25.2267	3.02927	Similar to Nucleotide sugar epimerase-like protein (UDP-D-glucuronate 4- epimerase) (EC 5.1.3.6)
Os08g0542700	GSTU4	2.24333	25.9367	3.53128	Ankyrin repeat containing protein
Os04g0206700		15.3167	60.4767	1.98128	UDP-glucuronosyl/UDP-glucosyltransferase family protein
Os05g0368000		3.45667	71.1	4.3624	Non-protein coding transcript
Os02g0539200	UGT74J1	0.356667	25.1833	6.14175	Zinc finger, RING/FYVE/PHD-type domain containing protein
Os02g0624400		11.4333	58.3933	2.35256	Glycosyl transferase, family 8 protein
Os06g0218900	PUB33	0.123333	6.94333	5.81499	Similar to predicted protein
Os05g0380900	PGSIP-B1	6.00667	94.51	3.97583	Similar to Polcalcin Jun o 2 (Calcium-binding pollen allergen Jun o 2)
Os05g0470700		14.63	40.3567	1.46388	Zinc finger, RING/FYVE/PHD-type domain containing protein
Os07g0656200	CML15	2.24667	15.13	2.75155	Similar to Beta-glucosidase 26
Os07g0139400	DLN146	92.9667	198.077	1.09127	NAD(P)-binding domain containing protein
Os07g0124600	BGLU26	6.57	40.1467	2.61131	Nucleotide-binding, alpha-beta plait domain containing protein
Os04g0607500		17.0033	93.6633	2.46167	Ion transporter , Na+ transpor
Os02g0270200		0.00666667	7.72	10.1774	Similar to Subtilase
Os01g0874700	HKT4	8.95	93.1467	3.37954	GOLD domain containing protein
Os04g0483500	SUB14	9.59333	25.98	1.4373	Beta-ketoacyl-CoA reductase, Cuticular wax biosynthesis, Fatty acid elongatio
Os01g0780800		3.74667	39.4133	3.395	SAND domain containing protein
Os03g0114800	KCR1	3.44667	69.7567	4.33906	Protein of unknown function DUF791 family protein
Os06g0102300		10.73	27.1467	1.33912	Similar to Phytochelatin synthase
Os02g0705550	CD1	0.0866667	5.69333	6.03765	Non-protein coding transcript
Os03g0154000		4.91	19.9867	2.02524	Aromatic-ring hydroxylase family protein
Os01g0510100		38.1633	93.27	1.28923	MAP kinase kinase 1
Os01g0926600		1.83	7.35667	2.00721	Similar to Pectin-glucuronyltransferase
Os02g0716800	MKK6	0.001	1.97667	10.9489	TGF-beta receptor, type I/II extracellular region family protein
Os01g0667900		38.5533	388.023	3.33122	CC-type glutaredoxin, Homeostatic regulation of nitrogen use, Hormone signalin
Os09g0479900	NRT1.5B	0.08	4.96667	5.95613	Similar to Subtilisin-like protease
Os03g0787000	GRX6	4.55333	69.0067	3.92174	Similar to Syntaxin
Os01g0741900	SUB58	4	21.3967	2.41931	Auxin-responsive protein, Drought tolerance, Control of tiller outgrowt
Os09g0517100	SYP121	0.303333	3.58	3.56098	NB-ARC domain containing protein
Os05g0247100	IAA6	21.0967	342.023	4.01901	Similar to Glycosyl hydrolases family 18
Os08g0492400		0.803333	5.98	2.89607	C2 calcium-dependent membrane targeting domain containing protein
Os01g0511000		0.223333	2.52333	3.49806	Similar to LOB domain protein 40
Os01g0756300	C2DP71	0.04	19.98	8.96434	Conserved hypothetical protein
Os12g0180900		4.06333	12.1567	1.58101	Conserved hypothetical protein
Os03g0133000		4.51333	17.05	1.91751	NAC transcription factor, Drought and salt stress tolerance, Modulation of ABA-mediated pathwa
Os03g0136900		45.0967	276.173	2.61448	Similar to Aconitate hydratase, cytoplasmic (EC 4.2.1.3) (Citrate hydro-lyase) (Aconitase)
Os06g0685300	C22	0.303333	12.0267	5.30919	Similar to predicted protein
Os07g0680600		7.85667	42.5333	2.4366	Protein of unknown function DUF3133 domain containing protein
Os03g0667100	NTMC2T1.5	27.1333	113.07	2.05908	Similar to NPR1-like protein
Os12g0578400		0.366667	2.92667	2.99672	Glycoside hydrolase family 79, N-terminal protein
Os05g0370700	NH3	0.0933333	99.98	10.065	Alpha/beta hydrolase family protein
Os08g0153900		0.32	15.6367	5.61072	Protein of unknown function DUF599 family protein
Os01g0806200		2.17333	21.2133	3.28699	Cyclin-like F-box domain containing protein
Os10g0533600		19.8	52.1967	1.39846	Similar to Mitogen-activated protein kinase homolog MMK2 (EC 2.7.1.37)
Os05g0540000		5.41667	24.3767	2.17002	EXTL2, alpha-1,4-N-acetylhexosaminyltransferase domain containing protein
Os04g0439600	MPK6	0.566667	7.96667	3.8134	Regulator of chromosome condensation/beta-lactamase-inhibitor protein II domain containing protein
Os02g0562600		0.0133333	7.39333	9.11504	Similar to Seven trans-membrane protein (Fragment)
Os10g0509100		88.57	272.9	1.62348	Similar to predicted protein
Os08g0555300	MLO	0.603333	4.76667	2.98195	Nonaspanin (TM9SF) domain containing protein
Os07g0246200		72.8533	237.813	1.70676	Similar to Calreticulin (Fragment)
Os01g0794600		1.53333	6.54333	2.09335	Hypothetical conserved gene
Os04g0618200	CRO1	8.70333	68.3467	2.97323	Similar to cDNA clone:J013046D23, full insert sequence
Os02g0774200		2.32	54.01	4.54103	Conserved hypothetical protein
Os12g0503200		5.62667	18.5233	1.71899	Similar to TRANSLATION INITIATION FACTOR IF-2P
Os10g0535800		0.67	38.29	5.83666	Protein of unknown function Cys-rich domain containing protein
Os07g0164800		6.75	49.4067	2.87175	Conserved hypothetical protein
Os12g0215950		0.48	7.18333	3.90355	Similar to Leucine Rich Repeat family protein, expressed
Os12g0111800		0.0166667	154.073	13.1744	Similar to Class III peroxidase 136
Os09g0542900		0.41	34.45	6.39274	Conserved hypothetical protein
Os03g0820300		0.906667	14.4033	3.98969	TFIIIA-type zinc finger protein, Transcription activator, Abiotic stress toleranc
Os11g0704600		16.6267	48.4867	1.54409	Similar to Beta-1,3 glucanase precursor (EC 3.2.1.39)
Os02g0748800		0.126667	3.38333	4.73934	Thioredoxin fold domain containing protein
Os02g0193000		4.21	35.9733	3.09504	Protein kinase-like domain containing protein
Os04g0631600		5.39	33.88	2.65208	Basic helix-loop-helix dimerisation region bHLH domain containing protein
Os07g0583600	LYK4	84.0533	261.8	1.63909	Chitin-inducible gibberellin-responsive protein
Os05g0162800		0.001	8.9	13.1196	SANT domain, DNA binding domain containing protein
Os03g0244700	CIGR2	0.416667	7.27333	4.12565	Armadillo-like helical domain containing protein
Os02g0790500		25.2867	110.397	2.12625	Hypothetical protein
Os03g0356414		0.913333	12.1167	3.72971	Similar to Ubiquitin ligase SINAT5 (EC 6.3.2.-) (Seven in absentia homolog 5). Splice isoform 2
Os03g0754800	TPS5	11.6567	55.8933	2.26152	Mitochondrial substrate carrier family protein
Os09g0400400	DIS1	0.001	5.18333	12.3397	Cinnamyl alcohol dehydrogenase (EC 1.1.1.195)
Os08g0158600		0.23	9.41	5.35449	Similar to Cell wall invertase (EC 3.2.1.26)
Os03g0361600	CAD8D	0.001	22.61	14.4647	Similar to Terpene synthase family, metal binding domain containing protein, expressed
Os04g0379600		6.57333	30.3333	2.20621	Defence response, Rin4 domain containing protein
Os01g0748600	TPS12	19.2233	69.0233	1.84423	Similar to Protein kinase family protein
Os06g0645600		0.1	4.69333	5.55254	Hypothetical conserved gene
Os03g0762500		2.62667	40.9933	3.96408	Conserved hypothetical protein
Os10g0542800		11.57	37.1667	1.68362	Brassinosteroid-signaling kinase, A member of the receptor-like cytoplasmic kinase (RLCK)-XII sub group, Major regulator in rice immunit
Os02g0608500		8.72667	23.15	1.40751	Similar to Ankyrin-kinase protein (Fragment)
Os10g0359500	RLCK304	15.5367	57.41	1.88563	No apical meristem (NAM) protein domain containing protein
Os07g0622900		25.66	94.1367	1.87524	Endoplasmic reticulum (ER) membrane protein, Early tapetum development and meiosi
Os06g0501900		0.0833333	4.17	5.64501	Cytochrome P450 family protein
Os01g0948600	DTM1	7.19333	46.18	2.68254	Conserved hypothetical protein
Os03g0327100	CYP76M9	10.6567	129.537	3.60353	Similar to CUC1
Os10g0393800		0.323333	19.1267	5.88642	Lipase, GDSL domain containing protein
Os02g0466900		0.001	15.8667	13.9537	Hypothetical protein
Os07g0121401	GELP105	2.82333	76.82	4.76601	Hypothetical conserved gene
Os06g0214300		8.64667	44.3933	2.36013	Alpha/beta hydrolase fold-3 domain containing protein
Os04g0669200		69.9067	255.98	1.87253	Similar to Ethylene response factor 2 (Ethylene response factor 3)
Os10g0516500		6.81333	41.21	2.59656	Conserved hypothetical protein
Os08g0508000	ERF76	0.0233333	54.1233	11.1796	Cytochrome P450 family protein
Os01g0768100		0.5	11.7967	4.56031	Conserved hypothetical protein
Os01g0768333	CYP76M2	0.001	18.2233	14.1535	Auxin responsive SAUR protein family protein
Os01g0375200		2.85667	26.8833	3.23431	Similar to shikimate biosynthesis protein aroDE
Os11g0704500	SAUR2	657.64	4307.27	2.7114	Metallothionein-like protein type 1
Os01g0168100		127.09	544.133	2.09811	KIP1-like domain containing protein
Os04g0404900	MTI1A	0.6	4.16333	2.7947	Similar to H0502B11.6 protein
Os03g0331700	KIP1	11.5533	105.64	3.19278	Similar to cDNA clone:002-120-A09, full insert sequence
Os03g0203700		0.0966667	2.39333	4.62986	Similar to Calcium-transporting ATPase 2, plasma membrane-type (EC 3.6.3.8) (Ca(2+)-ATPase isoform 2)
Os01g0821600	CML27	3.94	75.26	4.25562	WRKY transcription factor 48-like protein (WRKY transcription factor 21)
Os04g0452000	ACA1	25.8433	110.863	2.10092	Similar to H0815C01.7 protein
Os06g0297400	WRKY21	1.22	6.80667	2.48007	Conserved hypothetical protein
Os02g0620400	PP2C41	9.62333	69.7933	2.85848	RmlC-like jelly roll fold domain containing protein
Os02g0166600		9.88	36.6067	1.88952	Hypothetical protein
Os03g0124300		54.2667	128.837	1.24741	Similar to ATP binding protein
Os04g0597700		0.001	3.02667	11.5635	Hypothetical protein
Os04g0414300	MRLP4	3.77333	18.4467	2.28945	Similar to H0622F05.1 protein
Os11g0195500		16.2067	78.39	2.27408	Hypothetical conserved gene
Os02g0824100		0.001	5.95333	12.5395	Cytochrome P450 family protein
Os07g0409900	PAD4	8.93667	38.3567	2.10167	Plasma membrane-associated calcium-dependent protein kinase, Direct phosphorylation and activation of MAPK, Negative reguration of rice immunit
Os01g0862850		0.001	8.59667	13.0696	Hypothetical protein
Os02g0653900	CDPK18	81.0867	248.02	1.61292	Similar to Avr9/Cf-9 rapidly elicited protein 14 (Fragment)
Os03g0844100		14.4733	44.45	1.61879	Similar to Pti1 kinase-like protein
Os07g0539700		2.75	11.17	2.02213	Hypothetical conserved gene
Os01g0728300	RLCK123	7.73333	33.6267	2.12044	Similar to Cytochrome P450 monooxygenase CYP72A5 (Fragment)
Os05g0495900		30.5867	347.493	3.50601	Similar to Beta-1,3-glucanase precursor (Fragment)
Os02g0799600		32.2433	90.27	1.48525	Conserved hypothetical protein
Os04g0661200	GNS8	2.86333	8.57667	1.58272	Inositol-pentakisphosphate 2-kinase, metazoa domain containing protein
Os03g0291500		0.0166667	8.36	8.97039	Asparagine synthetase, Biosynthesis of asparagine following the supply of ammoniu
Os01g0822200		12.8533	43.7567	1.76736	Protein kinase, core domain containing protein
Os07g0122100	ASN1	0.44	3.41667	2.95701	Protein of unknown function DUF1719, Oryza sativa family protein
Os03g0215800	RLCK47	10.3633	24.2233	1.22491	Pyridoxal phosphate-dependent enzyme, beta subunit domain containing protein
Os10g0101000		8.52333	29.4333	1.78796	Serine/threonine protein kinase domain containing protein
Os09g0343200		0.136667	2.97	4.44173	Ankyrin repeat containing protein
Os12g0158600	SDRLK44	0.42	16.6633	5.31014	TB2/DP1 and HVA22 related protein family protein
Os02g0793300		5.36333	28.1133	2.39005	Similar to Nudix hydrolase 3 (EC 3.6.1.-) (AtNUDT3). Splice isoform 2
Os07g0624700		23.9367	108.507	2.18049	UMP/CMP kinase a (EC 2.7.1.48)
Os12g0210300	NUDX2	16.6767	72.22	2.11457	Similar to Glutathione S-transferase GST 18 (EC 2.5.1.18)
Os05g0475400		3.01	8.85333	1.55646	Similar to Alanine:glyoxylate aminotransferase-like protein (Fragment)
Os03g0678800	GSTZ2	0.07	5.13	6.19546	Glycosyl transferase, family 8 protein
Os01g0888800	AMTR1	0.0666667	13.6567	7.67842	Conserved hypothetical protein
Os09g0571200	GATL2	14.79	193.457	3.70932	C2 domain containing protein
Os09g0127300		0.366667	23.3267	5.99137	NAD(P)-binding domain containing protein
Os03g0760200	C2DP78	22.4333	88.3833	1.97813	Cytochrome P450 family protein
Os03g0830500		0.001	480.567	18.8744	Similar to PGPS/D12
Os07g0622200	BEL	34.46	179.443	2.38053	3-Deoxy-D-arabino-heptulosonate 7-phosphate synthase, Chorismate biosynthesi
Os05g0583000	FWL7	6.21333	49.0433	2.98062	Similar to WRKY8
Os01g0631800	DNRL1	0.243333	13.1333	5.75416	Conserved hypothetical protein
Os03g0324600	WRKY8	0.393333	2.32333	2.56237	NB-ARC domain containing protein
Os03g0263700		50.1033	225.69	2.17136	Similar to glycine-rich protein
Os03g0307000		13.8067	91.07	2.72161	Conserved hypothetical protein
Os09g0518200		0.001	4.05333	11.9849	UDP-glucuronosyl/UDP-glucosyltransferase family protein
Os07g0472400		3.04667	10.4067	1.7722	Serine/threonine protein kinase-related domain containing protein
Os04g0636100	SGT	4.14	18.8233	2.18482	Glycosyl transferase, family 8 protein
Os08g0190100		0.0166667	9.68667	9.18289	Germin-like protein 8-11, Disease resistanc
Os03g0322800	GAUT9	7.19333	49.7167	2.789	Engulfment and cell motility, ELM domain containing protein
Os03g0723700	GLP8-11	2.08333	37.9	4.18523	Conserved hypothetical protein
Os12g0424700		0.001	4.58333	12.1622	Serine/threonine protein kinase domain containing protein
Os04g0266900		2.16	9.44333	2.12826	Transketolase C-terminal-like domain containing protein
Os01g0575200		2.24	28.69	3.67898	Helix-loop-helix DNA-binding domain containing protein
Os01g0581800		0.05	2.51333	5.65153	Hypothetical conserved gene
Os01g0185300		16.9867	188.55	3.47247	Transferase family protein
Os01g0268600		0.38	11.4367	4.91152	Glycoside hydrolase, family 31 protein
Os01g0108600	AT9	30.29	84.6833	1.48324	Basic helix-loop-helix dimerisation region bHLH domain containing protein
MSTRG.27701		0.333333	7.34333	4.4614	hypothetical protein [Oryza sativa Japonica Group]
Os10g0569400		290.1	1198.16	2.0462	RIR1a protein precursor
Os10g0576000		107.033	317.207	1.56736	Similar to NADH-ubiquinone oxidoreductase-related
Os06g0729900	RIR1A	9.5	29.0067	1.61039	Similar to LysM domain containing protein
Os08g0459600		40.82	132.497	1.69861	12-oxophytodienoate reductase (EC:1.3.1.42), Jasmonic acid (JA) biosynthesi
Os04g0483200		5.13333	21.8267	2.08812	Steroid nuclear receptor, ligand-binding domain containing protein
Os04g0534100	OG1	2.33667	17.1733	2.87765	Similar to OSIGBa0159I10.7 protein
Os08g0517700		0.373333	10.1467	4.7644	Oxysterol-binding protein family protein
Os01g0667600		25.2033	258.863	3.3605	Similar to GTP-binding protein
Os06g0726100		0.426667	295.38	9.43525	Similar to Seed chitinase-c
Os04g0368000	RAB11C1	1.23	6.71	2.44765	Serine/threonine protein kinase-related domain containing protein
Os01g0874300	CHT3	28.4467	186.91	2.71601	Similar to MybHv5 (Fragment)
Os04g0580866		0.83	12.7533	3.94162	Hypothetical conserved gene
Os07g0418600	DLN31	1.07667	52.1733	5.59867	Proline-rich glycoprotein, ABA-dependent inhibition of root growt
Os10g0552400		5.72	32.2733	2.49626	Zinc finger, RING/FYVE/PHD-type domain containing protein
Os11g0175400		1.08667	10.62	3.2888	Plant neutral invertase family protein
Os01g0625900	PUB67	0.643333	4.26	2.72722	Ovate Family Protein, Hormonal homeostasis, Vasculature developmen
Os08g0542800	NIN6	0.0466667	2.24	5.58496	Hypothetical protein
Os11g0210300	OFP2	11.5733	56.12	2.27771	Alcohol dehydrogenase 1
Os12g0217800		3.89667	63.6967	4.03091	Hypothetical gene
Os02g0134200	ADH1	11.3833	77.77	2.77229	DUF1645 family protein, Regulation of stress-tolerance and grain lengt
Os08g0448100		0.02	16.75	9.70995	Conserved hypothetical protein
Os07g0541900	SGL	0.786667	7.85	3.31887	Similar to KI domain interacting kinase 1
Os06g0225300		13.0933	46.24	1.82031	Similar to SERK1 (Fragment)
Os03g0290300		144.393	610.823	2.08075	Similar to W-3 fatty acid desaturase (Fragment)
Os04g0301700		20.0867	77.3433	1.94504	Glycosyl transferase, family 14 protein
Os07g0561300		0.153333	11.1033	6.17818	Cyclin-like F-box domain containing protein
Os05g0427400		3.39	82.4867	4.6048	Similar to Phenylalanine ammonia-lyase
Os01g0783700	FBOX396	0.0366667	10.0433	8.09755	Similar to EF-hand Ca2+-binding protein CCD1
Os08g0107100		45.4067	145	1.67508	Conserved hypothetical protein
Os03g0835900		43.5967	313.767	2.8474	Similar to Ferredoxin III, chloroplast precursor (Fd III)
Os01g0241400		0.03	11.16	8.53916	Thioredoxin fold domain containing protein
Os08g0137900		0.001	8.72333	13.0907	Similar to Chemocyanin precursor (Basic blue protein) (Plantacyanin)
Os11g0658800	PHS9	7.58333	27.8167	1.87505	Pectin lyase fold/virulence factor domain containing protein
Os04g0398000	UCL25	0.603333	16.1933	4.7463	ERF transcription factor, A member of APETALA2/Ethylene-Responsive Element Binding Protein(AP2/EREBP) family, Regulation of drought stress response, Innate immunit
Os01g0311800		0.01	26.6667	11.3808	Similar to Pectin methylesterase 8 (Fragment)
MSTRG.6709	ERF101	0.001	1.43	10.4818	60 kDa jasmonate-induced protein [Oryza sativa Japonica Group]
Os10g0520100	PME2	0.22	14.4433	6.03676	Cyclin-like F-box domain containing protein
Os03g0800200		0.0433333	1.15	4.73001	ARGONAUTE (AGO) family protein, Development of pre-meiotic germ cells, Progression of meiosi
Os09g0506000		0.246667	8.65	5.13207	Nucleotide pyrophosphatase/phosphodiesteras
Os10g0527400	MEL1	0.116667	10.83	6.5365	Similar to Tau class GST protein 3
Os02g0733500	PAP27A	1.16	9.10667	2.9728	EF-Hand type domain containing protein
Os01g0865100	GSTU19	6.11667	41	2.74481	Similar to Uricase (Fragment)
Os07g0678300	CML20	18.5067	127.19	2.78087	Similar to CBL-interacting protein kinase 29
Os10g0515400	UO	0.0633333	3.77	5.89546	Similar to Transposon protein
Os02g0738400	CIPK29	3.46	10.2267	1.56349	Similar to Histidine kinase
Os05g0119300	GW10	321.683	1071.67	1.73615	Similar to ESTs AA754121
Os01g0769700	CKT1	2.12333	14.8333	2.80444	Receptor-like kinase, Control of reproductive growth and development, Repression of cell deat
Os09g0385700		1.40333	18.5167	3.72189	Zinc finger, AN1-type domain containing protein
Os02g0597200	DRUS2	0.773333	6.13667	2.98829	Conserved hypothetical protein
Os01g0693300	SAP17	1.91333	37.73	4.30155	Similar to Lipid phosphate phosphatase 2 (EC 3.1.3.-) (AtLPP2) (Phosphatidic acid phosphatase 2) (AtPAP2) (Prenyl diphosphate phosphatase)
MSTRG.26196		0.0233333	6.55333	8.13369	transcription factor JUNGBRUNNEN 1 [Oryza sativa Japonica Group]
Os01g0113650		0.173333	4.26	4.61923	Hypothetical conserved gene
Os03g0133500		2.23	10.6833	2.26025	Similar to Adenosine monophosphate binding protein 1 AMPBP1
Os03g0274300		23.8167	91.3967	1.94017	Similar to Initiator-binding protein
Os01g0706400		7.61667	31.09	2.02922	Protein of unknown function DUF292, eukaryotic domain containing protein
Os03g0264000	TRFL2	3.46667	19.9067	2.52163	ASC1-like protein 3 (Alternaria stem canker resistance-like protein 3)
Os10g0543400		1.93667	28.7167	3.89024	Chitinase 8
Os04g0598900		4.87	28.8933	2.56874	Similar to Wall-associated kinase-like protein
Os05g0437200		16.8533	49.6267	1.55808	Protein of unknown function DUF502 family protein
Os10g0525500	WAK50	8.72667	29.3867	1.75166	Similar to glutathione transferase31
Os03g0830400		0.0233333	79.8367	11.7404	PGPS/D12
Os10g0394000	GSTU21	0.1	7.68	6.26303	Similar to GDSL-like Lipase/Acylhydrolase family protein, expressed
Os01g0972000		1.30333	7.62	2.54758	Zinc finger, RING/FYVE/PHD-type domain containing protein
Os03g0777500	GELP106	4.15333	47.8767	3.52698	Protein of unknown function DUF1068 family protein
Os04g0303250		0.173333	1.34333	2.9542	Hypothetical gene
Os12g0552400		0.623333	13.44	4.43039	Rossmann-like alpha/beta/alpha sandwich fold domain containing protein
Os02g0626532		0.001	65.43	15.9977	Hypothetical gene
Os04g0209200	USP43	0.623333	9.85333	3.98254	Similar to MRP-like ABC transporter
Os02g0769800		2.42	24.8733	3.36152	Similar to Mitogen-activated protein kinase kinase kinase 1 (EC 2.7.1.-) (Arabidospsis NPK1-related protein kinase 1). Splice isoform 1S
Os10g0113000	MRP9	1.87	26.48	3.82379	Similar to Chalcone reductase homologue (Fragment)
Os11g0135900		9.14667	39.5167	2.11114	Major facilitator superfamily protein
Os09g0440300		28.0367	193.513	2.78705	Aldehyde dehydrogenase, Seed maturation, Maintenance of viability during storage, Lysine catabolis
Os10g0137300	ZIFL7	0.45	9.56	4.40901	Similar to BLN1-1
Os02g0118200	ALDH7	10.7367	61.1767	2.51044	Similar to Protein kinase APK1B, chloroplast precursor (EC 2.7.1.-)
Os04g0689700		2.26	7.72	1.77228	RNA recognition motif, RNP-1 domain containing protein
Os02g0696500	RLCK60	4.64	125.42	4.7565	Concanavalin A-like lectin/glucanase domain containing protein
Os03g0241300		82.35	408.327	2.30988	Conserved hypothetical protein
Os03g0816700	XTH23	0.001	3.60333	11.8151	Tubby, C-terminal domain containing protein
Os03g0727600		0.0333333	2.31667	6.11894	ACC synthase, Ethylene biosynthesi
Os01g0925700		10.5367	81.4033	2.94967	Similar to predicted protein
Os03g0300400	ACS1	1.65667	85.7633	5.69401	Pathogen-related protein (JIOsPR10)
Os01g0357900		25.0367	163.14	2.704	Similar to RALF
Os02g0579800	JIOSPR10	18.87	59.3633	1.65348	Similar to Fw2.2
Os08g0126300	RALF4	1397.84	3321.09	1.24845	Similar to Glyceraldehyde-3-phosphate dehydrogenase (Fragment)
Os05g0503500	FWL2	0.0433333	8.46667	7.61017	Non-protein coding transcript
Os05g0429900	GAPC	0.456667	5.67667	3.63583	Similar to MybHv5 (Fragment)
Os10g0562900		0.513333	16.2767	4.98677	Non-protein coding transcript
Os05g0586400	MYB1	0.02	1.13	5.82018	Protein of unknown function DUF3133 domain containing protein
Os02g0721800	ERF96	4.31667	18.53	2.10187	Similar to Phosphatidylinositol transfer-like protein IV
Os03g0280000		17.76	51.4033	1.53323	Similar to MDR-like ABC transporter
Os05g0129300		102.28	266.063	1.37925	Basic/leucine zipper protein
Os03g0429000	ABCB13	19.0733	76.29	1.99994	Proteinase inhibitor I25, cystatin domain containing protein
Os12g0583900	LIP19	10.93	26.4733	1.27625	Similar to PDE135 (PIGMENT DEFECTIVE EMBRYO 135); transmembrane transporter
MSTRG.30751		0.436667	3.67	3.07118	Os01g0569200 [Oryza sativa Japonica Group]
Os05g0530400		4.56	19.28	2.08	Heat stress transcription factor Spl7 (Heat shock transcription factor) (Heat shock factor RHSF10)
Os07g0410300		0.001	3.26667	11.6736	Conserved hypothetical protein
Os06g0225800	SPL7	1.03	26.6367	4.6927	Shikimate kinase domain containing protein
MSTRG.11148	ERF136	0.0166667	3.98333	7.90087	retrotransposon protein-like [Oryza sativa f. spontanea]
Os08g0108100	SK2	3.54333	37.22	3.3929	Pectinesterase inhibitor domain containing protein
Os07g0615200		227.037	921.6	2.02122	Tify domain containing protein
Os03g0703100	PMEI28	0.14	3.08	4.45943	Similar to Beta-glucosidase
Os02g0806350	TIFY10B	10.54	26.94	1.35387	Hypothetical protein
Os11g0531700	BGLU8	4.27667	34.95	3.03073	NUDIX hydrolase domain containing protein
Os07g0566200		19.52	58.59	1.5857	Similar to catalytic/ protein phosphatase type 2C
Os02g0806400	NUDX13	21.3467	70.35	1.72054	Similar to Gata zn finger family protein
Os04g0103500	PP2C64	1.11333	7.86	2.81964	Serine/threonine protein kinase-related domain containing protein
Os10g0574800		22.93	49.07	1.0976	Similar to ARF GAP-like zinc finger-containing protein ZIGA2 (Fragment)
Os01g0667200	SDRLK21	14.2167	60.6033	2.09181	Mitochondrial sulfur dioxygenase, Abiotic stress respons
Os06g0689600		1.35333	14.52	3.42345	Hypothetical conserved gene
Os02g0807900		0.001	1.67667	10.7114	Conserved hypothetical protein
Os02g0327000	RLCK214	28.79	219.537	2.93082	C2 domain containing protein
Os06g0548000	WAK21	17.4067	75.7567	2.12173	Aspartate aminotransferase (EC 2.6.1.1)
Os02g0160250	C2DP16	0.74	6.07667	3.03768	Hypothetical conserved gene
Os09g0475500		3.20667	32.5433	3.34322	Protein of unknown function DUF246, plant family protein
Os02g0209400		0.453333	14.7267	5.02171	Conserved hypothetical protein
Os06g0292301		4.77667	22.1133	2.21084	Hypothetical gene
Os05g0142400		1.76	19.82	3.49331	Conserved hypothetical protein
Os02g0548700		0.723333	3.81333	2.39832	Similar to ubiquitin-protein ligase
Os03g0234200		141.497	385.567	1.44621	Similar to Ubiquitin fusion protein (Fragment)
MSTRG.7900	PUB43	1.46	13.7867	3.23923	expressed protein [Oryza sativa Japonica Group]
Os05g0522600		10.55	53.6	2.34499	Leucine-rich repeat, plant specific containing protein
Os03g0436400		21.2667	58.6367	1.46321	Similar to A.thaliana gene induced upon wounding stress
Os11g0351555		21.2667	58.6367	1.46321	Similar to A.thaliana gene induced upon wounding stress
Os04g0680800		1.63667	6.77333	2.04911	Mlo-related protein family protein
Os07g0147900		29.29	98.1167	1.74409	Similar to Ferredoxin-NADP reductase precursor (Fragment)
Os04g0442100	MLO	16.5967	39.9767	1.26826	Smr protein/MutS2 C-terminal domain containing protein
Os01g0934350		1.81333	19.0533	3.39333	Similar to predicted protein
Os02g0193800		10.6533	47.0267	2.14217	Similar to cDNA clone:002-103-F09, full insert sequence
Os10g0112600		6.15333	26.88	2.12709	Nonaspanin (TM9SF) family protein
Os05g0541900		16.5633	35.8933	1.11572	Similar to 60S ribosomal protein l28
Os06g0726200		16.64	452.457	4.76505	Similar to Chitinase 1
Os06g0593100		21.6267	70.4333	1.70345	Similar to UDP-galactose/UDP-glucose transporter
Os02g0215200	CHT1	0.663333	5.58	3.07246	Class-I type histone deacetylase, Vegetative growt
Os10g0530900		5.44333	72.0533	3.7265	Similar to Glutathione S-transferase GST 30 (EC 2.5.1.18)
Os03g0168300	HDAC2	0.483333	32.7733	6.08336	Protein of unknown function DUF1997 domain containing protein
Os04g0606000	GSTU50	3.59667	68.0067	4.24094	Transferase family protein
Os07g0506000		36.06	90.44	1.32656	Protein of unknown function DUF300 family protein
Os04g0597600		0.001	2.45333	11.2605	TGF-beta receptor, type I/II extracellular region family protein
Os03g0280700		1.30333	3.46	1.40857	Hypothetical conserved gene
Os07g0537500	PTR5	0.02	4.61	7.84862	Serine/threonine protein kinase-related domain containing protein
Os01g0945700		0.06	8.66	7.17326	Similar to amino acid transporter
Os03g0220100		14.4333	49.04	1.76455	beta-ketoacyl-CoA synthase, Homolog of Arabidopsis CER6, Leaf cuticular wax synthesis, Very-long-chain fatty acid (VLCFA) elongatio
Os05g0462301		27.23	146.7	2.4296	Similar to predicted protein
Os03g0448600	HMS1	8.39667	25.8967	1.62488	WD40 repeat-like domain containing protein
Os04g0543500		42.5633	353.257	3.05303	Hypothetical conserved gene
Os03g0663600		6.22333	286.603	5.52522	Similar to Pathogenesis-related thaumatin-like protein
Os05g0574600		0.953333	16.67	4.12813	Similar to 3-ketoacyl-CoA synthase
Os08g0125800		0.01	2.41667	7.91687	Hypothetical conserved gene
Os05g0526700		3.12	46.62	3.90133	Harpin-induced 1 domain containing protein
Os05g0211100		19.31	146.533	2.92381	Similar to Cytochrome P450-like protein
Os09g0572900		11.9667	50.9867	2.0911	Dynamin-related protein 1E, Negative regulation of programmed cell death, Control of cytochrome c releas
Os02g0755400	CYP51G3	0.373333	14.13	5.24215	Similar to RNA recognition motif-containing protein SEB-4
Os11g0213733	DJLM	0.0533333	1.37333	4.6865	Conserved hypothetical protein
Os10g0524400		3.71	11.39	1.61828	Similar to Phospholipase D beta 2
Os08g0175200		33.3267	98.6533	1.56569	Protein of unknown function DUF292, eukaryotic domain containing protein
Os03g0803500	PLDbeta1	0.793333	12.9333	4.02702	Similar to Prolyl 4-hydroxylase alpha-1 subunit-like protein
Os09g0457900		0.05	44.5233	9.79842	AP2/ERF transcription factor, Regulation of the internode elongatio
Os05g0550900		0.116667	10.43	6.4822	Hypothetical protein
Os09g0511300	ERF102	0.001	2.42667	11.2448	Conserved hypothetical protein
Os04g0412300		12.7633	89.4367	2.80886	Similar to H0717B12.10 protein
Os03g0741700		0.69	3.33667	2.27374	Hypothetical conserved gene
Os04g0405900		12.34	55.9233	2.18011	Similar to OSIGBa0142C11.2 protein
Os05g0573300		15.5733	39.84	1.35514	Similar to CTP synthase 1 (EC 6.3.4.2) (UTP--ammonia ligase 1) (CTP synthetase 1)
Os09g0524800		1.55667	13.4633	3.1125	Apoptosis regulator Bcl-2 protein, BAG domain containing protein
Os12g0514400	CTPS5	25.13	54.75	1.12345	Potyvirus VPg interacting protein (Fragment)
Os06g0561000	BAG1	0.59	12.43	4.39697	Myo-inositol oxygenase, Drought stress toleranc
Os02g0604300		8.64667	24.4833	1.50158	Nucleotide-sugar transporter family protein
Os04g0449200	MIOX	0.001	1.88333	10.8791	Xyloglucan fucosyltransferase family protein
Os01g0858900		9.58	27.5733	1.52518	Glycosyl transferase, family 29 protein
MSTRG.25100		5.40667	66.7233	3.62538	Os06g0587401 [Oryza sativa Japonica Group]
Os03g0599800		124.127	706.233	2.50833	Reversibly glycosylated polypeptide
Os08g0107400		11.74	44.5167	1.92291	Similar to GDP-mannose transporter
Os09g0262000	UAM1	0.216667	8.25	5.25084	Similar to Cinnamoyl CoA reductase
Os04g0687100	GONST1	31.9333	143.857	2.1715	Similar to Soluble inorganic pyrophosphatase (EC 3.6.1.1) (Pyrophosphate phospho- hydrolase) (PPase)
Os06g0147000		6.28333	26.9667	2.10158	Conserved hypothetical protein
Os01g0720800		0.793333	5.21	2.71528	Hypothetical conserved gene
Os01g0692100		5.84	47.2633	3.01668	Glutathione S-transferase, C-terminal-like domain containing protein
Os06g0649700		0.596667	3.39333	2.50771	Similar to DOMON domain-containing protein / dopamine beta-monooxygenase N-terminal domain-containing protein
Os01g0926300	GSTU39	40.1433	196.42	2.29071	Similar to Transaldolase (EC 2.2.1.2)
Os04g0437300		0.0433333	4.52333	6.70577	Zinc finger, RING/FYVE/PHD-type domain containing protein
Os01g0859100		0.001	14.4067	13.8144	Similar to WIP1 protein (Fragment)
Os03g0337900	PUB38	15.2967	63.62	2.05626	Similar to predicted protein
Os06g0288100		35.0067	96.0533	1.45621	Similar to Receptor-like protein kinase
Os07g0516200		13.7267	50.5867	1.88178	Similar to Endoribonuclease, L-PSP family
Os12g0637100	SOBIR1	3.31667	18.91	2.51134	Similar to Purple acid phosphatase (EC 3.1.3.2)
Os03g0669300		4.19	27.8967	2.73507	Beta-1,3-glucanase-like protein
Os07g0250300	PAP10C	11.23	42.18	1.9092	Conserved hypothetical protein
Os07g0582400		157.617	680.303	2.10976	Similar to Proton myo-inositol cotransporter
Os07g0572000		8.14667	19.0933	1.22879	WD40 protei
Os04g0464966		5.02667	58.3167	3.53623	F-box-containing protein, Male meiotic DNA double-strand break repair, Regulation of meiotic progressio
Os03g0703400		21.0967	71.4833	1.76059	Similar to MAP3K beta 3 protein kinase (EC 2.7.1.37) (Fragment)
Os02g0314600		3.68333	45.43	3.62456	Peptidase A1 domain containing protein
Os02g0467600	CSL1	0.001	19.5867	14.2576	Similar to Cinnamate 4-hydroxylase CYP73
Os11g0543100		4.53	18.5733	2.03565	Conserved hypothetical protein
Os09g0493700	C4H1	6.14	17.59	1.51844	Similar to CUC2
MSTRG.6245		0.04	2.74333	6.09979	Os10g0570001 [Oryza sativa Japonica Group]
Os04g0121800		0.41	185.59	8.82228	Hypothetical conserved gene
Os08g0331900		0.206667	5.58	4.75489	Similar to Leucine Rich Repeat family protein, expressed
Os08g0277200		0.713333	10.8633	3.92875	Similar to Cinnamoyl-CoA reductase (EC 1.2.1.44)
Os09g0378700		0.133333	2.63333	4.30378	Similar to ubiquitin-protein ligase
Os07g0645500		2.14	7.49333	1.808	Similar to predicted protein
Os08g0388900		0.001	1.99333	10.961	Similar to para-hydroxybenzoate--polyprenyltransferase
Os07g0686800		0.196667	6.01	4.93354	Similar to Serine/threonine protein kinase-like
Os02g0718900		115.893	404.3	1.80263	ADP,ATP carrier protein, mitochondrial precursor (ADP/ATP translocase) (Adenine nucleotide translocator) (ANT)
Os01g0365000	RLCK241	0.106667	1.00333	3.23362	Protein kinase, catalytic domain domain containing protein
Os04g0420900	ANT	1.29667	4.85333	1.90417	Similar to H0525E10.7 protein
Os03g0299200		0.296667	7.66333	4.69106	Similar to Alcohol dehydrogenase (Fragment)
Os03g0235000	SDRLK28	0.0366667	14.0233	8.57914	Similar to Peroxidase
Os06g0697600		2.39333	8.57333	1.84083	ATPase, AAA-type, core domain containing protein
Os02g0664300	POXN	21.25	72.0167	1.76087	Peptidase S8 and S53, subtilisin, kexin, sedolisin domain containing protein
Os03g0817200		0.616667	13.9733	4.50204	Amino acid transporter, transmembrane domain containing protein
Os04g0647800	SUB19	13.3833	47.3667	1.82343	Similar to Glycerol kinase-like protein
Os03g0648600		0.0233333	8.21333	8.45943	Similar to Zinc finger, C3HC4 type family protein, expressed
Os01g0159400	NHO1	8.32333	30.55	1.87594	Similar to Acyl-coenzyme A oxidase 4, peroxisomal (EC 1.3.3.6) (AOX 4) (Short- chain acyl-CoA oxidase) (SAOX) (AtCX4) (G6p) (AtG6)
Os08g0518800		0.12	5.78333	5.59079	Similar to Class III chitinase homologu
Os03g0734300		0.756667	265.427	8.45444	Similar to Proteinase inhibitor type II CEVI57 precursor
Os01g0833500		0.01	1.93	7.59246	Similar to Serine carboxypeptidase II-1 precursor (EC 3.4.16.6) (CP-MII.1) (Fragment)
MSTRG.13035		0.843333	11.2567	3.73853	hypothetical protein DAI22_02g317701 [Oryza sativa Japonica Group]
Os02g0787700	SCP5	0.12	5.17	5.42906	Hypothetical protein
Os10g0463800		10.2033	61.9467	2.60199	Domain of unknown function, DUF1338, containing green-plant-unique protein, Regulation of starch synthesis and amyloplast development, Peripheral endosperm developmen
Os10g0456000		1.85333	24.5633	3.72831	Hypothetical protein
Os02g0245800		3.59333	16.8	2.22507	Inward rectifying shaker-like potassium channel, Negative regulation of OsKAT2 channel activit
Os12g0603800		0.13	10.07	6.27541	Similar to Calmodulin NtCaM13
Os07g0564500	KAT3	0.333333	174.293	9.03034	Pyridine nucleotide-disulphide oxidoreductase, NAD-binding region domain containing protein
Os03g0663400	CML5	0.703333	51.6467	6.19832	Similar to Thaumatin-like protein
Os08g0529100	NDA2	3.17667	23.02	2.8573	Similar to Proteasome subunit beta type 1 (EC 3.4.25.1) (20S proteasome alpha subunit F) (20S proteasome subunit beta-6)
Os09g0271100		31.62	117.037	1.88805	Conserved hypothetical protein
Os01g0920500		0.146667	13.07	6.47757	Nucleotide-diphospho-sugar transferase domain containing protein
Os10g0380800	HIPP21	0.001	4.30333	12.0712	Similar to Tryptophan decarboxylase
Os10g0450900		73.0367	516.917	2.82324	Similar to Glycine-rich cell wall structural protein 2 precursor
Os07g0537600	TDC6	0.00666667	3.48	9.02791	Hypothetical conserved gene
Os03g0232900		2.21	12.4833	2.49788	Hly-III related domain containing protein
Os03g0141000		22.44	48.16	1.10176	60S ribosomal protein L21
Os10g0528100		3.33667	33.51	3.32811	Similar to Glutathione S-transferase GST 42 (EC 2.5.1.18) (Fragment)
Os06g0136000		10.8233	35.8133	1.72635	Similar to Hypersensitive-induced reaction protein 4
MSTRG.26578	GSTU24	0.213333	3.66333	4.10198	protein ANTAGONIST OF LIKE HETEROCHROMATIN PROTEIN 1 [Oryza sativa Japonica Group]
Os04g0417600	HIR3	3.08667	10.9	1.82021	Similar to OSIGBa0092M08.12 protein
Os05g0495250		5.78667	84.88	3.87462	Non-protein coding transcript
Os05g0119100	VQ15	0.0833333	10.1633	6.93026	Hypothetical protein
Os09g0528800		12.7367	43.8467	1.78348	RabGAP/TBC domain containing protein
Os05g0402700		38.9033	158.667	2.02803	Similar to Fructose-bisphosphate aldolase, cytoplasmic isozyme (EC 4.1.2.13)
Os07g0162600		4.39667	17.2267	1.97016	Alpha/beta hydrolase fold-3 domain containing protein
Os07g0679000	ALDC2	1.34333	6.92667	2.36634	Similar to Potassium transporter 2 (AtPOT2) (AtKUP2) (AtKT2)
Os09g0394300		8.55	47.8367	2.48412	Glycoside hydrolase, family 9 protein
Os03g0351700	HAK9	1.05667	29.17	4.78689	Conserved hypothetical protein
Os02g0123600	GH9B11	15.6167	43.6167	1.48179	Similar to CDP-diacylglycerol--inositol 3-phosphatidyltransferase 1 (EC 2.7.8.11) (Phosphatidylinositol synthase 1) (PtdIns synthase 1) (PI synthase 1) (AtPIS1)
Os04g0493400		0.001	331.613	18.3391	Similar to Chitinase
Os03g0198400		7.02	15.2	1.11453	Similar to Seryl-tRNA synthetase (EC 6.1.1.11) (Serine--tRNA ligase) (SerRS) (Fragment)
Os02g0705400	CHT4	17.8167	138.303	2.95654	Similar to Pathogen induced protein 2-4
Os03g0773000		13.5467	54.1433	1.99885	Protein of unknown function DUF1005 family protein
Os03g0674900	USP11	0.343333	9.98333	4.86184	Hypothetical conserved gene
Os07g0484700		8.51333	24.84	1.54487	Myb transcription factor domain containing protein
Os05g0438800		35.4367	129.637	1.87116	Similar to Actin 1
Os06g0660800		5.44667	37.7833	2.7943	Protein kinase domain containing protein
Os07g0643800		0.146667	7.63333	5.7017	Similar to Dirigent protein
Os03g0314200		9.01	23.7567	1.39873	Cas1p-like family protein
Os02g0173800		17.1567	95.94	2.48336	Protein of unknown function DUF284, transmembrane eukaryotic family protein
Os02g0169300		226.12	614.457	1.44222	Similar to Phosphoglycerate kinase, cytosolic (EC 2.7.2.3)
Os01g0167900		1.51667	8.22667	2.4394	KIP1-like domain containing protein
Os08g0139000	PGK2	47.96	125.61	1.38905	Similar to nucleolin
Os03g0289850		0.001	1.82333	10.8324	Hypothetical gene
Os08g0450800		27.5067	63.1233	1.19839	Phosphatidylinositol-4-phosphate 5-kinase family protein
Os03g0412400		4.18	17.26	2.04586	Conserved hypothetical protein
Os05g0104200		0.001	24.75	14.5951	Polygalacturonase inhibiting protein, Inhibitor of fungal polygalacturonase, Sheath blight resistanc
Os02g0282900		1.69	5.35333	1.66341	Similar to 68 kDa protein HP68
Os02g0203700	PGIP1	46.6633	170.473	1.86918	Similar to Testis expressed sequence 13A protein
Os01g0836800	ABCE1	47.6467	111.967	1.23262	Transmembrane receptor, eukaryota domain containing protein
Os01g0355500		7.27667	16.4167	1.17381	Hypothetical conserved gene
Os06g0663400		16.66	43.4167	1.38186	Serine/thronine protein kinase-like protein
Os05g0510800		0.856667	4.37333	2.35193	Similar to Cellulose synthase-like family C1 protein
Os02g0484200		0.0933333	3.31667	5.1512	Transferase family protein
Os05g0208000	CSLC7	110.98	272.773	1.2974	Similar to 2-oxoglutarate/malate translocator
Os06g0725200		0.0733333	7.33667	6.64451	Lipase, GDSL domain containing protein
Os02g0176700		3.74333	13.5833	1.85944	Similar to autoinhibited calcium ATPase
Os09g0344500	GELP90	172.82	1315.98	2.9288	Similar to O-methyltransferase ZRP4 (EC 2.1.1.-
Os02g0602000	ACA9	0.0666667	4.77	6.16088	Remorin, C-terminal region domain containing protein
Os01g0866300		53.0067	147.33	1.47481	VAMP-like protein YKT61 (AtYKT61) (Geranylgeranylated protein 1) (AtGP1)
Os05g0176600	REM6.5	1.64333	9.04333	2.46023	Conserved hypothetical protein
Os02g0523500		48.3333	140.473	1.53921	RNA-binding protein, Transport and localization of storage protein mRNAs, Modulation of gene expressio
Os10g0112700		3.93	14.5567	1.88908	Serine/threonine protein kinase-related domain containing protein
Os04g0432000	TSN	1.98333	13.6433	2.7822	Similar to Serine/threonine-protein kinase SAPK7
Os02g0639300	WAK98	0.001	4.01	11.9694	Conserved hypothetical protein
Os11g0477400	SAPK7	0.773333	5.67333	2.87503	Hypothetical conserved gene
Os01g0127900	CBSX11	0.203333	5.06333	4.63817	Mannose-6-phosphate isomerase domain containing protein
Os02g0695600		0.59	10.1533	4.10509	Conserved hypothetical protein
Os04g0525100		0.75	13.82	4.20372	UDP-glucuronosyl/UDP-glucosyltransferase family protein
Os07g0175600		1.91667	67.31	5.13415	Plant lipid transfer protein and hydrophobic protein, helical domain containing protein
Os04g0465100		1.15	14.0033	3.60606	Haem peroxidase, plant/fungal/bacterial family protein
Os06g0244000		31.97	462.283	3.85399	Similar to anthranilic acid methyltransferase 3
Os03g0187400	PRX55	5.96	24.35	2.03054	Zinc finger, FYVE/PHD-type domain containing protein
Os06g0164400		1.37333	6.06667	2.14322	Similar to predicted protein
MSTRG.8753		0.733333	3.50667	2.25756	NB-ARC domain containing protein, expressed [Oryza sativa Japonica Group]
Os02g0532900		0.65	5.66333	3.12314	Glycoside hydrolase, family 17 protein
Os09g0413500		55.5333	161.107	1.53659	Similar to 60S ribosomal protein L34
Os06g0557100		12.04	38.4267	1.67427	Serine/threonine protein kinase domain containing protein
Os05g0526900	RPL34	3.01	22.62	2.90976	UDP-glucuronosyl/UDP-glucosyltransferase family protein
Os02g0819400		0.02	2.63	7.03892	Phytic acid metabolis
Os02g0232900		0.496667	27.3467	5.78294	A member of the Nodulin26-like Intrinsic Protein (NIP) family, Arsenite transporte
Os10g0345100	LPA1	14.3667	133.76	3.21885	Multi antimicrobial extrusion protein MatE family protein
Os11g0667700	NIP1;1	2.35667	15.9733	2.76085	Similar to Protein kinase domain containing protein, expressed
Os07g0184300		15.62	64.89	2.0546	Non-protein coding transcript
Os08g0104700		1.68667	9.18	2.44432	Chaperonin Cpn60/TCP-1 family protein
Os05g0476700		10.07	79.9367	2.98879	U-box E3ubiquitin ligase, Positive regulation of cold stress respons
Os07g0207400		12.3833	32.6933	1.4006	Similar to RF12 protein (Fragment)
Os11g0213000	PUB2	0.0333333	3.59333	6.75221	Similar to Protein kinase domain containing protein, expressed
Os07g0122000		0.196667	3.79667	4.27091	Protein of unknown function DUF1719, Oryza sativa family protein
Os01g0160100	RLCK318	6.51667	20.1067	1.62547	Similar to Pyruvate decarboxylase isozyme 2 (EC 4.1.1.1) (PDC) (Fragment)
Os07g0538400		0.373333	5.82	3.96248	Similar to Receptor-like protein kinase 4
MSTRG.31328		0.001	1.49667	10.5475	Os09g0340700 [Oryza sativa Japonica Group]
Os10g0412800	RLCK235	3.76667	10.62	1.49542	Conserved hypothetical protein
Os03g0739700		2.82667	55.4667	4.29445	Uncharacterised protein family UPF0114 domain containing protein
Os06g0141100		0.19	5.67333	4.90013	Monosaccharide transporter
Os05g0498400		330.2	1282.73	1.95781	Similar to Protein translation factor SUI1
Os03g0437100		0.001	4.77333	12.2208	C2H2 zinc finger protein, Transcriptional repressor, Drought tolerance, Positive regulation of plant growth and productivit
Os11g0340477		0.001	4.77333	12.2208	Zinc finger, C2H2-type domain containing protein
Os10g0483400	DRZ1	0.01	2.13	7.73471	Similar to Protein kinase domain containing protein, expressed
MSTRG.5045		1.03667	14.7167	3.82743	UDP-glycosyltransferase 83A1 [Oryza sativa Japonica Group]
Os04g0394700	RLCK302	4.85667	23.7167	2.28786	BAR domain containing protein
Os02g0716500		156.353	541.953	1.79336	Delta12-fatty acid desaturas
Os04g0650300		2.50333	16.8667	2.75225	Similar to H0212B02.9 protein
Os02g0146500		14.02	53.04	1.91959	Conserved hypothetical protein
Os05g0183100		16.96	55.7667	1.71727	Similar to WRKY transcription factor 16 (Fragment)
Os07g0686825		0.173333	8.24333	5.57161	Hypothetical protein
Os07g0231800	WRKY67	3.97667	11.65	1.5507	Conserved hypothetical protein
Os01g0860300		19.3967	44.1567	1.18682	Similar to Ribosomal protein L1
Os03g0244200		2.49333	34.5267	3.79156	Similar to thaumatin-like protein 1
Os12g0586000		63.15	184.01	1.54293	Similar to Disease resistance protein ADR1 (Activated disease resistance protein 1)
Os04g0394200		39.35	132.01	1.74621	Similar to 2-oxoglutarate dehydrogenase E2 subunit
Os02g0462800		0.226667	12.32	5.76429	WRKY transcription factor 42, Transcriptional repressor, Promotion of leaf senescenc
Os01g0608400		0.143333	1.62333	3.50151	Hypothetical conserved gene
Os05g0257100	WRKY42	3.05667	19.43	2.66825	Leucine-rich repeat, plant specific containing protein
Os04g0450701		0.53	19.1933	5.17847	Hypothetical protein
Os10g0544900	MRLK24	6.79	19.0833	1.49083	Similar to Protein phosphatase 2C-like protein
Os02g0540700	AGP4	5.79667	89.4167	3.94725	Similar to Arm repeat-containing protein
Os04g0502900	PP2C72	39.5133	112.55	1.51015	EF-Hand type domain containing protein
Os09g0488700	PUB45	16.56	41.3133	1.3189	Conserved hypothetical protein
Os02g0142250	MICU1	0.87	4.04333	2.21646	Similar to J013125B21, full insert sequence
Os02g0147200		4.51333	17.39	1.94599	Similar to cDNA clone:J013125B21, full insert sequence
Os04g0630400		32.7233	105.463	1.68835	NAD(P)-binding domain containing protein
Os12g0218800		1.29667	8.88333	2.77629	Hypothetical protein
Os08g0296600	ANR3	1.48	4.53333	1.61498	NB-ARC domain containing protein
MSTRG.10918		0.001	9.62	13.2318	Os02g0212300 [Oryza sativa Japonica Group]
Os03g0255100		3.43667	51.8633	3.91563	Similar to Relative to SR12 protein (Fragment)
Os03g0710700		4.42667	26.6567	2.5902	Similar to predicted protein
Os01g0694100	BGAL8	0.62	3.92333	2.66174	Leucine-rich repeat domain containing protein
Os03g0832400		5.15667	11.8567	1.20119	Similar to Protein phosphatase 2C-like protein
Os01g0256300		0.473333	4.35	3.20009	Conserved hypothetical protein
Os05g0125500	PP2C36	16.92	61.1267	1.85307	Similar to Isovaleryl-CoA dehydrogenase, mitochondrial precursor (EC 1.3.99.10) (IVD)
Os11g0208600		0.08	2.55333	4.99624	Similar to F-box family-8
Os03g0795300	IVD	1.20333	18.18	3.91724	Similar to Extensin protein-like
Os05g0361700		0.001	2.50333	11.2896	Similar to EREBP-2 protein (Fragment)
Os06g0200700		0.0366667	2.09	5.83289	Hypothetical protein
Os03g0740900	ERF61	1.61333	11.8833	2.88082	Non-protein coding transcript
Os06g0200600		0.001	3.85	11.9106	Non-protein coding transcript
Os06g0127000		42.96	211.42	2.29905	Peroxisomal biogenesis factor 11 family protein
Os01g0660300		2.11333	11.2467	2.41191	Similar to Pyruvate kinase
Os03g0285200	PEX11-5	0.196667	4.09333	4.37945	Conserved hypothetical protein
Os04g0181100		41.09	164.967	2.00532	HR-like lesion-inducer family protein
Os02g0602100		17.12	57.0933	1.73764	Similar to cDNA clone:J013093F08, full insert sequence
Os02g0819600		7.45333	18.73	1.32939	Serine/threonine protein kinase-related domain containing protein
Os02g0653800	MSRPK1	59.5933	299.593	2.32978	Similar to GTP-binding protein
Os01g0830500	RLCK88	16.1833	66.5233	2.03935	2OG-Fe(II) oxygenase domain containing protein
Os05g0315200		13.3167	36.5267	1.45572	Conserved hypothetical protein
Os02g0771400		0.001	3.94333	11.9452	Protein-tyrosine phosphatase, SIW14-like domain containing protein
Os07g0687200		66.0133	171.39	1.37645	Similar to Auxin-regulated calmodulin
Os08g0113000		1.02667	18.65	4.18314	Similar to Peroxidase 47 precursor (EC 1.11.1.7) (Atperox P47) (ATP32)
Os01g0292900	CALB	14.9533	49.1567	1.71692	Similar to Squamosa-promoter binding-like protein 2
Os08g0400000		0.13	1.52	3.54749	Similar to Puromycin-sensitive aminopeptidase (EC 3.4.11.-) (PSA)
Os03g0741400	SPL1	15.3	34.9733	1.19272	Similar to SUSIBA2
Os02g0718100		1.73667	84.1	5.59771	Non-protein coding transcript
Os06g0216300	WRKY121	5.33333	84.51	3.98601	Similar to 12-oxophytodienoic acid reductase
Os09g0518700	AGP22	14.04	34.5167	1.29775	Inositol 1, 3, 4-trisphosphate 56-kinase family protein
Os01g0511100	OPR1	17.79	100.443	2.49724	UspA domain containing protein
Os03g0740800	ITPK6	2.06	6.79667	1.72218	DNA double-strand break repair and VJ recombination XRCC4, C-terminal domain containing protein
Os07g0573900	USP3	41.26	434.703	3.39722	Hypothetical conserved gene
Os01g0865700		0.286667	12.7667	5.47686	Zinc finger, RING/FYVE/PHD-type domain containing protein
Os05g0459000	AGP27	0.486667	3.45667	2.82838	Similar to Gag/env/c-myb protein (Fragment)
Os05g0588900	PUB31	2.8	10.2933	1.87821	Similar to mitochondrial chaperone BCS1
Os12g0596800	DLN143	11.91	28.2767	1.24744	Zinc finger, LIM-type domain containing protein
Os02g0818900		0.636667	4.92	2.95005	Heavy metal transport/detoxification protein domain containing protein
Os03g0277700		0.001	48.76	15.5734	Protein of unknown function DUF26 domain containing protein
Os02g0654300		0.13	2.68	4.36565	Similar to Protein kinase KIPK
Os03g0199100		0.0466667	2.16	5.5325	Protein of unknown function DUF677 family protein
Os09g0536200		0.546667	3.03	2.47058	Similar to ARO1-like protein 3
Os03g0804500		6.21667	41.42	2.73611	Similar to Germin-like protein subfamily T member 1 precursor
Os05g0564400		11.9067	58.5867	2.2988	Similar to GTP-binding protein
Os05g0487300		24.02	143.99	2.58366	Conserved hypothetical protein
Os03g0262200		13.2133	34.5333	1.386	Similar to predicted protein
Os01g0137250		0.001	1.55667	10.6042	Similar to Stress-induced receptor-like kinase 2
Os06g0502900		9.64333	28.0067	1.53817	Similar to DGCR14 protein
Os08g0266200		17.9833	45.9867	1.35456	Similar to T24D18.25 protein
Os09g0425300		0.426667	5.05	3.5651	Conserved hypothetical protein
Os06g0695800		2.33	9.44333	2.01897	Phosphate transport system permease protein 1 domain containing protein
Os03g0761100		40.5467	264.947	2.70805	Protein phosphatase 2C-like protein
Os02g0115900	STAR1	104.447	214.007	1.03489	Endosperm lumenal binding protein
Os03g0822700	PP2C34	27.9867	92.6367	1.72684	Armadillo-like helical domain containing protein
Os04g0506900		0.876667	6.94667	2.98622	Similar to OSIGBa0157A06.2 protein
Os09g0439400		10.4533	32.6633	1.64371	Pectin lyase fold/virulence factor domain containing protein
Os05g0557000		90.2933	202.1	1.16238	Similar to 60S ribosomal protein L37a
Os03g0309000		30.5	102.877	1.75403	Virulence factor, pectin lyase fold family protein
Os02g0103700		21.7733	84.0433	1.94857	Similar to 60S ribosomal protein L9 (Gibberellin-regulated protein GA)
Os12g0636400		1.08	16.39	3.92371	Similar to Epoxide hydrolase 2
Os07g0673900		1.54	20.8833	3.76135	Hypoxia induced protein, Early stage of hypoxia signallin
Os04g0671100		21.6567	115.04	2.40925	Similar to H0624F09.8 protein
Os07g0418500		0.0466667	36.4867	9.61076	Similar to Cytochrome P450
Os08g0544400		0.001	3.26667	11.6736	ABC-2 type transporter domain containing protein
Os01g0615050		18.3967	319.947	4.12032	Proteinase inhibitor I13, potato inhibitor I family protein
Os12g0116600	PDR1	19.9967	137.013	2.77648	Similar to Transcription factor (Fragment)
Os05g0361500	OCPI1	0.001	2.41	11.2348	Similar to Pectinesterase
Os08g0322500	WRKY95	0.0633333	1.50667	4.57225	Hypothetical conserved gene
Os01g0290700	PME17	0.76	12.2067	4.00553	Similar to CjMDR1
Os01g0243000		1.65	7.06667	2.09856	Similar to triacylglycerol lipase
Os04g0572400	MDR4	0.0266667	4.03333	7.24079	Similar to CRT/DRE binding factor 1
Os01g0902300		6.91667	27.2033	1.97563	Alpha/beta hydrolase fold-3 domain containing protein
Os10g0569600	DREB1E	6.01	42.8433	2.83363	Similar to RIR1b protein precursor
Os07g0585500		135.783	646.803	2.25202	Conserved hypothetical protein
Os03g0349700		1.39	12.6233	3.18294	Conserved hypothetical protein
Os02g0197400	PGYRP	17.2333	48.0267	1.47863	Similar to HrpN-interacting protein from Malus
Os03g0276500		549.057	1199.08	1.1269	Similar to Heat shock protein 70
Os06g0671300		0.001	3.23667	11.6603	Cytochrome P450 family protein
Os05g0444200	HSP71.1	4.91	23.2667	2.24447	Similar to T6J4.5 protein (WIP6 protein)
Os10g0502400		54.07	161.373	1.5775	Similar to Glutamyl-tRNA reductase 2 (EC 1.2.1.70) (GluTR) (Fragment)
Os06g0486900	DLN142	0.01	2.63	8.03892	Similar to Formate dehydrogenase, mitochondrial precursor (EC 1.2.1.2) (NAD- dependent formate dehydrogenase) (FDH)
Os01g0883900	HEMA	2.17	12.75	2.55473	Protein of unknown function DUF248, methyltransferase putative family protein
Os04g0503600	FDH2	4.50333	20.8767	2.21283	Similar to OSIGBa0112M24.5 protein
Os06g0147400		35.6267	90.1367	1.33916	Conserved hypothetical protein
Os02g0161100	RLCK153	0.06	1.36667	4.50956	Actin-binding FH2 domain containing protein
Os01g0248400		19.49	56.2167	1.52826	Similar to Isocitrate dehydrogenase (Fragment)
Os01g0382400		0.001	4.97667	12.281	Similar to Pathogenesis-related protein PRB1-2 precursor
Os06g0690200		3.00333	18.2267	2.60141	Serine/threonine protein kinase-related domain containing protein
Os01g0110500	PR1-12	0.966667	3.40333	1.81586	Protein kinase, core domain containing protein
Os01g0831250	RLCK215	0.0233333	4.92	7.72012	Hypothetical gene
Os01g0675800		6.43667	24.91	1.95234	No apical meristem (NAM) protein domain containing protein
Os05g0584200		47.7033	259.887	2.44572	Atypical late embryogenesis abundant (LEA) protein, Resistance to multiple abiotic stresse
Os06g0215000	C14	1.23667	9.29333	2.90974	Hypothetical protein
Os11g0594000	LEA8	0.133333	3.82	4.84046	Sugar/inositol transporter domain containing protein
Os09g0425900		132.24	447.06	1.75731	Similar to senescence-associated protein DH
Os02g0126500		0.876667	8.23667	3.23196	Pentatricopeptide repeat domain containing protein
Os03g0847600		19.17	58.97	1.62113	Similar to GAMYB-binding protein
Os07g0114000		3.59333	19.8567	2.46623	Similar to Protein phosphatase 2C-like
Os10g0190900	CDKF;3	3.07333	10.6933	1.79884	Multi antimicrobial extrusion protein MatE family protein
Os04g0599000	PP2C61	4.10333	14.2967	1.80081	Similar to WAK53a - OsWAK receptor-like protein kinase
Os12g0583700		0.313333	12.6467	5.33492	Zinc finger, C2H2-type domain containing protein
Os01g0128200	WAK53	13.2967	137.677	3.37215	Similar to Nuclease I
Os01g0615100	ZFP252	9.06333	192.027	4.40512	Chymotrypsin protease inhibitor, Salt and osmotic stress toleranc
Os03g0809100		9.09333	24.1167	1.40715	Major facilitator superfamily protein
Os04g0608100		4.88333	21.2533	2.12175	Ribosomal protein S5 domain 2-type fold domain containing protein
Os09g0556200		8.99333	25.91	1.52658	Similar to predicted protein
Os04g0672900		6.47333	18.4333	1.50974	Similar to H0322F07.6 protein
Os07g0642600		39.85	103.727	1.38014	Transcription elongation factor, TFIIS/CRSP70, N-terminal domain containing protein
Os02g0139100		41.3533	104.37	1.33563	Activator of Hsp90 ATPase, N-terminal domain containing protein
Os08g0412700		0.12	8.61	6.16491	Protein of unknown function DUF1262 family protein
Os09g0492900		0.183333	5.68333	4.9542	Conserved hypothetical protein
Os08g0514000		0.001	5.73	12.4843	Protein kinase, catalytic domain domain containing protein
Os06g0282000		0.001	1.07	10.0634	UDP-glucuronosyl/UDP-glucosyltransferase family protein
Os01g0686400		13.7267	45.17	1.71838	Similar to AR401
Os12g0613700		5.39667	11.6167	1.10606	Transcriptional factor B3 family protein
Os09g0553300		13.7133	32.89	1.26207	NUDIX hydrolase domain containing protein
Os01g0295700	ARF6B	20.2733	61.9533	1.6116	Similar to Protein phosphatase-2C
Os04g0127300	NUDX11	0.236667	3.17667	3.74659	Peptidase S8 and S53, subtilisin, kexin, sedolisin domain containing protein
Os04g0119400	PP2C2	8.58	53.6433	2.64435	Similar to Pyruvate dehydrogenase E1 component, alpha subunit
Os10g0440500	SUB38	2.70333	26.07	3.26958	Heavy metal transport/detoxification protein domain containing protein
Os11g0212900	FLO19	0.03	2.71333	6.49896	Serine/threonine protein kinase-related domain containing protein
Os01g0817000	HIPP35	13.9433	38.0033	1.44655	Protein of unknown function DUF607 family protein
Os03g0148400		0.87	4.82333	2.47094	Protein of unknown function DUF740 family protein
Os08g0526400		12.3333	106.33	3.10791	Defence response, Rin4 domain containing protein
Os01g0548600		0.196667	3.85667	4.29353	Protein kinase, catalytic domain domain containing protein
Os01g0693400		13.52	57.7833	2.09556	Pathogenesis-related transcriptional factor and ERF, DNA-binding domain containing protein
Os07g0515200		0.001	1.51	10.5603	Conserved hypothetical protein
Os01g0818400	AP2/EREBP127	4.13	13.3433	1.69191	Homeodomain-like containing protein
Os02g0567200		13.1467	44.09	1.74575	Protein phosphatase 2C domain containing protein
Os01g0956075	WOX8	1.34	13.93	3.37789	Armadillo-like helical domain containing protein
Os02g0743200	PP2C15	3.65	32.1367	3.13825	Conserved hypothetical protein
Os01g0832600		0.0266667	24.8367	9.86322	Similar to Leucoanthocyanidin dioxygenase-like protein
Os02g0714500		17.85	50.2	1.49176	Tetratricopeptide-like helical domain containing protein
Os04g0619450	2ODD5	0.82	30.24	5.20469	Non-protein coding transcript
Os11g0216000		5.94333	25	2.07258	Pyruvate kinase family protein
Os11g0558400		0.423333	2.43667	2.52504	Leucine-rich repeat, N-terminal domain containing protein
Os12g0236400	PK5	2.61	26.1833	3.32653	Adenylate kinase A (EC 2.7.4.3) (ATP-AMP transphosphorylase)
Os01g0670500		0.216667	2.90667	3.74582	Conserved hypothetical protein
Os04g0565200	ADKA	0.126667	3.61333	4.83422	Similar to Cis-zeatin O-glucosyltransferase 1 (EC 2.4.1.215) (cisZOG1)
Os03g0741000		1.60667	12.6133	2.97281	Similar to Acyl-[acyl-carrier protein] desaturase
Os12g0634000		0.73	6.87333	3.23504	Conserved hypothetical protein
Os04g0631100		14.8233	72.5733	2.29157	Similar to H0105C05.5 protein
Os04g0149400		3.02333	13.6067	2.1701	Conserved hypothetical protein
Os03g0125100		11.0067	59.3067	2.42982	Beta-carotene hydroxylase, Drought and oxidative stress resistanc
Os07g0176400		1.35	35.89	4.73255	Hypothetical protein
Os04g0511200	DSM2	0.273333	14.4833	5.72759	EFA27 for EF hand, abscisic acid, 27kD
Os03g0770800		0.0133333	1.46333	6.77808	CSLC9
Os08g0189900	EFA27	0.43	7.79333	4.17983	Germin-like protein 8-10, Disease resistanc
Os02g0783650	CSLC9	0.29	6.13667	4.40333	Hypothetical gene
Os06g0179900	GLP8-10	2.51	9.61333	1.93735	Major facilitator superfamily protein
Os04g0206500		0.0133333	1.56333	6.87344	UDP-glucuronosyl/UDP-glucosyltransferase family protein
Os01g0606900	GLPT2	2.09667	13.8067	2.7192	Heat shock protein DnaJ, N-terminal domain containing protein
Os02g0717600	UGT74J3	10.36	45.0133	2.11933	Similar to predicted protein
Os02g0731900	BPH33	11.0733	33.0967	1.5796	Similar to 3-ketoacyl-CoA synthase
Os06g0182500		8.71333	47.05	2.4329	Zinc finger, LIM-type domain containing protein
Os11g0545300		52.88	120.467	1.18784	Similar to Topoisomerase 6 subunit A-like protein
Os10g0439800	DA1	0.02	26.17	10.3537	Similar to H0813E03.1 protein
Os09g0444900	SPO11-5	1.23	20.3567	4.04877	Similar to plant viral-response family protein
Os01g0749400		9.07	44.25	2.2865	HAD-superfamily hydrolase subfamily IIB protein
Os01g0558700		0.803333	19.6267	4.61067	Conserved hypothetical protein
Os11g0592300	TPS2	2.28	7.05	1.62859	Glycosyl transferase, family 8 protein
Os06g0242000		0.0166667	50.5267	11.5659	Similar to benzoate carboxyl methyltransferase
Os02g0590800	GAUT14	15.36	32.5333	1.08274	Similar to Serine/threonine-protein kinase Nek6
Os12g0114000		0.04	6.39333	7.32042	Conserved hypothetical protein
Os02g0710900		17.7033	38.5433	1.12246	Heat shock protein Hsp70 family protein
Os01g0100700		42.83	93.7633	1.1304	Similar to 40S ribosomal protein S5-1
Os01g0670100		1.28	6.53	2.35094	Serine/threonine protein kinase-related domain containing protein
Os01g0685400		0.91	9.85333	3.43667	Homeodomain-like domain containing protein
Os09g0394900	SDRLK13	57.6733	134.697	1.22374	Similar to Annexin-like protein
Os04g0523500	RGN1	0.496667	18.3833	5.20998	Hypothetical conserved gene
Os08g0566900	ANN9	17.7833	84.0333	2.24044	Mpv17/PMP22 family protein
Os09g0526500	CKX8	0.166667	5.66333	5.08661	C2 calcium/lipid-binding region, CaLB domain containing protein
Os01g0582600		33.6533	158.177	2.23272	Phospholipase A2, active site domain containing protein
Os09g0478100		36.0767	116.063	1.68577	Cellulose synthase family protein
Os04g0648950		0.001	1.52333	10.573	Non-protein coding transcript
Os05g0135800	CSLE1	69.6733	207.69	1.57575	Ser/Thr protein kinase, Negative regulator of innate immunit
Os06g0676600		8.68667	25.3	1.54226	Protein kinase, core domain containing protein
Os02g0738200	RLCK178	0.213333	4.01	4.23242	Zinc finger, RING/FYVE/PHD-type domain containing protein
Os04g0486950	RLCK213	0.436667	79.3933	7.50634	Similar to Malate synthase
Os05g0468900	PUB40	2.05333	17.7467	3.11151	Zinc finger, RING/FYVE/PHD-type domain containing protein
Os02g0780700	MS	7.01	20.06	1.51684	Lipase, class 3 family protein
Os09g0417600		33.4867	472.233	3.81784	WRKY transcription factor, Transcriptional repressor, Pathogen defens
Os01g0860450		0.1	1.25667	3.65153	Hypothetical protein
Os03g0726500	WRKY76	196.14	568.037	1.5341	Protein of unknown function DUF81 domain containing protein
Os08g0514066		0.0366667	13.5933	8.53421	Similar to H0201G08.2 protein
Os03g0832200		0.863333	6.65667	2.94681	Similar to Calcium-binding protein precursor (Calreticulin)
Os08g0320400		4.17	23.94	2.5213	Similar to Indole-3-glycerol phosphate synthase-like
Os09g0281650	CRT2	1.52333	4.66667	1.61516	Non-protein coding transcript
Os11g0153000		0.18	3.1	4.1062	Conserved hypothetical protein
Os06g0608800		30.06	94.77	1.65659	Zinc finger, RING/FYVE/PHD-type domain containing protein
Os05g0420600		110.497	417.93	1.91926	Cytochrome c
Os03g0197300		2.54667	20.77	3.02782	Similar to Cupin family protein, expressed
Os03g0656201	CC1	1.15333	5.87333	2.34837	Similar to chaperone protein dnaJ-related
Os01g0793900		5.55333	55.7733	3.32815	Conserved hypothetical protein
Os02g0321900		46.8033	124.55	1.41204	Similar to Ribosomal protein L1
Os10g0416100		15.7233	110.633	2.81481	Class III chitinase RCB4 (EC 3.2.1.14)
Os07g0569700		6.24333	36.8267	2.56036	Zinc finger AN1 and C2H2 domain-containing stress-associated protein, Stress response, Regulation of the expression of stress-associated gene
Os03g0138700		1.44	14.57	3.33886	TGF-beta receptor, type I/II extracellular region family protein
Os09g0401000	SAP16	0.336667	5.55333	4.04396	Myb factor
Os01g0373800		0.001	4.65333	12.184	Non-protein coding transcript
Os02g0717800		34.48	76.39	1.14762	Similar to 60S ribosomal protein l31 (Fragment)
Os09g0511200		0.0433333	4.15333	6.58265	Conserved hypothetical protein
Os08g0532700		0.433333	6.33	3.86866	Similar to Peroxidase 55 precursor (EC 1.11.1.7) (Atperox P55) (ATP20a)
Os02g0611800		45.9467	288.863	2.65235	Similar to Hydroxyanthranilate hydroxycinnamoyltransferase 3
Os02g0244700		96.04	210.86	1.13458	Similar to Phosphoenolpyruvate carboxylase 1 (EC 4.1.1.31) (PEPCase 1) (CP21)
Os08g0528500	HCT2	0.001	2.95333	11.5281	Uncharacterised protein family UPF0016 domain containing protein
Os02g0827500	PEPC1	10.7333	30.6833	1.51536	Hypothetical conserved gene
Os07g0188800		71.26	195.06	1.45275	Similar to Methylmalonate-semialdehyde dehydrogenase (EC 1.2.1.27)
Os08g0357300		0.83	5.27	2.66662	Conserved hypothetical protein
Os04g0462600	ALDH6B2	4.09	16.5067	2.01288	Dynein light chain, type 1 family protein
Os01g0892300	BZIP65	1.26667	5.22667	2.04485	Leucine-rich repeat, plant specific containing protein
Os03g0734200		0.826667	19.91	4.59004	Conserved hypothetical protein
Os02g0682500		7.55333	34.0533	2.17261	Similar to TRANSPARENT TESTA GLABRA 1 protein (TTG1 protein)
Os08g0290700		0.643333	4.55333	2.82328	Winged helix repressor DNA-binding domain containing protein
Os08g0334300	TTG1A	0.0933333	2.99	5.00161	Legume lectin, beta chain domain containing protein
Os07g0194000	ASMT11	56.9433	124.88	1.13294	Similar to Vesicle-associated membrane protein 725 (AtVAMP725)
Os12g0639600		0.48	3.69333	2.94382	Similar to Hedgehog-interacting-like protein
Os06g0265000		35.4433	83.8967	1.2431	Asparagine synthetase, Long-distance transport of asparagin
Os08g0542000		6.56	27.1067	2.04688	Similar to Methionine aminopeptidase
Os06g0594600	ASN	0.03	3.23	6.75043	BAHD acyltransferase, Glucuronoarabinoxylan modification in grass cell wal
Os06g0111500		53.8633	188.043	1.80369	Cytosolic 6-phosphogluconate dehydrogenase
Os01g0672400		49.0667	176.797	1.84928	Drought induced 19 family protein
Os03g0736900	6PGDH1	13.8633	44.9933	1.69844	Similar to Sorghum bicolor protein targeted either to mitochondria or chloroplast proteins T50848
Os03g0664800		0.536667	6.76	3.65493	Acyl-CoA N-acyltransferase domain containing protein
Os06g0708300		31.6833	91.6367	1.5322	Similar to RER1A protein
Os04g0524500		14.7567	52.7033	1.83653	Oligopeptide transporter OPT superfamily protein
Os02g0577300		0.0466667	2.22667	5.57635	Similar to predicted protein
Os11g0520500	YSL13	1.38333	5.57333	2.01039	Conserved hypothetical protein
Os03g0748900		5.12667	16.3533	1.67349	Aldo/keto reductase domain containing protein
Os01g0223800		0.04	1.04	4.70044	Hypothetical conserved gene
Os07g0120900		0.433333	3.42	2.98045	Protein of unknown function DUF1719, Oryza sativa family protein
Os02g0261100	ESG1	81.6133	354.703	2.11974	Ubiquitin-conjugating enzyme E2, Elicitor-induced defense respons
Os08g0450200		0.09	1.73333	4.26748	Similar to Pectin methylesterase (Fragment)
Os05g0192100	UBC5B	0.03	4.51667	7.23415	Similar to Stem 28 kDa glycoprotein
Os03g0295700	PME26	11.5233	24.6867	1.09917	Conserved hypothetical protein
Os03g0211900		3.21	17.6567	2.45957	Leucine-rich repeat, N-terminal domain containing protein
Os01g0305200		49.7567	297.583	2.58033	Lg106-like family protein
Os07g0541200		4.07	11.85	1.54179	Similar to receptor-like serine-threonine protein kinase
Os06g0297800		9.63333	29.03	1.59144	Similar to protein binding / zinc ion binding
Os05g0584900		0.001	1.19667	10.2248	Conserved hypothetical protein
Os05g0273800	C2DP49	6.17333	18.6667	1.59634	Similar to Soluble epoxide hydrolase
Os02g0714000		22.1733	80.92	1.86767	Similar to Yarrowia lipolytica chromosome C of strain CLIB99 of Yarrowia lipolytica
Os09g0517200		0.06	1.56	4.70044	Hypothetical conserved gene
Os09g0135700		11.0767	25.3367	1.1937	Protein tyrosine phosphatase, Negative regulation of drought stress respons
MSTRG.31118		0.001	2.19667	11.1011	hypothetical protein [Oryza sativa Japonica Group]
Os01g0845000		0.223333	3.60333	4.01206	Hypothetical conserved gene
Os02g0299300		0.4	2.22667	2.47681	Similar to cDNA clone:J023112L03, full insert sequence
Os08g0282200		3.58667	9.66333	1.42988	Hypothetical protein
Os10g0513900		2.32	19.4967	3.07103	Cytochrome P450 family protein
Os10g0205300		9.49667	64.95	2.77384	Glycosyl transferase, family 43 protein
Os01g0329400		17.98	59.2767	1.72107	Mitochondrial substrate carrier family protein
Os03g0568500		13.0533	72.4833	2.47323	Uncharacterised protein family UPF0136, Transmembrane domain containing protein
Os01g0896700		47.92	150.183	1.64802	Similar to 60S ribosomal protein L5
Os01g0759900		1.26333	7.01333	2.47286	Similar to Permease 1
Os01g0176200		1.97333	5.54333	1.49012	UDP-glucuronosyl/UDP-glucosyltransferase family protein
Os11g0299300		0.001	1.51	10.5603	Lipase, class 3 family protein
Os01g0915000		2.51333	10.7233	2.09308	Protein of unknown function DUF506, plant family protein
Os03g0177000		9.77667	24.5333	1.32733	Acyl-CoA N-acyltransferase domain containing protein
Os06g0183700		5.38333	18.4667	1.77835	Hypothetical conserved gene
Os06g0730000		0.001	2.69	11.3934	Similar to Serine carboxypeptidase II-like protein
Os09g0451500		27.03	63.0467	1.22186	Similar to protein disulfide isomerase
Os06g0661900	SCP38	2.39667	19.2433	3.00526	Protein of unknown function DUF266, plant family protein
Os01g0527700	PDIL2-3	12.42	32.1633	1.37275	Protohaem IX farnesyltransferase, mitochondria domain containing protein
Os03g0202200		80.0833	199.403	1.31612	Porin-like protein
Os02g0640100		0.0466667	2.63333	5.81835	Hypothetical conserved gene
Os02g0122300		27.1167	63.9133	1.23694	Translation initiation factor eIF3 subunit domain containing protein
Os09g0408900		5.27667	24.0633	2.18914	Similar to kinase family protein
Os07g0164300		38.0733	82.92	1.12294	Similar to syntaxin 132
Os07g0150700	RLCK270	5.75333	39.13	2.76581	Serine/threonine protein kinase, Pollination and drought stress responses, Reguration of potassium uptake by CBL1-CIPK23 comple
Os08g0512700	SYP132	0.19	2.01	3.40312	Similar to 3-hydroxy-3-methylglutaryl coenzyme A reductase (EC 1.1.1.34) (Fragment)
Os09g0569800	CIPK23	0.133333	2.11667	3.98868	Serine/threonine protein kinase-related domain containing protein
Os01g0885900	HMGRIII	0.513333	12.8267	4.64311	Similar to transcriptional factor TINY
Os01g0143900	RLCK280	0.893333	9.62333	3.42927	Conserved hypothetical protein
Os04g0614600	ERF17	44.5	172.057	1.95101	Similar to Viroid RNA-binding protein (Fragment)
Os08g0544800		20.4933	47.8767	1.22417	PCF2
Os07g0541400	GABA-T	6.41333	14.5533	1.1822	Similar to Receptor protein kinase
Os10g0535600	PCF2	2.38333	17.7867	2.89974	Similar to Hydrolase
Os03g0191900		4.79333	27.8767	2.53996	Pathogenesis-related transcriptional factor and ERF domain containing protein
Os02g0767500		86.3167	206.137	1.25589	Mitochondrial phosphate transporter
Os10g0563900	ERF47	0.0866667	9.02333	6.70204	Cyclin-related 2 domain containing protein
Os06g0661766	PT15	9.09667	28.8067	1.66299	Hypothetical conserved gene
Os03g0153100	CYCU4;3	2.51333	15.9667	2.66739	Similar to FAD binding domain containing protein, expressed
Os03g0606100		1.44	4.87333	1.75884	Similar to predicted protein
Os04g0691750		0.306667	1.85333	2.59538	Similar to phosphoribosylanthranilate transferase
Os07g0187700		17.96	53.1967	1.56655	WD40 protein, Regulation of the plasma membrane localization of phosphate transporters, Phosphate uptake and translocatio
Os01g0124650		0.243333	10.03	5.36524	Hypothetical conserved gene
Os02g0156600	PHF1	0.83	3.76333	2.18083	Hypothetical conserved gene
Os03g0322200	RBBI2-3	2.10667	26.4067	3.64787	Similar to serine-rich protein-related
Os02g0833200		0.853333	4.12333	2.27263	Hypothetical conserved gene
Os02g0627100		15.9133	126.797	2.99421	Similar to Phenylalanine ammonia-lyase (EC 4.3.1.5)
Os07g0162400		23.47	109.35	2.22006	Alpha/beta hydrolase fold-3 domain containing protein
Os01g0639600	PAL1	4.93	20.58	2.06158	Protein of unknown function DUF1645 family protein
Os06g0591400		68.7033	478.287	2.79942	Conserved hypothetical protein
Os09g0113000		7.06	19.9867	1.5013	Conserved hypothetical protein
Os11g0208800		0.216667	4.27667	4.30294	Similar to Receptor-like protein kinase
Os11g0600700		29.6833	105.767	1.83316	Similar to RING domain protein
Os09g0441400		49.3233	161.847	1.71429	Similar to Elicitor-inducible cytochrome P450
Os12g0630200		0.0566667	228.657	11.9784	Thaumatin, pathogenesis-related family protein
Os09g0394700		17.8033	55.75	1.64682	Similar to Lysophospholipase-like protein
Os02g0324700		64.96	293.883	2.17762	Similar to senescence-associated protein
Os10g0147900		10.98	28.68	1.38517	Armadillo-like helical domain containing protein
Os05g0172000		0.06	0.62	3.36923	Conserved hypothetical protein
Os12g0635400		8.97667	107.427	3.58103	VQ domain containing protein
Os02g0112900		0.001	278.247	18.086	Similar to Viroid RNA-binding protein (Fragment)
Os01g0584900		1.62	24.3133	3.90768	WRKY transcription factor 28-like (WRKY5) (WRKY transcription factor 77)
Os03g0187700		15.3533	43.7033	1.50919	Target SNARE coiled-coil region domain containing protein
Os07g0569166	WRKY77	0.786667	4.69	2.57576	Conserved hypothetical protein
Os05g0143550		1.05333	4.90667	2.21978	Similar to Blast and wounding induced mitogen-activated protein kinase
Os03g0265300		7.40333	45.6667	2.62489	Mitochondrial substrate carrier family protein
Os10g0462900		32.3767	67.3167	1.05601	Similar to mitochondrial chaperonin-60
Os05g0163700		21.2067	104.57	2.30188	Similar to Acyl-coenzyme A oxidase 4, peroxisomal (EC 1.3.3.6) (AOX 4) (Short- chain acyl-CoA oxidase) (SAOX) (AtCX4) (G6p) (AtG6)
Os11g0704800		0.773333	11.3767	3.87884	Similar to Membrane protein
Os02g0160200	ACX4	17.63	44.26	1.32797	Cyclin-like F-box domain containing protein
Os07g0681100		4.87	14.2467	1.54863	Similar to Receptor-like protein kinase
Os12g0570400		1.21667	10.5033	3.10984	Conserved hypothetical protein
Os02g0783625		1.35	33.1133	4.61638	Similar to Lysine ketoglutarate reductase/saccharopine dehydrogenase
Os06g0589600		8.35667	45.1967	2.43522	Protein kinase, core domain containing protein
Os06g0681700		16.9267	34.57	1.03022	Protein of unknown function DUF6, transmembrane domain containing protein
Os01g0194000		24.4533	93.4433	1.93406	Conserved hypothetical protein
Os02g0491600		0.001	6.07	12.5675	Similar to Oxalate oxidase-like protein or germin-like protein (Germin-like 8) (Germin-like 12)
Os03g0288700		16.7667	44.6633	1.4135	Phosphatidic acid phosphatase type 2/haloperoxidase domain containing protein
Os06g0698600	GLP2-1	6.01333	18.24	1.60087	Exo70 exocyst complex subunit family protein
Os01g0209700		0.05	3.3	6.04439	Similar to GA 2-oxidase 5
Os09g0518000	EXO70G2	16.1033	166.327	3.36859	Similar to indole-3-acetate beta-glucosyltransferase
Os09g0522500	GA2OX7	0.001	13.4633	13.7167	Hypothetical protein
Os09g0482840	UGT74H4	0.0833333	3.02	5.17951	EF hand domain containing protein
Os07g0518100		1.21667	10.82	3.15269	Cytochrome P450 family protein
Os09g0553600		11.3567	28.44	1.32438	Similar to NADC homolog
Os01g0298400	CYP716A16	0.001	2.79	11.446	Myb transcription factor domain containing protein
Os07g0677600		0.001	1.39667	10.4478	Similar to Cationic peroxidase
Os03g0730200	2RMYB6	0.001	4.23333	12.0476	Hypothetical conserved gene
Os03g0181500		4.4	10.1967	1.21252	Fatty acid elongase (beta-ketoacyl-CoA synthase), Shoot developmen
Os01g0628700		10.26	78.97	2.94427	Cytochrome P450
Os03g0277000	ONI1	0.01	2.16667	7.75933	GDP dissociation inhibitor, Negative regulator for Rab, Negative feedback between Rab GDP-GTP cycle and MAPK pathway
Os02g0102900		19.88	43.35	1.12471	Similar to RuBisCO subunit binding-protein beta subunit, chloroplast (60 kDa chaperonin beta subunit) (CPN-60 beta) (Fragment)
Os01g0314100		17.4933	58.0967	1.73165	Catalytic domain of components of various dehydrogenase complexes containing protein
Os06g0176700		11.6167	29.14	1.3268	Isopenicillin N synthase family protein
Os06g0178500		11.6167	29.14	1.3268	Isopenicillin N synthase family protein
Os08g0398700		56.6267	146.013	1.36655	Peptidase M1, membrane alanine aminopeptidase family protein
Os03g0270000		1.78	15.42	3.11485	Protein of unknown function DUF296 domain containing protein
Os03g0333200		7.29	17.5	1.26336	Receptor-like kinase, Control of reproductive growth and development, Repression of cell deat
Os09g0472100	AHL7	19.79	211.797	3.41984	Similar to ABC transporter
Os01g0141100	DRUS1	70.41	197.093	1.48503	Similar to Salt-induced AAA-Type ATPase
Os04g0227500	ABCG22	10.7733	51.3433	2.25271	DSBA oxidoreductase family protein
Os08g0231400		1.45333	26.2167	4.17305	Germin-like protein 8-12, Disease resistanc
Os03g0737701		4.56	19.42	2.09044	Myo-inositol kinase, Phytic acid (PA) biosynthesi
Os08g0359200	GLP8-12	26.2033	65.4933	1.3216	Hypothetical gene
Os09g0284400		6.17667	18.1	1.55109	GrpE nucleotide exchange factor domain containing protein
Os01g0621200		0.0366667	2.19667	5.9047	Similar to proline transporter
Os10g0523900		0.03	5.09667	7.40845	Similar to AP2 domain containing protein
Os02g0139700		31.44	64.51	1.03692	Similar to Cycloartenol synthase
Os06g0730300	ERF18	27.1067	81.73	1.59222	Protein of unknown function DUF829, eukaryotic family protein
Os07g0688200		0.436667	4.00667	3.1978	Similar to Typical P-type R2R3 Myb protein (Fragment)
Os08g0191650		2.31667	7.99	1.78615	Hypothetical gene
Os01g0186900	2RMYB73	1.09667	167.29	7.25308	Similar to cDNA clone:001-117-G12, full insert sequence
Os05g0318166		0.0266667	11.8	8.78953	Hypothetical gene
Os02g0782700		38.1867	104.67	1.45471	AP2/ERF transcription factor, Defense response, Abiotic stress respons
Os04g0506800		0.001	13.85	13.7576	Glycosyl transferase, family 29 protein
Os12g0555500	EREBP1	55.4067	755.883	3.77003	Pathogen resistance protein PBZ1, 17 kDa RNase, Disease resistanc
Os04g0527700		5.90667	30.84	2.38439	CHCH domain containing protein
Os03g0582200		29.84	115.67	1.9547	SCAMP family protein
Os02g0802500		0.0433333	2.14	5.62599	Similar to H(+)-translocating (Pyrophosphate-ENERGIZED) inorganic pyrophosphatase beta-1 polypeptide (EC 3.6.1.1) (Fragment)
Os07g0603600		0.523333	10.6867	4.35194	Similar to esterase PIR7B
Os11g0602550	OVP3	38.9867	96.43	1.3065	Conserved hypothetical protein
Os05g0468800	MESL	2.26	15.85	2.81009	Phosphatidylethanolamine-binding protein PEBP domain containing protein
Os09g0258600		203.957	481.253	1.23853	Similar to 60S ribosomal protein L17-1
Os11g0168600	CRP	1.79667	9.47667	2.39906	Protein kinase, core domain containing protein
Os04g0322100	RPL17	0.973333	23.49	4.59297	Protein of unknown function DUF26 domain containing protein
Os05g0386000	RLCK311	9.88333	23.62	1.25694	Similar to Root determined nodulation 1
MSTRG.21203		1.50333	7.56333	2.33086	hypothetical protein DAI22_05g057850 [Oryza sativa Japonica Group]
Os05g0453700		0.001	1.90667	10.8968	Similar to USP family protein
Os05g0159200		8.08	32.5433	2.00993	Lipase, GDSL domain containing protein
Os02g0478600	USP25	93.3967	195	1.06203	Similar to 40S ribosomal protein S15A
Os11g0625900	GELP61	0.19	2.08333	3.45482	Protein kinase, core domain containing protein
Os02g0329800	RPS15A	10.8633	34.0067	1.64635	Glycosyltransferase, Xylan biosynthesi
Os04g0514800		0.586667	2.64667	2.17356	Similar to Dual specificity kinase 1
Os03g0390400	XAX1	45.28	103.54	1.19324	Similar to Cytochrome c oxidase subunit 6b
Os01g0848200		2.22667	6.01333	1.43328	Similar to Delta 1-pyrroline-5-carboxylate synthetase (P5CS) [Includes: Glutamate 5-kinase (EC 2.7.2.11) (Gamma-glutamyl kinase) (GK); Gamma-glutamyl phosphate reductase (GPR) (EC 1.2.1.41) (Glutamate-5-semialdehyde dehydrogenase) (Glutamyl-gamma-semialdehyde dehydrogenase)]
Os04g0632100		6.59333	17.0433	1.37013	S-locus receptor-like kinase RLK13
Os02g0274700	ALDH18B2	14.1233	42.4233	1.58678	Zinc finger, RanBP2-type domain containing protein
Os01g0947000	RLCK163	0.001	8.69667	13.0862	Similar to Beta-1,3-glucanase precursor
Os10g0542400		0.766667	10.4033	3.7623	Expansin/Lol pI family protein
Os07g0129200		0.723333	226.367	8.28979	Pathogenesis-related 1a protein, Regulation of abiotic stress response
Os01g0130900		4.80667	36.3233	2.91779	Conserved hypothetical protein
Os08g0331800	PR1A	0.103333	16.56	7.32425	Conserved hypothetical protein
Os06g0617800		11.3333	45.44	2.00339	Ribose-phosphate pyrophosphokinase 2 (EC 2.7.6.1) (Phosphoribosyl pyrophosphate synthetase 2). Splice isoform 1
Os07g0578333		0.0766667	2.76333	5.17167	Conserved hypothetical protein
Os01g0822001		0.001	6.21667	12.6019	Hypothetical gene
Os05g0297900		10.8167	36.47	1.75345	Similar to Signal peptidase 18 subunit (Fragment)
Os08g0110500		10.2	29.8	1.54674	U-box/ARM repeat E3 ligase, Stress response, Regulation of cell death, Blast disease resistanc
Os03g0206600		6.11667	15.72	1.36178	Uncharacterised protein family UPF0497, trans-membrane plant domain containing protein
Os06g0698802	PUB15	0.0433333	1.49333	5.10692	Hypothetical conserved gene
Os01g0900200		1.58333	6.66333	2.07328	Lipase, class 3 domain containing protein
Os01g0957200		0.72	5.65667	2.97388	Protein of unknown function DUF3411 domain containing protein
Os08g0143600		1.13667	6.05333	2.41292	Similar to Avr9/Cf-9 rapidly elicited protein 14 (Fragment)
Os04g0519700		2.22	5.44	1.29305	Similar to Auxin response factor 10
Os01g0609300		8.34	98.65	3.5642	Similar to Pleiotropic drug resistance protein 3
MSTRG.4745	ARF10	0.356667	6.01	4.07472	Os10g0134033 [Oryza sativa Japonica Group]
Os03g0132000	PDR9	24.11	86.06	1.83571	Similar to 4-coumarate-CoA ligase-like protein
Os03g0183000		1.59333	14.0467	3.14011	APETALA2/ethylene-responsive element binding protein 125, Transcription regulator, Positive regulator of grain lengt
Os01g0768300		0.001	2.59333	11.3406	Similar to predicted protein
Os09g0438000	ERF62	3.86	15.7467	2.02837	Similar to RbohAOsp (Fragment)
Os01g0724700		0.193333	3.03333	3.97174	Similar to lachrymatory-factor synthase
Os09g0483500	RBOHG	0.87	4.10333	2.23771	EF-Hand type domain containing protein
Os03g0640000		0.001	0.956667	9.90187	Patatin family protein
Os03g0567600		20.4	92.2667	2.17724	Glycosyltransferase AER61, uncharacterized domain containing protein
Os03g0713600		0.856667	6.96667	3.02366	Aldo/keto reductase domain containing protein
Os07g0584100	XAT3	3.38333	37.53	3.47153	Similar to MAP kinase-like protein
Os01g0920700	PIBP1	0.0166667	2.68667	7.33271	Nucleotide-diphospho-sugar transferase domain containing protein
Os07g0164700	WNK5	4.54667	12.13	1.4157	Similar to Helicase-like protein [Oryza sativa (japonica cultivar-group)]
Os05g0443400		7.74333	24.11	1.6386	Similar to Glucan endo-1,3-beta-glucosidase 7
Os03g0407000		48.27	98.8133	1.03358	von Willebrand factor, type A domain containing protein
Os01g0644000		91.21	447.473	2.29454	Twin-arginine translocation pathway signal domain containing protein
Os10g0441900		1.49	9.43	2.66195	Similar to Resistance protein candidate (Fragment)
Os03g0236200		0.283333	31.7667	6.80887	Similar to Glutamate decarboxylase isozyme 3 (EC 4.1.1.15)
Os01g0305300		0.626667	9.96667	3.99134	Non-protein coding transcript
Os06g0586000	GAD3	0.466667	71.4933	7.25927	Conserved hypothetical protein
Os03g0144800		1.87667	5.38667	1.52122	Similar to Xyloglucan galactosyltransferase KATAMARI 1 (EC 2.4.1.-) (MURUS3 protein)
Os03g0773600		1.69	7.33333	2.11745	Kinesin, motor region domain containing protein
Os03g0689300		2.26	10.98	2.28048	Plasma membrane H+ ATPase (EC 3.6.3.6) (H-ATPase)
Os11g0538900		8.48	18.8567	1.15294	Similar to Citrate synthase
Os08g0464400	AHA1	17.6233	58.5	1.73095	Zinc finger, RING/FYVE/PHD-type domain containing protein
Os01g0829800		1.55	6.18333	1.99612	Similar to Malate dehydrogenase precursor (EC 1.1.1.37)
Os07g0592600		0.966667	16.2133	4.06802	Indole-3-acetic acid (IAA)-amido synthetase, Auxin signaling and defense signaling in a pathogen-nonspecific manne
Os09g0442600	MDH1	32.7767	137.857	2.07243	Similar to Plastid (P)ppGpp synthase
Os04g0446401	GH3-8	1.00667	4.42667	2.13663	Conserved hypothetical protein
Os06g0716000	RSH3	30.2133	109.403	1.8564	Protein of unknown function DUF668 family protein
Os08g0278900		26.24	85.81	1.70938	MIR domain containing protein
Os11g0117500	DUF668-10	1.19333	18.2667	3.93614	DNA-binding WRKY domain containing protein
Os03g0745100		0.001	2.94333	11.5232	Similar to cytokinin-O-glucosyltransferase 1
Os03g0850900	WRKY40	0.193333	8.66333	5.48576	Similar to Chemocyanin precursor (Basic blue protein) (Plantacyanin)
Os03g0118450		14.6967	62.44	2.08698	Non-protein coding transcript
Os02g0756800	UCL12	2.48667	61.1167	4.61928	Phosphate-induced protein 1 conserved region family protein
Os09g0433000		0.733333	6.91667	3.23754	Glycosyl transferase, family 31 protein
Os09g0421700		0.0433333	2.15	5.63272	Zinc finger, U1-type domain containing protein
Os02g0763900		7.85333	22.2133	1.50005	Similar to Galactoside 2-alpha-L-fucosyltransferase (EC 2.4.1.69) (Xyloglucan alpha-(1,2)-fucosyltransferase) (AtFUT1)
Os03g0275500		41.3	95.48	1.20906	Epsin-like, N-terminal domain containing protein
Os12g0571200		36.3267	95.25	1.39069	Similar to Mitochondrial import inner membrane translocase subunit Tim9
Os11g0199700	ANTH5	17.1967	44.1867	1.36148	Similar to VHS and GAT domain protein
Os03g0215000		16.97	58.4267	1.78364	Similar to integral membrane family protein
Os01g0654500		92.3767	345.917	1.90482	Similar to NADP-isocitrate dehydrogenase
Os02g0171100		19.34	56.7733	1.55363	Similar to Glyceraldehyde-3-phosphate dehydrogenase (EC 1.2.1.12) (GAPDH)
Os04g0504000		8.94	45.0967	2.33467	Similar to Adenine phosphoribosyltransferase form 2
Os05g0220100		7.53667	17.59	1.22276	Per1-like family protein
Os11g0186200	APT2	28.2267	119.86	2.08622	Similar to Aldehyde dehydrogenase (EC 1.2.1.3)
Os01g0358400		29.42	60.8	1.04727	Similar to 40S ribosomal protein S4
Os10g0450800	ALDH3H2	7.64667	29.15	1.93059	Hypothetical protein
Os06g0253350		0.46	5.90667	3.68264	Hypothetical gene
Os01g0629600		0.08	1.69667	4.40656	Peptidase S10, serine carboxypeptidase family protein
Os08g0359300		2.08667	5.35667	1.36014	Uncharacterised conserved protein UCP031088, alpha/beta hydrolase, At1g15070 domain containing protein
Os03g0223400	SCP4	7.01	63.9233	3.18886	Cytosolic glutamine synthetase, Ammonium assimilatio
Os01g0358100		0.6	6.91	3.52565	Rapid ALkalinization Factor family protein
Os05g0582600	GLN1;2	0.001	6.84333	12.7405	Peptidase S10, serine carboxypeptidase family protein
Os10g0482900	RALF6	4.37	28.1267	2.68623	Thioredoxin fold domain containing protein
Os02g0226300	SCP30	3.08333	10.0367	1.70272	Mitochondrial carrier protein domain containing protein
Os07g0211000		1.53333	6.36667	2.05387	Hypothetical conserved gene
Os12g0631600		0.883333	7.88333	3.15778	Conserved hypothetical protein
Os01g0382000		0.21	68.4433	8.34838	Similar to Pathogenesis-related protein PRB1-2 precursor
Os11g0249000		0.0366667	1.10333	4.91126	NB-ARC domain containing protein
Os07g0573300	PR1B	21.9833	73.9667	1.75047	FYVE finger-containing phosphoinositide kinase (EC 2.7.1.68) (1- phosphatidylinositol-4-phosphate 5-kinase) (PIP5K) (PtdIns(4)P-5- kinase) (PIKfyve) (p235). Splice isoform p235S
Os09g0517900		1.76667	5.06667	1.52001	UDP-glucuronosyl/UDP-glucosyltransferase family protein
Os10g0554050		0.493333	2.77	2.48925	Non-protein coding transcript
Os06g0129900	UGT74H1	47.5567	185	1.95981	Similar to Cytochrome P450 CYPD
Os01g0864300		0.001	1.90333	10.8943	Harpin-induced 1 domain containing protein
Os07g0492966		0.233333	6.21667	4.73568	Ankyrin repeat domain containing protein
Os03g0267500		1.55667	9.52333	2.61301	Protein of unknown function DUF620 family protein
Os03g0321500		10.7167	24.4933	1.19253	Protein of unknown function DUF632 domain containing protein
Os04g0117900		42.6133	159.857	1.9074	Amidase family protein
Os07g0271000		4.86	29.4333	2.59842	Similar to GDP dissociation inhibitor protein OsGDI1
Os05g0457800		5.57333	22.9267	2.04041	Similar to Glycerol-3-phosphate acyltransferase 5 (EC 2.3.1.15) (AtGPAT5)
Os03g0301700		0.406667	7.84667	4.27016	Similar to Calmodulin-binding protein phosphatase
Os01g0772400		7.98	30.2233	1.9212	Streptomyces cyclase/dehydrase family protein
Os03g0438100	PP2C33	122.737	416.38	1.76233	Allene oxide cyclase, Biosynthesis of jasmonic acid, Defence respons
Os12g0518000		0.473333	1.75	1.88643	Hypothetical conserved gene
Os04g0379933	AOC	0.1	1.77	4.14568	Hypothetical conserved gene
Os01g0841600		16.66	52.29	1.65015	Triose phosphate isomerase (EC 5.3.1.1), Abiotic stress response, Response to methylglyoxal (cytotoxin
Os07g0616600		21.8933	49.0733	1.16445	Similar to 40S ribosomal protein SA (p40) (Laminin receptor homolog)
Os12g0248600		0.16	3.41667	4.41645	Hypothetical protein
Os03g0186800		17.13	42.34	1.3055	Modifier of rudimentary, Modr family protein
Os10g0485800		0.373333	5.48667	3.87739	Conserved hypothetical protein
Os07g0684000		178.99	562.773	1.65267	Ricin B-related lectin domain containing protein
Os04g0102500		15.4567	61.86	2.00078	Similar to OSIGBa0123D13.3 protein
Os04g0508800	EULS2	3.72	25.98	2.80403	Similar to Retroelement pol polyprotein-like
Os03g0848600		12.2367	33.6033	1.45739	Similar to NOI protein
Os01g0918500		3.74333	7.71333	1.04303	Conserved hypothetical protein
Os11g0199200		106.3	318.9	1.58496	Protein disulfide isomerase-like enzyme, Starch synthesis, Maturation of proglutelin in endosper
Os07g0644100		14.0633	35.2233	1.32459	bZIP transcription factor, bZIP-1 domain containing protein
Os08g0557600	PDIL1-1	48.3367	180.34	1.89953	Similar to Monodehydroascorbate reductase (EC 1.6.5.4) (MDAR) (Ascorbate free radical reductase) (AFR reductase)
Os05g0471000	BZIP60	7.16	26.5433	1.89032	Similar to Ser-thr protein kinase (Fragment)
Os01g0731100	MDHAR4	0.61	6.59667	3.43486	Similar to Pathogen-related protein
Os06g0555400		55.44	132.403	1.25594	Similar to 40S ribosomal protein S19-like
Os09g0534800		29.0333	101.9	1.81137	Transcription initiation factor IIB (General transcription factor TFIIB)
Os01g0256500		445.66	1779.89	1.99777	Similar to ZnI
Os01g0905800		148.437	372.673	1.32806	Aldolase C-1
Os01g0885000		7.14	17.19	1.26757	Similar to Cytochrome c
Os01g0736400	ALDC1	1.26333	5.53333	2.13091	Similar to 8-amino-7-oxononanoate synthase
Os05g0410500		0.00666667	0.936667	7.13443	TGF-beta receptor, type I/II extracellular region family protein
Os11g0429100		1.85	6.78333	1.87447	Hypothetical conserved gene
Os03g0116300		75.4233	269.367	1.83649	Similar to catalytic/ hydrolase
Os09g0554200		0.0233333	2.01333	6.43105	Zinc finger, RING/FYVE/PHD-type domain containing protein
Os01g0384300		1.96	6.77667	1.78972	Similar to RKF3 (RECEPTOR-LIKE KINASE IN IN FLOWERS 3); kinase
Os01g0844900		0.0566667	0.893333	3.97863	Homeodomain-like containing protein
Os02g0120800	SPARK6	1.16667	4.65	1.99484	Similar to Small GTP-binding protein (Fragment)
Os06g0681600		1.20333	5.99	2.31552	Haem peroxidase family protein
Os03g0799200	RAC6	0.00666667	1.00667	7.2384	Protein of unknown function DUF593 family protein
Os11g0668100	PRX89	0.58	1.98	1.77138	Similar to NB-ARC domain containing protein, expressed
Os03g0854100		21.28	58.4533	1.45779	Similar to ARF GAP-like zinc finger-containing protein ZIGA2 (Fragment)
Os12g0597000		6.14667	20.48	1.73634	Similar to Calcineurin B-like protein 2 (SOS3-like calcium binding protein 1)
Os08g0205400		134.44	422.877	1.65327	Cu chaperone, Root-to-shoot Cu translocation, Distribution of Cu from old leaves to developing tissues and seed
Os05g0301700	CBL2	37.69	93.1667	1.30563	Similar to Cytochrome c1 (Fragment)
Os06g0524300	ATX1	2.29	9.34333	2.02859	Protein of unknown function DUF3133 domain containing protein
Os03g0851000	CYTC1-1	22.23	45.0633	1.01945	Similar to Transcription factor homolog BTF3-like protein
Os02g0191300		0.96	8.69333	3.1788	Similar to Amino acid transporter-like protein
Os09g0556000		25.3533	76.9967	1.60262	Signal peptidase 22 kDa subunit family protein
Os08g0114400		0.466667	17.4133	5.22166	Hypothetical protein
Os02g0215900		0.783333	3.07333	1.97211	Protein kinase, catalytic domain domain containing protein
Os02g0626400		83.88	536.12	2.67616	Phenylalanine ammonia-lyase (EC 4.3.1.5)
Os04g0531400		6.11667	25.3333	2.05022	Similar to Lectin-like receptor kinase 7;2
Os01g0953600	PAL	44.9433	120.257	1.41994	NADPH-dependent FMN reductase family protein
Os06g0591200		29.9833	279.11	3.2186	Conserved hypothetical protein
Os06g0633100		0.001	3.22333	11.6543	Similar to P10Sh249C12
Os12g0512800		0.01	1.52333	7.25109	Cytochrome P450 71E1 (EC 1.14.13.68) (4-hydroxyphenylacetaldehyde oxime monooxygenase)
Os01g0132500		4.04667	16.8167	2.05509	Protein of unknown function DUF1639 domain containing protein
Os03g0297300	CYP71E5	32.89	69.2533	1.07423	Similar to 40S ribosomal protein S7
Os08g0224800		14.9567	39.34	1.39521	Hypothetical conserved gene
Os08g0301500		22.66	47.9967	1.08279	Similar to Sucrose-phosphate synthase 2 (EC 2.4.1.14) (Fragment)
Os01g0191700		82.4367	217.82	1.40178	Similar to Pyrophosphate-fructose-6-phosphate 1-phosphotransferase-like protein (Pyrophosphate-dependent phosphofructo-1-kinase-like protein)
Os02g0807800	SPS8	0.38	4.36333	3.52136	Hypothetical conserved gene
Os05g0442400		0.06	3.78667	5.97982	R-R-type MYB-like transcription factor, Response to drought stress during reproductive developmen
Os12g0264500	WAK20	62.3067	130.93	1.07134	Similar to CoA-thioester hydrolase CHY1 (3-hydroxyisobutyryl-coenzyme A hydrolase)
Os01g0550100	ARM1	27.27	64.39	1.23952	Similar to Ubiquitin-specific protease 6
Os09g0401300		121.853	264.227	1.11663	Tify domain containing protein
Os01g0102500	UBP3	9.67667	20.1467	1.05796	Conserved hypothetical protein
MSTRG.17347	TIFY6B	1.82333	4.27667	1.22991	OSIGBa0115J08.4 [Oryza sativa]
Os02g0191650		7.8	24.2933	1.63901	Hypothetical gene
Os08g0157900		25.7933	66.74	1.37155	Similar to NAM protein
Os04g0430600		9.40333	69.9767	2.89563	Similar to OSIGBa0160I14.1 protein
Os01g0847300	C37	2.27333	15.7767	2.79491	Uncharacterised protein family UPF0497, trans-membrane plant domain containing protein
Os05g0268500		11.0033	51.1467	2.2167	Similar to Serine carboxypeptidase 2
Os05g0550300	CASPL5B1	26.2933	120.99	2.20212	Similar to Lipid transfer protein (Fragment)
Os04g0165700	SCP27	63.9867	193.087	1.59341	Cysteine synthase (EC 2.5.1.47)
Os02g0740700		5.52333	41.5533	2.91135	Matrix metalloproteinase, Plant development, Symplastic apoplastic transpor
Os04g0376300	CAS	45.93	164.377	1.8395	Similar to 3-oxoacyl-reductase
Os03g0132900	MMP1	19.2467	57.66	1.58296	Similar to Chitinase 11
Os01g0589100	PLS4	8.59333	31.2467	1.86241	Conserved hypothetical protein
Os12g0552500	CHT11	122.343	413.537	1.75708	Rossmann-like alpha/beta/alpha sandwich fold domain containing protein
Os03g0744600		66.9167	151.413	1.17805	Similar to Ripening-associated protein (Fragment)
Os05g0519000	USP44	7.27	20.0267	1.4619	VQ domain containing protein
Os02g0732200	TSJT1	0.213333	3.21	3.91139	Armadillo-like helical domain containing protein
Os05g0443800	VQ21	0.81	3.99	2.30039	Similar to Plastid division protein ftsZ1 precursor
Os02g0827200	PUB9	9.18	32.2267	1.81169	Similar to Sucrose transporter
Os05g0451100		1.70667	20.6633	3.59782	Major facilitator superfamily protein
Os02g0756100	SUT4	0.72	3.24	2.16993	Conserved hypothetical protein
Os09g0133200	PT23	41.7833	87.94	1.07359	Similar to Dehydrogenase/reductase SDR family member 4 (EC 1.1.1.184) (NADPH- dependent carbonyl reductase/NADP-retinol dehydrogenase) (CR) (PHCR) (Peroxisomal short-chain alcohol dehydrogenase) (NADPH-dependent retinol dehydrogenase/reductase) (NDRD) (SCAD-SRL) (humNRDR) (PSCD). Splice isoform 2
Os02g0575200	EPFL2	0.716667	3.95333	2.4637	DNA/pantothenate metabolism flavoprotein, C-terminal domain containing protein
Os06g0150400		14.3733	45.79	1.67164	Conserved hypothetical protein
Os12g0506500		0.156667	3.31333	4.40251	Calmodulin-binding, plant domain containing protein
Os06g0667000		0.67	5.65333	3.07687	Serine/threonine protein kinase domain containing protein
Os05g0496500		2.26333	12.59	2.47576	Similar to Latex-abundant protein
Os08g0509100		37.84	350.99	3.21345	Similar to Lipoxygenase, chloroplast precursor (EC 1.13.11.12)
Os01g0885200	MC5	19.24	44.15	1.1983	Uncharacterised conserved protein UCP031277 domain containing protein
Os12g0149900		23.6833	68.4467	1.53111	IQ calmodulin-binding region domain containing protein
MSTRG.7899		1.99	8.94333	2.16804	Os11g0624600 [Oryza sativa Japonica Group]
Os01g0956200	IQM8	23.51	73.44	1.64329	Glycosyltransferase AER61, uncharacterized domain containing protein
Os03g0324200		0.476667	1.66	1.80013	Transcription factor involved in the ethylene signal transduction pathway, Positive regulator of ethylene response, Wound signalin
Os01g0757200	XAT7	3.87	35.0033	3.17709	GA 2-oxidase3, GA metabolis
Os04g0316200	EIL1	0.853333	22.1467	4.69784	Protein of unknown function DUF26 domain containing protein
Os02g0594900	GA2OX3	6.98	22.6833	1.70033	Glycosyl transferase, family 17 protein
Os11g0531300		7.52	17.0267	1.17899	Similar to Universal minicircle sequence binding protein
Os07g0182100		11.31	53.0433	2.22957	Similar to Tryptophan synthase alpha chain
Os06g0556000		19.7633	63.61	1.68643	Amino acid permease, Transport of amino acid
Os02g0153200	TSA	2	5.32333	1.41233	Leucine-rich repeat receptor-like kinas
Os01g0600500	AAP12A	2.86	7.84	1.45484	Similar to Phosphoethanolamine/phosphocholine phosphatase
Os01g0773100	LRK7	3.92333	11.08	1.49781	Similar to F20D22.3 protein
Os02g0513000		9.06333	23.6667	1.38474	Similar to Receptor protein kinase-like protein
Os03g0110600		1.24333	6.83667	2.45908	Similar to LysM domain containing protein, expressed
Os09g0365900	RLCK72	0.001	5.56667	12.4426	Apoplastic protein, Ascorbate oxidase, Induction of cell death in ozone stress, Abiotic stress respons
Os09g0332700		24.46	77.3833	1.6616	Similar to PDR-type ABC transporter 2 (Fragment)
Os12g0410150	ORAP1	5.04	16.8133	1.73811	Hypothetical gene
Os01g0213400		0.933333	11.2767	3.5948	Zinc finger, RING/FYVE/PHD-type domain containing protein
Os03g0153500		11.88	55.7467	2.23035	Similar to FAD binding domain containing protein, expressed
Os02g0601800	RFPH2-8	42.96	94.8233	1.14225	Bromodomain containing protein
Os04g0479200		14.1067	56.31	1.99701	Similar to NAD-dependent isocitrate dehydrogenase c;1
Os02g0525900		1.38	9.03333	2.71059	Similar to Acetyl-coenzyme A synthetase 2 (EC 6.2.1.1) (Acetate--CoA ligase 2) (Acyl-activating enzyme 2)
Os12g0515600		4.91	22.3133	2.18411	Similar to Guanylate kinase (EC 2.7.4.8)
Os12g0137100		40.0433	134.85	1.75172	EF-Hand type domain containing protein
Os01g0314000	GK1	0.476667	3.38	2.82597	Protein of unknown function DUF3615 domain containing protein
Os04g0531600	CBP	9.38333	32.9733	1.81313	Hypothetical protein
Os07g0570100		1.98667	7.09333	1.83611	Similar to predicted protein
Os01g0884300		161.987	723.447	2.15901	No apical meristem (NAM) protein domain containing protein
Os04g0182200		0.0733333	1.52667	4.37977	2OG-Fe(II) oxygenase domain containing protein
Os10g0518150	C6	53.6867	132.507	1.30343	Non-protein coding transcript
Os02g0632850	2ODD23	0.13	4.75	5.19134	Hypothetical protein
Os01g0136700		0.0366667	0.606667	4.04836	Conserved hypothetical protein
Os09g0360400		38.3933	83.0933	1.11388	Uncharacterised conserved protein UCP009193 domain containing protein
Os02g0621700		42.4833	109.78	1.36965	Similar to Succinyl-CoA ligase [GDP-forming] beta-chain, mitochondrial precursor (EC 6.2.1.4) (Succinyl-CoA synthetase, beta chain) (SCS-beta)
Os04g0543900		5.46667	77.6167	3.82763	Similar to glutamic dehydrogenase1
Os02g0229000		100.85	217.913	1.11154	Similar to 40S ribosomal protein S19-like
MSTRG.11272	GDH2	3.21667	12.6233	1.97245	disease resistance protein RGA2 isoform X2 [Oryza sativa Japonica Group]
Os01g0880300		0.43	5.58333	3.69872	Similar to Pectin methylesterase-like protein
Os02g0693700		0.001	0.546667	9.09452	Hypothetical conserved gene
Os08g0331000	PME7	2.07	62.7167	4.92115	Conserved hypothetical protein
Os04g0558400	MDR11	93.28	190.54	1.03045	RmlC-like jelly roll fold domain containing protein
Os11g0591200		2.69	9.22333	1.77768	Similar to 3-ketoacyl-CoA synthase
Os11g0591100		58.87	120.71	1.03594	NAD(P)-binding domain containing protein
Os02g0521300		18.6	43.0967	1.21227	C2 domain containing protein
Os05g0552100		1.73	6.79	1.97264	Conserved hypothetical protein
Os03g0234350		4.24	13.7433	1.6966	Non-protein coding transcript
Os07g0581000		33.9267	115.873	1.77206	Protein of unknown function DUF250 domain containing protein
Os01g0191500		38.73	90.02	1.21679	Similar to Mitochondrial processing peptidase
Os11g0572500		67.0633	162.657	1.27823	Similar to Zinc finger, RING-type
Os06g0687900		40.02	206.783	2.36933	Similar to UDP-glucuronyltransferase-l
Os10g0569300	AIR2	6.13333	13.6133	1.15028	Protein of unknown function DUF248, methyltransferase putative family protein
Os03g0278800	IRX14	6.58667	16.8567	1.3557	Nucleotide-binding, alpha-beta plait domain containing protein
Os06g0703400		0.12	2.31	4.26679	Hypothetical protein
Os02g0550600		16.97	43.8667	1.37014	Plant neutral invertase family protein
Os10g0417600		22.1167	61.52	1.47592	NAD(P)-binding domain containing protein
Os02g0250400	NIN8	30.2167	161.167	2.41514	Similar to Esterase
Os02g0327500		0.106667	64.6833	9.24414	Protein of unknown function DUF266, plant family protein
[truncated: 2,142 more rows]

## Sheet: CK-ZD vs-ZD-down
id	Symbol	CK.ZD_fpkm_mean	ZD_fpkm_mean	log2.fc.	Description
Os10g0539500		240.487	25.29	-3.24932	Similar to Histone H4
Os02g0595200		33.0533	2.15	-3.94239	Conserved hypothetical protein
Os11g0443700		54.1367	1.93333	-4.80744	Similar to Short chain alcohol dehydrogenase-like
Os05g0574300		99.3833	10.0433	-3.30677	Similar to Histone H2B.2
Os03g0673600		57.1733	7.45333	-2.93938	Conserved hypothetical protein
Os07g0595700		56.45	5.06333	-3.47881	Hypothetical protein
Os06g0655500		80.85	10.3033	-2.97214	Kelch-type beta propeller domain containing protein
Os07g0605400		493.63	77.91	-2.66355	Similar to EGG APPARATUS-1 protein (ZmEA1)
Os05g0361000		25.0967	3.41	-2.87965	Similar to cDNA, clone: J075083L18, full insert sequence
Os02g0132500	BZIP14	68.5033	7.92667	-3.11139	Similar to Common plant regulatory factor 7
MSTRG.15400		92.93	7.69667	-3.59384	thioredoxin-like 1-2, chloroplastic [Oryza sativa Japonica Group]
Os05g0510100		87.9433	9	-3.28858	Protein of unknown function DUF567 family protein
Os05g0140300		42.9233	1.82	-4.55975	Conserved hypothetical protein
Os08g0301600		33.8567	4.64	-2.86724	Conserved hypothetical protein
Os05g0220500		13.4933	1.06333	-3.66558	Conserved hypothetical protein
Os11g0488900		23.8967	0.883333	-4.75771	Similar to MYND finger family protein, expressed
Os04g0403900		346.687	46.28	-2.90517	Similar to H0502B11.1 protein
Os01g0235900		334.04	44.8667	-2.8963	Thioredoxin fold domain containing protein
Os10g0540050		19.4467	1.37	-3.82728	Conserved hypothetical protein
Os11g0598300		4.53667	0.586667	-2.95102	NB-ARC domain containing protein
Os09g0376300		64.5767	11.4	-2.50198	Conserved hypothetical protein
Os11g0158666		18.46	2.02	-3.19198	Hypothetical protein
Os01g0678900		30.43	3.73667	-3.02567	Non-protein coding transcript
MSTRG.27326		28.76	3.62667	-2.98735	Os07g0516451 [Oryza sativa Japonica Group]
Os02g0588700		85.1467	17.6767	-2.2681	Conserved hypothetical protein
Os09g0403967		48.11	8.68	-2.47057	Conserved hypothetical protein
Os07g0119300		69.1533	7.82333	-3.14394	Homeodomain-related domain containing protein
Os06g0130800		1428.01	159.127	-3.16576	Winged helix repressor DNA-binding domain containing protein
Os01g0153300		119.61	22.86	-2.38744	Similar to Histone H2B.1
Os08g0413500		41.4233	11.2467	-1.88095	Hypothetical conserved gene
Os01g0835900		106.98	19.62	-2.44694	Similar to Histone H4
Os01g0130200		127.863	5.01	-4.67365	Hypothetical conserved gene
Os07g0471900	BHLH77	9.32667	1.08667	-3.10145	Helix-loop-helix DNA-binding domain containing protein
Os10g0560400	CMF11	131.413	24.1067	-2.44661	Similar to CONSTANS-like protein CO9 (Fragment)
Os05g0442550		57.96	2.78333	-4.38017	Similar to H0801D08.16 protein
Os03g0306800		543.723	150.87	-1.84957	Similar to CP12 (Fragment)
Os08g0484700	MSL31	31.8467	5.83333	-2.44875	Homeodomain-like containing protein
Os04g0252850		110.813	0.001	-16.7578	Hypothetical gene
Os01g0770700	COPT1	105.32	6.77	-3.95948	Similar to Copper transporter 1
Os08g0385000		40.9867	5.31	-2.94837	Similar to seed maturation protein PM41
MSTRG.9045		6.36667	0.766667	-3.05387	Zinc knuckle family protein [Oryza sativa Japonica Group]
Os11g0158600		172.45	38.5567	-2.16113	Homeodomain-like domain containing protein
Os08g0554400	IDD6	63.3367	14.0167	-2.1759	Zinc finger, C2H2-type domain containing protein
Os07g0600300		7.91333	1.20667	-2.71326	Protein of unknown function DUF794, plant family protein
Os01g0542700	BZIP4	33.09	8.57	-1.94903	bZIP transcription factor, bZIP-1 domain containing protein
Os02g0532800	BIC2	197.943	22.7733	-3.11967	7TM GPCR, rhodopsin-like domain containing protein
Os06g0661200		80.89	4.49	-4.17117	Similar to B-box zinc finger family protein
Os06g0687600		10.7	0.983333	-3.44379	Protein of unknown function DUF579, plant family protein
Os10g0465700	BAMY1	271.86	29.3733	-3.21028	Similar to Beta-amylase PCT-BMYI (EC 3.2.1.2)
Os03g0695425		25.6833	4.79333	-2.42173	Conserved hypothetical protein
Os03g0153400		76.9033	11.97	-2.68362	Similar to EMB1374
Os09g0284300		26.9833	5.15667	-2.38756	Conserved hypothetical protein
Os01g0152900		112.483	28.2433	-1.99373	Similar to Histone H2B.1
Os01g0952500	RR4	28.2833	3.41333	-3.0507	A-type response regulator, Cytokinin signalin
Os05g0417200		42.67	12.25	-1.80044	Thioredoxin-like fold domain containing protein
Os12g0603700	CIPK04	7.27667	0.336667	-4.43388	Similar to CBL-interacting protein kinase 4
Os05g0195200	C3H35	55.9767	1.41333	-5.30765	CCCH-tandem zinc finger protein, Photomorphogenesis and ABA responses, Abiotic stress toleranc
Os03g0366350		5.39	0.226667	-4.57164	Similar to F-box domain containing protein
Os07g0509700		301.477	34.1433	-3.14237	Peptidase S16, lon N-terminal domain containing protein
Os04g0253000		1562.29	121.313	-3.68685	Similar to Histone H1
Os07g0601000		276.14	75.1467	-1.87762	Similar to NADPH HC toxin reductase (Fragment)
Os04g0403200		43.02	7.45333	-2.52905	Zinc finger, RING-type domain containing protein
Os08g0130700		27.3433	3.88333	-2.81582	Conserved hypothetical protein
Os09g0414701		39.7267	5.22333	-2.92707	Hypothetical protein
Os02g0504000	CYP81L6	143.847	32.7333	-2.1357	Similar to Cytochrome P450 CYP81L6
Os03g0618900		12.23	1.53333	-2.99568	Non-protein coding transcript
Os02g0199600		43.8467	6.14333	-2.83537	Similar to F-box domain containing protein
Os01g0201200		53.9333	6.18667	-3.12394	Similar to Protein kinase
Os02g0567100		156.377	28.4667	-2.45768	Thioredoxin domain 2 containing protein
Os06g0354600		26.4867	4.4	-2.58969	Conserved hypothetical protein
Os04g0402500		25.48	6.89667	-1.88539	Zinc finger, RING-type domain containing protein
Os08g0460650		90.5767	7.45667	-3.60254	Hypothetical gene
Os01g0194600	GRX2	184.317	40.11	-2.20015	Thioredoxin fold domain containing protein
Os03g0730000		46.8367	12.6933	-1.88357	Lecithin:cholesterol acyltransferase family protein
Os01g0746400	D10	5.76667	0.146667	-5.29712	Carotenoid cleavage dioxygenase 8, Control of lateral bud outgrowth, Regulation of tillering, Strigolactones biosynthesi
Os01g0833150		61.3833	17.41	-1.81793	Similar to predicted protein
Os10g0546900		9.17	0.866667	-3.40337	Similar to Zinc finger, C3HC4 type family protein, expressed
Os08g0474866		63.1033	12.99	-2.28031	Similar to gibberellin receptor GID1L2
Os08g0433300		11.4033	1.15667	-3.30141	Sialidase domain containing protein
Os05g0390800	VQ19	88.3133	14.1833	-2.63843	Similar to VQ motif family protein
Os06g0199402		113.613	17.1133	-2.73094	Similar to predicted protein
Os07g0529600	DR8	184.817	52.1967	-1.82407	Similar to Thiazole biosynthetic enzyme 1-1, chloroplast precursor
Os12g0512100		171.8	26.4767	-2.69794	Sugar/inositol transporter domain containing protein
Os09g0528500		7.13	0.001	-12.7997	Hypothetical protein
Os02g0197125		21.99	5.42667	-2.01871	Hypothetical protein
Os02g0220400	CGA1	24.4067	3.14333	-2.95691	GATA transcription factor, Chloroplast development, Plant architectur
Os10g0406900		44.0967	3.93333	-3.48685	Hypothetical conserved gene
Os02g0101400	GELP29	17.2333	0.001	-14.0729	Lipase, GDSL domain containing protein
Os04g0186400	PT4	62.8967	13.35	-2.23614	Pi transporter, Pi homeostasis, Embryo development, Seed germinatio
Os02g0203000	BZIP18	52.12	5.58	-3.2235	Similar to transcription factor HY5
Os10g0507500		19.3967	5.25	-1.88542	Conserved hypothetical protein
Os08g0438400		6.56333	0.92	-2.83472	Similar to ZF-HD homeobox protein
Os06g0306600		11.8567	1.95333	-2.60169	Alpha/beta hydrolase fold-3 domain containing protein
Os05g0198200	GRX16	52	5.54667	-3.22882	Thioredoxin fold domain containing protein
Os08g0455900	COPT6	28.6867	0.16	-7.48616	Putative copper transporter 5.2
Os06g0199400		147.327	17.0567	-3.11061	Conserved hypothetical protein
Os03g0786400	DST	84.4933	2.54667	-5.05216	C2H2 zinc finger transcription factor, Drought and salt tolerance, Stomatal aperture contro
Os04g0585700	FLZ12	27.6	2.26667	-3.60602	Protein of unknown function DUF581 family protein
Os04g0623200		9.49	0.38	-4.64234	Similar to H0215F08.2 protein
Os02g0221900		25.4533	2.20667	-3.52791	Cytochrome P450 family member, Homolog of Arabidopsis MORE AXILLARY GROWTH 1 (MAX1
Os10g0413101		23.0167	4.85667	-2.24464	Similar to H0815C01.6 protein
Os06g0180666		9.14333	0.13	-6.13614	Hypothetical gene
Os09g0448900		14.01	3.20667	-2.12731	Conserved hypothetical protein
Os03g0279200		48.4933	7.00667	-2.79099	Similar to Histone H2A
Os05g0488500		15.04	2.43	-2.62978	Ribosomal protein L34e family protein
Os01g0951500	CYP94E2	28.6267	8.84667	-1.69415	Cytochrome P450 family protein
Os03g0360600		77.9867	8.98333	-3.1179	Mitochodrial transcription termination factor-related family protein
Os08g0360150		3.13333	0.0666667	-5.55459	Hypothetical protein
Os10g0181333		3.29667	0.0366667	-6.4904	Hypothetical protein
Os01g0879000		60.7267	7.64667	-2.98943	Hypothetical protein
Os01g0227500		89.0067	22.4767	-1.98549	Cytochrome P450 family protein
Os12g0586300	UCIP5	20.67	2.8	-2.88404	Myb-like DNA-binding domain, SHAQKYF class domain containing protein
Os04g0465500		24.77	4.42667	-2.4843	Acyl-CoA N-acyltransferase domain containing protein
Os01g0822800		37.24	2.72667	-3.77164	Similar to RING-H2 finger protein ATL3C
Os10g0533100		9.66333	0.001	-13.2383	Similar to ABC-type Co2+ transport system, permease component
Os08g0138900		352.027	41.6233	-3.08022	Conserved hypothetical protein
Os04g0628900	CYCU1;1	41.9167	4.48333	-3.22488	Cyclin-P1-1
Os01g0695100		6.19333	1.3	-2.2522	Similar to Phosphoethanolamine N-methyltransferase
Os11g0490300		11.53	1.45667	-2.98465	Hypothetical conserved gene
Os09g0519200		36.0467	8.5	-2.08433	Conserved hypothetical protein
Os05g0149450		20.9567	0.001	-14.3551	Non-protein coding transcript
Os08g0392100		33.1333	8.64667	-1.93807	2OG-Fe(II) oxygenase domain containing protein
Os04g0509600	AMT1;1	365.67	100.203	-1.86761	Ammonium transporter, Ammonium uptake, Ammonium transpor
Os11g0597700		8.56333	1.50333	-2.51001	Similar to Resistant protein
Os07g0614700	SPX6	35.64	5.33667	-2.73949	SPX, N-terminal domain containing protein
Os07g0614850		48.5067	1.54333	-4.97406	Hypothetical gene
Os01g0306900		18.5567	5.54	-1.74398	Protein of unknown function DUF789 family protein
Os03g0411900		22.4133	7.32333	-1.61378	Conserved hypothetical protein
Os01g0556700	NRT1.4	180.35	20.5167	-3.13593	Hypothetical conserved gene
Os03g0228200		420.387	33.65	-3.64304	Conserved hypothetical protein
Os08g0469700		11.96	2.61667	-2.19242	MORN motif repeat containing protein
Os03g0725050		11.64	2.89	-2.00995	Conserved hypothetical protein
Os03g0644400	PROT	15.4267	4.71	-1.71163	Amino acid permease
Os12g0466200		127.2	20.3333	-2.64518	Conserved hypothetical protein
Os04g0539000		99.3133	14.6	-2.76602	Protein of unknown function DUF2485 domain containing protein
Os05g0202800	MTI3B	3382.1	508.543	-2.73348	Similar to Metallothionein-like protein 3B
Os10g0489650		57.33	7.68	-2.90011	Conserved hypothetical protein
Os02g0503100	F3'H2	65.4833	13.1267	-2.31863	Similar to flavonoid 3-monooxygenase
MSTRG.26818		29.9833	3.21	-3.22352	-
Os03g0625300		30.66	3.66667	-3.06382	Similar to nucleotide binding protein
Os07g0188266		32.1167	3.75	-3.09836	Spectrin repeat containing protein
MSTRG.18137		12.9233	3.01333	-2.10055	AT-rich interactive domain-containing protein 1B-like [Oryza sativa Japonica Group]
Os05g0365000		46.1367	8.44	-2.4506	Conserved hypothetical protein
Os02g0755600	UGT85E2	6.38333	0.996667	-2.67913	UDP-glucuronosyl/UDP-glucosyltransferase domain containing protein
Os03g0226700		48.0333	14.4133	-1.73663	Conserved hypothetical protein
Os01g0317800		22.85	6.7	-1.76996	Alpha/beta hydrolase family protein
Os04g0568500		14.59	0.001	-13.8327	Conserved hypothetical protein
Os07g0227600	ERF57	33.51	5.50333	-2.60621	Pathogenesis-related transcriptional factor/ERF, DNA-binding domain containing protein
Os02g0829850		76.73	7.86	-3.28719	Conserved hypothetical protein
Os03g0819600	CHI3	114.75	41.7733	-1.45784	Chalcone isomerase (EC 5.5.1.6)
Os11g0246900		94.19	29.75	-1.66268	Ankyrin repeat containing protein
Os05g0502500		104.823	20.8167	-2.33215	Conserved hypothetical protein
Os10g0397800		17.0633	1.40667	-3.60055	Mitochondrial carrier protein family protein
Os02g0489500		9.16333	1.85	-2.30835	Conserved hypothetical protein
Os01g0924400		41.2567	5.88667	-2.8091	Similar to Auxin-induced basic helix-loop-helix transcription factor
Os09g0553100		459.22	134.03	-1.77663	Similar to Histone H4
Os03g0787500		12.5467	0.001	-13.615	Hypothetical conserved gene
Os06g0139700		27.1867	8.86333	-1.61698	Protein of unknown function DUF2052, coiled-coil domain containing protein
Os04g0649100	SHAT1	25.5033	5.28333	-2.27117	Similar to cDNA clone:J023121E19, full insert sequence
Os06g0705651		12.8733	1.47	-3.1305	Hypothetical protein
Os01g0661601		12.2067	1.41667	-3.1071	Hypothetical gene
Os01g0158100		34.1733	6.88333	-2.31169	Pentatricopeptide repeat containing protein
Os12g0610200	PIL11	18.9367	6.55333	-1.53088	Basic helix-loop-helix transcription factor, Regulation of grain siz
Os08g0152400		65.7433	4.55	-3.85291	Similar to P450
Os03g0293100		582.463	81.63	-2.835	Conserved hypothetical protein
Os04g0542000		36.4633	6.34667	-2.52238	Protein of unknown function DUF584 family protein
Os07g0491900		113.757	11.7767	-3.27195	Similar to CTF2A (Fragment)
Os01g0120500		150.49	43.84	-1.77935	Similar to PAP fibrillin domain containing protein,expressed
Os03g0748300		12.7033	2.65	-2.26114	Aldose 1-epimerase family protein
Os08g0535800		403.307	100.173	-2.00938	No apical meristem (NAM) protein domain containing protein
Os01g0357100	PSR1	91.17	12.6133	-2.85361	Ferredoxin-nitrite reductase, Nitrate reduction (assimilation), Determination of regeneration abilit
Os07g0463600	ASMT8	17.48	3.21	-2.44506	O-methyltransferase, family 2 domain containing protein
Os03g0196400		133.603	58.8767	-1.18219	Similar to UPF0497 membrane protein 12
Os01g0227800		27.1933	2.95333	-3.20284	Similar to cDNA, clone: J075083L18, full insert sequence
Os01g0101700		113.62	18.6033	-2.61058	Similar to chaperone protein dnaJ 20
Os03g0192500	BIPP2C1	159.533	16.9033	-3.23848	Sporulation stage II, protein E C-terminal domain containing protein
Os12g0155100		22.84	3.60333	-2.66416	Protein of unknown function DUF3049 domain containing protein
Os04g0604250		80.5967	9.88333	-3.02765	Conserved hypothetical protein
Os06g0131350		5.56667	0.001	-12.4426	Hypothetical gene
Os02g0206100		93.0267	24.1067	-1.94821	UDP-glucuronosyl/UDP-glucosyltransferase family protein
Os08g0529000	PIN5B	2.93	0.12	-4.60979	Auxin efflux carrier, Auxin homeostasis, transport and distributio
MSTRG.591		2.74333	0.243333	-3.49492	Os01g0181900 [Oryza sativa Japonica Group]
Os02g0223300		6.92	0.633333	-3.44974	Poly(A) polymerase, central domain domain containing protein
Os05g0461400		256.967	107.147	-1.26199	Similar to Histone H2A.2.1
Os04g0402700		51.9367	13.25	-1.97076	Hypothetical protein
Os06g0606401		10.9533	1.33667	-3.03466	Hypothetical gene
Os11g0287000		30.86	4.08667	-2.91674	Conserved hypothetical protein
Os06g0560000	FPN1	11.06	1.33667	-3.04864	Ferroportin1 family protein
Os02g0755500	UGT85E1	26.3567	4.34333	-2.60129	Similar to UDP-glycosyltransferase 85A8
Os01g0524500	MYBS1	48.6333	4.34333	-3.48507	Conserved hypothetical protein
Os09g0346500	CAB1R	10939.4	2734.78	-2.00003	Similar to Chlorophyll a-b binding protein, chloroplast precursor (LHCII type I CAB) (LHCP)
Os07g0556300		17.8867	5.23333	-1.77308	Octicosapeptide/Phox/Bem1p domain containing protein
Os02g0649400		21.36	1.30667	-4.03095	Similar to predicted protein
Os12g0153900		8.48667	0.983333	-3.10945	Conserved hypothetical protein
Os09g0553700		102.817	27.9433	-1.8795	Similar to PRLI-interacting factor A (Fragment)
Os05g0498900	RLCK189	7.91667	1.56667	-2.33719	Serine/threonine protein kinase domain containing protein
Os07g0116600		10.65	0.313333	-5.08701	Similar to HLS1 (HOOKLESS 1); N-acetyltransferase
Os03g0119900		17.81	3.2	-2.47654	Similar to Histone H4
Os03g0279000		223.947	81.8	-1.45298	Similar to Histone H2B.1
MSTRG.21391		21.34	3.14	-2.76472	Os05g0226101 [Oryza sativa Japonica Group]
Os01g0504100	PUP8	34.95	4.70333	-2.89354	Protein of unknown function DUF250 domain containing protein
Os07g0131725		14.1267	2.66333	-2.40712	Hypothetical protein
Os02g0556800		965.657	160.75	-2.58669	Similar to proline-rich family protein
Os11g0107400	MFS6	19.2333	4.25	-2.17807	Nodulin-like domain containing protein
Os05g0171050		7.1	0.833333	-3.09085	Similar to Phospholipase D alpha 1 precursor (EC 3.1.4.4) (PLD alpha 1) (Choline phosphatase 1) (Phosphatidylcholine-hydrolyzing phospholipase D 1)
Os08g0451201		5.58667	0.196667	-4.82816	Conserved hypothetical protein
Os07g0208600		39.5367	5.59333	-2.82141	Remorin, C-terminal region domain containing protein
Os06g0264750		13.98	0.0566667	-7.94665	Conserved hypothetical protein
Os02g0704000		1027.54	85.5167	-3.58685	Carotenoid oxygenase family protein
Os04g0442800		17.59	6.67667	-1.39756	Similar to Phragmoplast-associated kinesin-related protein 1 (Fragment)
Os04g0650700		2231.84	419.407	-2.41181	Similar to OSIGBa0113E10.3 protein
Os11g0621400		136.72	12.85	-3.41138	Conserved hypothetical protein
Os07g0614000		144.043	46.6067	-1.62789	Six-bladed beta-propeller, TolB-like domain containing protein
Os06g0663800		160.59	40.12	-2.00099	Similar to FKBP-type peptidyl-prolyl cis-trans isomerase 3, chloroplast precursor (EC 5.2.1.8) (PPIase) (Rotamase) (AtFKBP13) (FK506 binding protein 1)
Os02g0202200	SPX2	17.3567	5.23333	-1.72969	SPX domain-containing protein, Pi-dependent inhibition of phosphate starvation responses, Negative regulation of leaf inclinatio
Os11g0216100		240.143	61.0733	-1.97528	Similar to Heat shock protein binding protein
Os04g0506000		9.56	1.24667	-2.93893	UDP-glucuronosyl/UDP-glucosyltransferase family protein
Os02g0498600		28.66	4.58	-2.64562	Non-protein coding transcript
Os01g0680600		13.45	3.50333	-1.94081	Conserved hypothetical protein
Os09g0478733		9.72333	1.08667	-3.16154	Non-protein coding transcript
Os01g0104350		30.0367	9.39667	-1.6765	Non-protein coding transcript
Os02g0749800		27.1167	9.11333	-1.57313	Mitochodrial transcription termination factor-related family protein
Os11g0485500		65.4	14.3667	-2.18657	Hypothetical protein
Os11g0182200		74.8367	20.7533	-1.8504	Transferase family protein
Os11g0104300	D53	24.9833	5.80333	-2.10601	Substrate of the SCF<sup>D3</sup> ubiquitination complex, Repressor of strigolactone (SL) signallin
Os05g0592800	PP2C53	33.7133	14.2233	-1.24506	Splicing variant of protein phosphatase 2C 5
Os02g0610800		145.703	29.3433	-2.31193	Protein of unknown function DUF1092 family protein
Os03g0708250		48.5067	12.29	-1.9807	Conserved hypothetical protein
Os03g0746700		17.0033	5.07	-1.74576	Conserved hypothetical protein
Os01g0906450		6.23667	1.22333	-2.34996	Similar to OSIGBa0145C12.3 protein
Os01g0676200		32.79	5.59667	-2.55062	Conserved hypothetical protein
Os01g0846300	PP2C9	204.677	54.6933	-1.90391	Similar to Protein phosphatase 2C
Os10g0320201		6.3	0.001	-12.6211	Hypothetical protein
Os01g0759400	PK7	10.16	2.00667	-2.34003	OsPK7
Os01g0556650		677.673	78.44	-3.11093	Hypothetical protein
Os06g0267900		13.5633	1.12667	-3.58958	NB-ARC domain containing protein
Os12g0484600		16.2933	4.14	-1.97658	Nodule-specific protein-like
Os02g0564300		26.3933	4.35667	-2.59888	Conserved hypothetical protein
Os03g0695500		99.58	38.6267	-1.36626	Similar to predicted protein
Os03g0261800		31.4967	6.01333	-2.38896	Protein of unknown function DUF3049 domain containing protein
Os04g0586100	FLZ15	34.89	7.58667	-2.20128	Protein of unknown function DUF581 family protein
Os01g0149600	PIT	60.9433	15.05	-2.0177	Histon H2
Os01g0231950		10.13	0.07	-7.17706	Hypothetical gene
Os12g0105300		99.09	18.5567	-2.4168	Actin-binding FH2 domain containing protein
MSTRG.32190		3.46333	0.33	-3.39162	Os09g0535600 [Oryza sativa Japonica Group]
Os04g0637000	BZIP37	21.45	5.42667	-1.98284	TGA-type bZIP Transcription Factor, Regulation of diterpenoid phytoalexin production, Defense respons
Os03g0833600		2.23	0.143333	-3.9596	X8 domain containing protein
Os11g0311100		124.603	50.8533	-1.29293	Similar to Pantothenate kinase family protein
Os01g0587300	C2DP5	2.21333	0.37	-2.58062	Similar to C2 domain-containing protein
Os10g0496600		4.75333	0.446667	-3.41167	Conserved hypothetical protein
Os10g0573400	PYL/RCAR10	24.6767	8.19	-1.59121	Similar to Cyclase/dehydrase family protein
Os09g0272000	HIPP17	262.89	56.0133	-2.23062	Heavy metal transport/detoxification protein domain containing protein
Os02g0475400		77.3167	11.6367	-2.7321	Bile acid:sodium symporter family protein
Os04g0517500		6.24	0.223333	-4.80428	Similar to Phosphoenolpyruvate carboxylase kinase
Os03g0799000		351.6	74.44	-2.23979	Similar to Histone H1
Os12g0208950		7.17333	0.246667	-4.86201	Hypothetical protein
Os07g0692300		9.84667	1.95333	-2.3337	Hypothetical gene
Os06g0264650		9.11333	0.673333	-3.75859	Hypothetical conserved gene
Os03g0303100		88.28	7.05	-3.64639	Protein of unknown function DUF1645 family protein
Os03g0392400		23.7867	10.2667	-1.21219	Heat shock protein DnaJ, N-terminal domain containing protein
Os09g0532400	PRR95	204.717	26.0633	-2.97354	Circadian-associated rice pseudo response regulator, Control of flowering tim
Os06g0133200		243.88	61.1633	-1.99543	Conserved hypothetical protein
Os08g0488800		52.8467	20.7067	-1.35172	Hypothetical conserved gene
Os12g0159500		7.24	1.36667	-2.40533	Conserved hypothetical protein
Os05g0359700		24.7067	6.55667	-1.91387	Conserved hypothetical protein
Os01g0711200		4.02333	0.356667	-3.49574	Tyrosine protein kinase domain containing protein
Os09g0460400		322.243	93.1867	-1.78996	Alpha/beta hydrolase fold-3 domain containing protein
Os03g0170500		161.62	19.7133	-3.03536	Similar to Putativ eribonuclease P
Os03g0732100		72.61	14.5733	-2.31684	Similar to Homeodomain protein JUBEL1
Os01g0978500		28.34	6.04	-2.23022	Conserved hypothetical protein
Os01g0227350		56.63	17.0533	-1.73151	Hypothetical protein
Os08g0396500		4.02333	0.19	-4.40432	Hypothetical conserved gene
Os03g0128800		162.103	22.76	-2.83234	Conserved hypothetical protein
Os12g0601800	BZIP88	26.6933	3.85	-2.79355	Similar to BZIP transcription factor family protein, expressed
Os11g0150700	PIDL1	6.72333	0.22	-4.9336	Serine/threonine protein kinase domain containing protein
Os10g0166300		14.3633	3.11	-2.2074	Hypothetical gene
MSTRG.11595		2.08333	0.12	-4.11779	Os02g0470400 [Oryza sativa Japonica Group]
Os10g0140700		60.3	6.55667	-3.20112	Hypothetical conserved gene
Os03g0206700		36.64	5.86333	-2.64363	BTB/POZ fold domain containing protein
Os01g0695150		22.7533	5.36333	-2.08488	Non-protein coding transcript
Os07g0607200		62.8	17.11	-1.87592	Protein of unknown function DUF751 family protein
Os07g0468100	GSTU46	95.2233	23.1567	-2.03989	Similar to Glutathione S-transferase GST 19 (EC 2.5.1.18)
Os12g0547100		42.26	10.8033	-1.96782	Conserved hypothetical protein
Os07g0189800		109.107	37.94	-1.52395	Similar to JHL07K02.7 protein
Os03g0701300		27.3133	7.65333	-1.83545	Similar to predicted protein
Os01g0102300	TLP27	96.56	11.5367	-3.0652	Thylakoid lumen protein, Photosynthesis and chloroplast developmen
Os08g0468100		216.707	48.6467	-2.15533	Similar to Nitrate reductase
Os06g0284500		37.8033	7.63333	-2.30813	Zinc finger, Dof-type family protein
MSTRG.4026		3.49333	0.51	-2.77604	receptor protein kinase-like [Oryza sativa Japonica Group]
MSTRG.24302		5.99667	1.7	-1.81863	Os09g0389000 [Oryza sativa Japonica Group]
Os04g0448300		49.0267	14.65	-1.74267	Peptidase A1 domain containing protein
MSTRG.6830		5.32667	0.45	-3.56524	Os05g0267001, partial [Oryza sativa Japonica Group]
Os04g0636800		94.5367	21.9933	-2.10381	Conserved hypothetical protein
Os04g0693300		13.1233	1.62667	-3.01214	Hypothetical conserved gene
Os09g0485800		8.84667	0.97	-3.18908	Conserved hypothetical protein
Os09g0315200		16.7967	4.55333	-1.88318	Conserved hypothetical protein
Os01g0820000		9.03667	0.95	-3.24979	Similar to Cinnamate-4-hydroxylase
Os01g0823700		3.96667	0.343333	-3.53025	Protein of unknown function DUF641, plant domain containing protein
Os07g0671000	FPFL5	29.5933	2.7	-3.45424	Similar to FPF1
Os01g0629750		29.5433	11.1333	-1.40795	Conserved hypothetical protein
Os02g0823900		30.0767	7.08333	-2.08614	Hypothetical conserved gene
Os04g0475200	SDRLK62	8.34333	1.6	-2.38255	Similar to OSIGBa0106G07.3 protein
Os01g0179600	UGT75K1	289.823	72.0367	-2.00837	UDP-glucuronosyl/UDP-glucosyltransferase family protein
Os04g0538700	ATG13B	31.1967	14.93	-1.06318	Autophagy-related protein 13 domain containing protein
Os04g0320700		124.52	28.2167	-2.14176	Similar to Glucosyltransferase (Fragment)
Os01g0884700		21.92	3.35333	-2.70858	Conserved hypothetical protein
Os01g0585300		230.653	56.8267	-2.02109	Protein of unknown function DUF1118 family protein
Os08g0531900	MADS37	9.60333	0.426667	-4.49235	Similar to MADS box transcription factor-like protein (MADS-box protein AGL72)
Os03g0757100		2.75333	0.0466667	-5.88264	UDP-glucuronosyl/UDP-glucosyltransferase family protein
Os12g0607400		29.92	8.20667	-1.86624	Hypothetical conserved gene
Os07g0617700		14.2867	1.69333	-3.07673	Cyclin-like F-box domain containing protein
Os03g0639300	PIL12	31.0833	8.85667	-1.81131	Similar to Helix-loop-helix DNA-binding domain containing protein, expressed
Os09g0392666		113.977	44.3	-1.36336	Conserved hypothetical protein
Os06g0347966		28.7933	3.62667	-2.98902	Conserved hypothetical protein
Os03g0422300		6.55333	1.03333	-2.66492	Conserved hypothetical protein
Os02g0757700		13.9967	2.48	-2.49667	Cyclin-like F-box domain containing protein
Os10g0213700		117.157	15.65	-2.9042	Similar to P-166-4_1 (Fragment)
Os10g0573700		581.647	41.6133	-3.80503	Similar to Mitochondrial carnitine/acylcarnitine carrier-like protein (A BOUT DE SOUFFLE) (Carnitine/acylcarnitine translocase-like protein) (CAC-like protein)
Os04g0369000		2.99333	0.0466667	-6.00322	PapD-like domain containing protein
Os02g0202900		12	2.46	-2.2863	Similar to ring canal kelch
Os03g0598100	ACR5	75.6633	8.53333	-3.14841	Similar to ACR4
Os01g0900400	EG1	1.98667	0.001	-10.9561	Putative triacylglycerol (TAG) lipase, Phospholipase A1, Specification of empty-glume identity, Regulation of spikelet development, Endogenous jasmonic acid (JA) biosynthesi
Os01g0198900		177.34	28.0233	-2.66182	Polyketide cyclase/dehydrase domain containing protein
Os06g0335101	MFAP1	8.53667	2.83667	-1.58948	Micro-fibrillar-associated 1, C-terminal domain containing protein
Os05g0586050		12.4167	0.986667	-3.65357	Protein of unknown function DUF247, plant domain containing protein
Os05g0582000		86.1233	9.52	-3.17737	Plant Basic Secretory Protein domain containing protein
Os03g0351200	DVR	35.3733	6.46667	-2.45157	NAD(P)-binding domain containing protein
Os12g0104300	D53L	18.6533	4.7	-1.9887	Clp, N-terminal domain containing protein
Os01g0346700		67.5767	17.98	-1.91013	Conserved hypothetical protein
Os11g0661300	ERANT1	20.5967	4.04333	-2.34879	Similar to ADP/ATP translocase-like protein
Os03g0655400	LIP5	439.337	113.207	-1.95637	Similar to LIP5
Os08g0481400	HOX20	50.0767	8.61333	-2.53949	Similar to HAHB-7 (Fragment)
Os01g0948900	BOP1	14.26	3.48	-2.03481	Ankyrin repeat containing protein
Os08g0274150		10.4433	0.106667	-6.61333	Hypothetical genes
Os11g0151700	PAP21B	72.09	14.6667	-2.29726	Purple acid phosphatase (EC:3.1.3.2), Improvement in phosphate acquisition and utilizatio
Os08g0433600		57.6567	26.01	-1.14842	Protein of unknown function DUF962 family protein
Os08g0451200	FLZ25	249.483	33.98	-2.87619	Protein of unknown function DUF581 family protein
Os12g0171500		3.96667	0.193333	-4.35876	Conserved hypothetical protein
Os11g0111000		5.55	0.94	-2.56176	Conserved hypothetical protein
Os01g0393000		21.2767	5.44	-1.96759	Conserved hypothetical protein
Os04g0507100		56.45	7.59	-2.8948	Conserved hypothetical protein
Os06g0731300		20.12	2.82667	-2.83146	Surface protein from Gram-positive cocci, anchor region domain containing protein
Os07g0571200		11.5567	1.09667	-3.39753	Hypothetical protein
Os03g0210883		5.57	0.001	-12.4435	Hypothetical gene
Os10g0576600		24.94	4.3	-2.53605	Tetratricopeptide-like helical domain containing protein
Os01g0310600		9.33333	0.95	-3.29639	Non-protein coding transcript
Os01g0633000		544.227	105.537	-2.36646	Similar to 50S ribosomal protein L31
Os03g0851700		445.423	146.193	-1.6073	Similar to TGB12K interacting protein 3
Os03g0254200		70.2	6.01667	-3.54443	Similar to predicted protein
Os11g0121600		21.94	5.4	-2.02253	Conserved hypothetical protein
Os08g0163400	YGL13	106.203	26.5533	-1.99986	RNA polymerase sigma-70 domain containing protein
Os10g0419600	CHL	93.8333	30.16	-1.63746	Chlorophyllase family protein
Os06g0642500		4.51667	0.36	-3.64919	Cytochrome P450 domain containing protein
Os11g0599200		346.563	64.8267	-2.41846	UDP-glucuronosyl/UDP-glucosyltransferase family protein
Os05g0507400		7.84667	1.15333	-2.76627	Conserved hypothetical protein
Os09g0294000		51.2333	12.13	-2.0785	Similar to Bifunctional aspartokinase/homoserine dehydrogenase 2, chloroplast precursor (AK-HD 2) (AK-HSDH 2) [Includes: Aspartokinase (EC 2.7.2.4); Homoserine dehydrogenase (EC 1.1.1.3)]
Os08g0323400	ISC42	138.113	11.73	-3.55758	Similar to Rubredoxin (Rd)
MSTRG.5283		5.9	0.116667	-5.66025	hypothetical protein DAI22_10g086100 [Oryza sativa Japonica Group]
Os08g0460600	CKX11	48.9067	6.58	-2.89387	Similar to Cytokinin dehydrogenase 11
Os03g0326500		550.003	109.763	-2.32504	Similar to Thioredoxin-like 1
Os11g0220300		2.65	0.246667	-3.42536	Similar to NB-ARC domain containing protein, expressed
Os03g0594900		103.693	11.3267	-3.19453	Cytochrome P450 family protein
Os10g0340800		58.7067	19.4233	-1.59573	Conserved hypothetical protein
Os03g0129400		98.52	9.58667	-3.36132	Conserved hypothetical protein
Os11g0158832		57.1433	15.2633	-1.90452	Similar to Associated with HOX family protein, expressed
Os07g0667000		24.1067	7.77	-1.63345	Similar to Tubby-like protein 3
Os01g0208700	PPC4	86.04	24.7933	-1.79506	Similar to Phosphoenolpyruvate carboxylase (Fragment)
Os06g0151100		1.91333	0.001	-10.9019	Similar to Transferase
Os09g0470500	HOX4	63.52	22.78	-1.47944	Homeodomain leucine zipper protein
Os06g0476100		4.04	0.403333	-3.32431	Similar to GRAS family transcription factor containing protein, expressed
Os04g0691100	SAPK5	52.0567	24.6367	-1.07928	Serine/threonine protein kinase, Hyperosmotic stress respons
Os08g0167800	TPS30	76.3733	6.61667	-3.52889	Similar to Sesquiterpene synthase
Os02g0815300		56.1167	3.04	-4.20629	Hypothetical protein
Os03g0439700		310.093	80.9233	-1.93807	Protein of unknown function DUF1230 family protein
Os03g0815800	ERF58	168.5	59.1033	-1.51144	Similar to Ethylene-responsive transcription factor 5 (Ethylene-responsive element binding factor 5) (EREBP-5) (AtERF5)
MSTRG.31711		3.38667	0.213333	-3.98868	Os09g0463450 [Oryza sativa Japonica Group]
Os08g0536100		87.75	33.89	-1.37254	Hypothetical conserved gene
Os04g0638700	PEP1	51.7733	8.52	-2.60328	Conserved hypothetical protein
Os07g0119100		17.1033	3.40667	-2.32784	Hypothetical conserved gene
Os03g0785200		33.9633	5.05	-2.74962	Mitochodrial transcription termination factor-related family protein
Os08g0481200	PUB14	1.02667	0.001	-10.0038	Similar to Arm repeat containing protein
Os10g0445600		101.51	39.9867	-1.34403	Conserved hypothetical protein
Os09g0520500	ZPR3	74.1233	9.46333	-2.96951	Conserved hypothetical protein
Os08g0305000		14.5833	4.3	-1.76191	Conserved hypothetical protein
Os02g0138100		22.8633	2.12	-3.4309	Conserved hypothetical protein
Os08g0520200		9.32	2.87333	-1.6976	Similar to predicted protein
Os07g0435900		10.4667	3.27667	-1.6755	SET domain containing protein
Os01g0179800		144.06	25.3033	-2.50927	TMS membrane protein/tumour differentially expressed protein family protein
Os01g0855200		110.94	20.8433	-2.41212	Tetratricopeptide-like helical domain containing protein
Os01g0647000		33	11.6133	-1.50668	Cyclin-like F-box domain containing protein
Os07g0154800		11.2567	2.13333	-2.3996	Conserved hypothetical protein
Os04g0345100		29.41	9	-1.70831	Hypothetical gene
Os06g0693100		1.64333	0.31	-2.40629	NB-ARC domain containing protein
Os01g0357150		8.80667	1.56333	-2.49397	Hypothetical protein
Os09g0278700		16.1767	0.766667	-4.39917	Hypothetical conserved gene
Os09g0508000		3.80667	0.643333	-2.56489	Hypothetical protein
Os09g0365100		59.5267	16.18	-1.87932	Hypothetical conserved gene
Os05g0588250		11.5767	2.48667	-2.21893	Hypothetical protein
Os07g0549900		11.4167	1.63	-2.8082	Similar to Histone H4
Os08g0246400		13.9233	4.35667	-1.67621	Similar to Ubiquinol-cytochrome c reductase complex 14 kDa protein (EC 1.10.2.2) (CR14)
Os04g0444800		669.3	99.5933	-2.74853	Ferric reductase-like transmembrane component family protein
Os07g0196200		164.4	20.97	-2.97081	Protein of unknown function DUF3252 domain containing protein
Os11g0218000	BZIP82	46.4667	14.31	-1.69917	bZIP transcription factor, bZIP-1 domain containing protein
Os01g0151500		8.08333	1.84667	-2.13003	Similar to GGT4 (GAMMA-GLUTAMYL TRANSPEPTIDASE 4); gamma-glutamyltransferase/ glutathione gamma-glutamylcysteinyltransferase
Os07g0112100		5.36667	0.8	-2.74595	Similar to J023132I08, full insert sequence
Os06g0223700	FLZ20	177.83	49.7867	-1.83667	Protein of unknown function DUF581 family protein
Os12g0618800	PLS3	24.3167	4.51333	-2.42968	DUF266-containing protein, Regulation of the onset of leaf senescenc
Os09g0530275	CYP71AK1	3.02667	0.0266667	-6.82655	Cytochrome P450 domain containing protein
Os07g0479350		7.48667	0.001	-12.8701	Hypothetical gene
Os03g0175200		18.0233	3.94333	-2.19238	Similar to predicted protein
Os07g0588900		14.4167	4.69667	-1.61803	Glycosyl transferase, family 43 protein
Os01g0149800	MT2A	529.457	209.18	-1.33977	Metallothionein-like protein type 2
Os01g0309800	HIPP38	50.93	5.4	-3.23748	Similar to Hydrogenase expression/formation protein hypB
Os03g0575500		95.3133	40.6233	-1.23037	Conserved hypothetical protein
Os04g0586200	FLZ16	20.46	3.38	-2.59771	Similar to H0307D04.13 protein
Os10g0484300		6.03	1.68	-1.8437	Pentatricopeptide repeat domain containing protein
Os06g0606700		562.15	86.5733	-2.69896	Tetratricopeptide-like helical domain containing protein
Os09g0487900	BHLH143	22.3167	7.97667	-1.48426	Helix-loop-helix DNA-binding domain containing protein
Os10g0492101		5.83333	0.343333	-4.08664	Hypothetical conserved gene
Os06g0240001		7.59667	2.18	-1.80104	Conserved hypothetical protein
Os05g0215066		5.16	0.35	-3.88194	BURP domain containing protein
Os01g0675700	IAA5	64.19	25.5833	-1.32714	Similar to Auxin-responsive protein IAA14 (Indoleacetic acid-induced protein 14) (SOLITARY-ROOT protein)
Os02g0727300	PUB21	17.2767	4.40333	-1.97216	Similar to Beta-catenin repeat family protein
Os07g0211101		9.53667	1.58667	-2.58749	Hypothetical conserved gene
Os06g0694500	ISC13	82.89	18.3467	-2.17568	Similar to Nitrogen fixation like protein
Os03g0633100		4.91333	0.38	-3.69263	Similar to Leucine Rich Repeat family protein, expressed
Os08g0407600	FLZ24	529.007	123.663	-2.09687	Protein of unknown function DUF581 family protein
Os09g0507100	SPL18	4.26	0.373333	-3.51232	Similar to Squamosa-promoter binding-like protein 11
Os04g0321100		23.52	3.62667	-2.69717	Similar to H0107B07.6 protein
Os01g0275900		21.19	9.83667	-1.10714	Hypothetical conserved gene
Os08g0547300	BSR2	164.503	5.85333	-4.81271	Similar to Cytochrome P450 78A1 (EC 1.14.-.-) (CYPLXXVIII)
Os05g0410900		19.6033	5.96333	-1.71691	Similar to peptide transporter PTR2
Os03g0122600	MADS50	65.4967	29.6467	-1.14355	MIKC-type MADS-box protein, Flowering activator, Short-day/long-day promotion of flowerin
Os02g0814800		30.64	6.80333	-2.1711	Glutathione S-transferase, C-terminal-like domain containing protein
Os06g0133100		7.36333	1.22667	-2.58562	Hypothetical protein
Os07g0679700		38.7633	9.06667	-2.09605	Transcriptional factor B3 family protein
Os11g0470600		8.16333	1.80333	-2.17849	Conserved hypothetical protein
Os08g0516900	SKIN2	34.2967	13.4467	-1.35082	SnRK1A protein kinase-interacting negative regulator, Repression of sugar/nutrient starvation signalin
Os11g0549675		18.5633	7.35333	-1.33599	Similar to cDNA clone:001-208-B08, full insert sequence
Os03g0825600		7.26333	1.12333	-2.69285	Hypothetical conserved gene
Os06g0232650		54.6767	7.81333	-2.80692	Non-protein coding transcript
Os10g0100700	PDX1.3B	656.987	62.99	-3.38267	Vitamin B6 biosynthesis protein family protein
Os03g0223301		20.5967	8.72	-1.24001	Hypothetical gene
Os05g0195101		19.03	1.58667	-3.5842	Non-protein coding transcript
Os11g0444700		128	34.92	-1.87402	Octicosapeptide/Phox/Bem1p domain containing protein
Os06g0132300		28.6433	6.5	-2.13969	Conserved hypothetical protein
Os04g0409900	NIN4	33.0233	12.1733	-1.43976	Plant neutral invertase family protein
Os01g0337700		4.74333	1.37333	-1.78822	Conserved hypothetical protein
Os05g0319100		12.5667	1.35333	-3.21501	Putative mannan endo-1,4-beta-mannosidase 5
Os10g0148400		10.9067	1.22333	-3.15632	Similar to POT family protein
Os05g0348100		48.3467	9.84333	-2.2962	Similar to CRR23 ((chlororespiratory reduction 23)
Os07g0235800	SNB	8.63333	3.21667	-1.42435	AP2 domain containing transcription factor, Control of inflorescence architecture, Floral meristem establishmen
Os02g0218300		14.86	5.76333	-1.36646	Non-protein coding transcript
Os02g0628600	ARF8	8.59	3.17333	-1.43666	Similar to Auxin response factor 8
Os01g0207900	UMAMIT3	2.04	0.001	-10.9944	Similar to nodulin-like protein
Os01g0342500		34.55	3.22333	-3.42206	Hypothetical conserved gene
Os12g0438400		142.413	29.2533	-2.28341	Hypothetical conserved gene
MSTRG.7757		2.97333	0.34	-3.12847	Os11g0584400 [Oryza sativa Japonica Group]
Os05g0480000	STN8	106.783	15.6433	-2.77107	Serine/threonine protein kinase, Photosystem II (PSII) repair, Phosphorylation of PSII core protei
Os04g0565400	CZOGT3	35.0933	10.41	-1.75323	cis-Zeatin-O-glucosyltransferase, Catalyze O-glucosylation of cZ and cZ-ribosid
Os12g0448400		7.29	1.13333	-2.68535	Hypothetical protein
Os01g0173000		15.86	3.64	-2.12338	Putative thiol-disulphide oxidoreductase DCC domain containing protein
Os08g0434700	DLN210	47.29	10.41	-2.18357	Homeodomain-like containing protein
Os11g0598500		10.2767	1.64333	-2.64468	NB-ARC domain containing protein
Os12g0159600		27.6833	11.6333	-1.25075	Harpin-induced 1 domain containing protein
Os11g0428500		4.98667	0.77	-2.69515	Conserved hypothetical protein
Os12g0616600		19.5633	6.22	-1.65317	Similar to protease Do-like 5
Os04g0501500		5.52667	1.67333	-1.72368	BTB domain containing protein
Os09g0299000	PHL3	50.8	23.4067	-1.11791	Similar to CDPK substrate protein 1
Os09g0508401		2.41667	0.001	-11.2388	Non-protein coding transcript
Os05g0149500		8.36667	2.08333	-2.00576	Similar to lipopolysaccharide-modifying protein
Os11g0644600		92.7433	16.17	-2.51992	Conserved hypothetical protein
Os03g0349600		52.8367	18.3567	-1.52524	Conserved hypothetical protein
MSTRG.7316		1.33667	0.26	-2.36206	Os07g0499300 [Oryza sativa Japonica Group]
Os01g0692300		59.91	11.64	-2.36371	Protein of unknown function DUF827, plant domain containing protein
Os02g0773500		9.63333	0.413333	-4.54266	Protein of unknown function DUF3464 domain containing protein
Os01g0234499		7.5	0.733333	-3.35435	Similar to Pectinesterase
Os03g0100040		25.9133	2.02	-3.68127	Similar to Ribose-phosphate pyrophosphokinase 1 (EC 2.7.6.1) (Phosphoribosyl pyrophosphate synthetase 1)
Os11g0445300	RLCK327	16.7267	2.54	-2.71925	Protein kinase, core domain containing protein
Os01g0853800	C2DP9	49.7133	22.9333	-1.11619	C2 calcium-dependent membrane targeting domain containing protein
Os01g0202500		16.55	3.02333	-2.45262	Similar to B-box zinc finger family protein
Os09g0555700	IDD3	23.5633	10.92	-1.10957	Zinc finger, C2H2-type domain containing protein
Os11g0248466		2.96	0.413333	-2.84022	Hypothetical protein
Os02g0206700		88.6133	25.3233	-1.80706	UDP-glucuronosyl/UDP-glucosyltransferase family protein
Os04g0390500	YSL6	101.77	41.3767	-1.29842	Similar to OSIGBa0132D06.2 protein
Os11g0644500		16.9233	1.68333	-3.32962	Similar to Transferase family protein, expressed
Os09g0502950		36.24	5.42333	-2.74033	Hypothetical gene
Os03g0331600	LCAA	175.9	52.1033	-1.75531	Uncharacterised protein family Ycf54 domain containing protein
Os01g0913000	TRX3	858.493	160.11	-2.42274	Similar to Thioredoxin F-type 2, chloroplast precursor (TRX-F2)
Os12g0182700	HDAC10	25.8067	3.35333	-2.94408	Histone deacetylase superfamily protein
Os03g0607500		256.773	74.2667	-1.78971	Similar to Seed maturation protein PM23 (Fragment)
Os03g0799900	PHF1L	3.57	0.72	-2.30986	Similar to sec12-like protein 1
Os11g0621500		32.2667	12.9	-1.32267	Similar to EARLY FLOWERING 4 (Fragment)
Os01g0919400	SPS1	84.7067	26.77	-1.66186	Sucrose phosphate synthase, Sucrose synthesis in pollen germinatio
Os04g0586000	FLZ14	38.7067	9.32333	-2.05366	Protein of unknown function DUF581 family protein
Os06g0109000		23.1767	3.34667	-2.79188	Phosphoglycerate mutase domain containing protein
Os03g0158300		52.8233	7.59667	-2.79774	Glycoside hydrolase-type carbohydrate-binding domain containing protein
Os05g0495000		34.3733	4.01667	-3.09722	Hypothetical conserved gene
Os02g0599400		6.08667	0.38	-4.00158	Conserved hypothetical protein
Os01g0142300	SQD2.2	27.9433	5.36333	-2.3813	Glycosyl transferase, group 1 domain containing protein
Os04g0562100		25.8767	1.83333	-3.81911	Amino acid transporter, transmembrane domain containing protein
Os09g0527900		163.72	75.5667	-1.11541	Similar to Hd1-like protein
Os08g0547900	F3'H4	127.703	19.9	-2.68196	Similar to Flavonoid 3-monooxygenase
Os05g0480500		6.40667	0.906667	-2.82093	Hypothetical protein
Os06g0145950		4.84	1.56	-1.63346	Hypothetical conserved gene
Os10g0213100		44.2933	16.63	-1.4133	Similar to Gamma-aminobutyrate transaminase subunit isozyme 3 (EC 2.6.1.19)
Os08g0557200		29.3067	2.61333	-3.48727	Metallophosphoesterase domain containing protein
Os11g0267000	GUN4	49.3467	9.43333	-2.38711	Regulator of the Magnesium-chelatase subunit ChlH activity, Activation of the ChlH subunit of magnesium chelatase, Chlorophyll synthesi
Os04g0683900	AHL10	99.4433	34.3333	-1.53426	Protein of unknown function DUF296 domain containing protein
Os01g0153100		194.307	74.4867	-1.38328	Similar to Histone H2B-3 (Fragment)
Os03g0625201		22.5667	3.68667	-2.6138	Hypothetical gene
Os01g0128700		4.69667	1.07333	-2.12954	Conserved hypothetical protein
Os01g0302250		3.74	0.12	-4.96193	Conserved hypothetical protein
MSTRG.7548		10.0867	1.88667	-2.41854	Os07g0278866 [Oryza sativa Japonica Group]
Os05g0516300		30.56	10.02	-1.60876	Conserved hypothetical protein
Os02g0498100		5.89333	0.503333	-3.5495	Hypothetical protein
Os02g0234400		5.34667	0.85	-2.6531	Hypothetical protein
Os02g0221400		21.0433	7.08	-1.57154	Non-protein coding transcript
Os07g0510500		17.2033	3.14667	-2.45079	UDP-glucuronosyl/UDP-glucosyltransferase family protein
Os02g0754600		93.24	27.7333	-1.74933	Conserved hypothetical protein
Os10g0553600		11.3733	4.67333	-1.28313	Exostosin-like family protein
Os07g0176900		488.177	134.027	-1.86488	Similar to Ribose-5-phosphate isomerase precursor (EC 5.3.1.6)
Os02g0316200		9.16	3.7	-1.30782	Kelch-type beta propeller domain containing protein
Os08g0190300		4.18333	0.61	-2.77777	Disease resistance protein domain containing protein
Os05g0539900		20.8767	6.57667	-1.66646	Protein of unknown function DUF1230 family protein
Os10g0389402		3.61	0.001	-11.8178	Hypothetical gene
Os11g0177200		29.1033	8.91	-1.70769	Conserved hypothetical protein
Os04g0578200		101.19	25.41	-1.9936	Similar to H0404F02.9 protein
Os11g0481500		4.16667	0.566667	-2.87832	Conserved hypothetical protein
Os02g0574100		39.8633	12.0667	-1.72404	Sugar/inositol transporter domain containing protein
Os02g0828400		33.19	9.85	-1.75255	Conserved hypothetical protein
Os01g0793550		6.46333	0.001	-12.6581	Hypothetical gene
Os02g0278400		12.2233	3.79333	-1.6881	Cytochrome P450 family protein
Os06g0614400		28.5367	7.49	-1.92978	Conserved hypothetical protein
Os03g0795100		69.5767	19.0567	-1.86831	Conserved hypothetical protein
Os07g0211200		43.71	17.4367	-1.32584	Similar to REF4 (REDUCED EPIDERMAL FLUORESCENCE 4)
Os05g0429500		232.83	44.9733	-2.37214	Similar to dienelactone hydrolase family protein
Os09g0433600	PH9	8.84	1.4	-2.65862	Similar to Histone H4
Os01g0392800		7.52333	3.24	-1.21538	Similar to DET1-like protein
Os06g0678500		29.62	8.59	-1.78584	Hypothetical conserved gene
Os09g0402300		24.87	7.07333	-1.81394	Phosphatidylinositol-4-phosphate 5-kinase family protein
Os09g0296800	CABE	72.25	24.3467	-1.56927	Chlorophyll A-B binding protein family protein
Os08g0233300		14.9233	4.91667	-1.60182	Similar to cDNA clone:J013061K19, full insert sequence
Os02g0117600		21.54	6.76	-1.67192	Peptidyl-prolyl cis-trans isomerase, FKBP-type domain containing protein
MSTRG.21779		10.7733	4.13	-1.38325	-
Os02g0684400	OXS3	56.4567	12.6433	-2.15877	Similar to OXS
Os05g0353300		61.7967	15.18	-2.02536	Pentatricopeptide repeat containing protein
Os05g0390000		5.29	1.48667	-1.83119	Similar to predicted protein
Os01g0804400		64.5733	21.2067	-1.60642	Cytochrome P450 family protein
Os06g0543400	CIPK25	143.377	44.3167	-1.69389	Similar to CBL-interacting serine/threonine-protein kinase 11 (EC 2.7.1.37) (SOS2-like protein kinase PKS5) (SOS-interacting protein 4) (SNF1- related kinase 3.22)
Os08g0379300		53.1	19.4933	-1.44573	Protein-tyrosine phosphatase, dual specificity domain containing protein
Os10g0173000		46.5733	13.61	-1.77484	Conserved hypothetical protein
Os03g0650200	CYP92C21	41.9933	5.61667	-2.90237	Similar to Cytochrome P450 CYP92C5
Os01g0921800	WCR1	38.1433	4.43333	-3.10497	Tetratricopeptide-like helical domain containing protein
MSTRG.25756		11.7567	2.10667	-2.48045	pollen receptor-like kinase 3 [Oryza sativa Japonica Group]
MSTRG.11332		6.01333	0.68	-3.14456	Similar to Zea mays chromosome 422kDazein-associated intercluster region,copia-typepolpolyprotein [Oryza sativa Japonica Group]
Os09g0549450	NLP4	15.3533	3.14333	-2.28818	Similar to NIN-like protein 1
Os06g0301500		47.6467	16.0067	-1.5737	Hypothetical protein
Os04g0504700		145.777	30.3833	-2.26241	Conserved hypothetical protein
MSTRG.19313		4.22667	0.43	-3.29711	Os04g0493500 [Oryza sativa Japonica Group]
Os05g0225500		11	2.32	-2.24531	Hypothetical protein
Os03g0751100	OPT7	68.87	17.8733	-1.94607	Iron-deficiency-regulated oligopeptide transporter, Iron homeostasi
Os01g0738900		8.83	3.13667	-1.49318	Conserved hypothetical protein
Os10g0522400		20.5033	4.54	-2.17509	Cyclin-like F-box domain containing protein
Os07g0131600		8.33	1.83667	-2.18123	Similar to Monosaccharide transporter
Os09g0456200	BZIP72	103.627	31.14	-1.73455	Similar to BZIP transcription factor ABI5
MSTRG.17482		6.51667	2.12667	-1.61554	Os07g0603500 [Oryza sativa Japonica Group]
Os03g0587100		30.6633	15.33	-1.00016	Similar to decarboxylase family protein
Os10g0483500	CKX3	3.1	0.0866667	-5.16065	FAD linked oxidase, N-terminal domain containing protein
Os11g0596250		34.98	13.9833	-1.32282	Conserved hypothetical protein
Os01g0778900		11.1733	0.866667	-3.68844	Similar to serine-rich protein-related
Os03g0231700		7.88667	2.32333	-1.76322	Similar to squalene monooxygenase
Os01g0978400		33.2433	8.84	-1.91095	NAD(P)-binding domain containing protein
Os12g0155200		13.9467	3.45333	-2.01386	Similar to Rac GTPase activating protein
Os03g0839200	BE1	7.62667	0.44	-4.11548	Multi antimicrobial extrusion protein MatE family protein
Os09g0503100		40.5833	11.3233	-1.84159	Similar to Quinone-oxidoreductase QR1 (Fragment)
Os01g0750900		23.82	6.81667	-1.80504	Conserved hypothetical protein
Os03g0861700		36.0533	11.7567	-1.61665	Rhodanese-like domain containing protein
Os01g0552300	PP2C5	173.327	45.8533	-1.9184	Similar to Protein phosphatase-2C
Os03g0797600		36.4033	12.28	-1.56776	Similar to Helix-loop-helix protein homolog
Os02g0100600		13.6633	1.81333	-2.91359	Harpin-induced 1 domain containing protein
Os02g0469900		28.01	13.2167	-1.08358	AT-rich interaction region domain containing protein
Os02g0206400		2.94667	0.001	-11.5249	Similar to UDP-glycosyltransferase UGT99C4
Os12g0549700		5.66667	1.01667	-2.47865	Hypothetical conserved gene
Os12g0575000		358.94	81.7267	-2.13486	Protein of unknown function DUF1118 family protein
Os07g0413800		255.16	18.43	-3.79127	Conserved hypothetical protein
Os10g0540200		2.45	0.246667	-3.31215	Similar to Selenium-binding protein-like
Os05g0566700		3.24	0.803333	-2.01192	Similar to Homeobox protein B-H1 (Homeobox BarH1 protein)
Os01g0141700		8.65667	2.62333	-1.72241	Similar to predicted protein
Os07g0140232		3.76667	0.17	-4.46968	Similar to Thaumatin-like protein 1
Os02g0482200		3.37	0.13	-4.69617	Hypothetical genes
Os08g0420700		33.3567	10.9833	-1.60266	Conserved hypothetical protein
Os10g0111325		14.1933	3.62333	-1.96982	Hypothetical protein
Os05g0533500	SAT1;3	105.28	26.4933	-1.99053	Similar to Serine acetyltransferase
Os09g0240200		57.79	23.6933	-1.28634	Zinc finger, B-box domain containing protein
Os07g0536966		2.11	0.001	-11.043	Hypothetical protein
MSTRG.21063		13.2367	1.49333	-3.14793	expressed protein [Oryza sativa Japonica Group]
Os05g0590300	D14L2	22.2467	3.94667	-2.49488	Alpha/beta hydrolase fold-1 domain containing protein
Os11g0307500		6.93	1.95333	-1.82692	Conserved hypothetical protein
Os12g0242500		16.97	5.55	-1.61243	Conserved hypothetical protein
Os06g0190700		3.90333	1.27667	-1.61232	Hypothetical conserved gene
Os10g0562200		6.29667	0.446667	-3.81732	Lipase-like protein
Os12g0191200		44.1233	15.2633	-1.53147	Hypothetical conserved gene
Os01g0784725		1.23333	0.07	-4.13906	Hypothetical protein
Os12g0165700		66.81	28.03	-1.25309	Transcription elongation factor, TFIIS/CRSP70, N-terminal domain containing protein
Os05g0412000		14.5633	6.03333	-1.27131	Similar to Homeodomain-related
Os10g0111800		31.5433	9.52	-1.7283	Hypothetical protein
Os08g0536300	COL15	5.74	2.13	-1.4302	Similar to Hd1
Os11g0232100		48.4467	20.1433	-1.26609	Protein kinase, core domain containing protein
Os12g0564400		31.6167	11.6867	-1.43582	Similar to Thylakoid lumenal 21.5 kDa protein, chloroplast precursor
Os07g0143600		2.94	0.39	-2.91427	Hypothetical conserved gene
Os01g0508500		16.6633	2.91667	-2.51428	Conserved hypothetical protein
Os06g0612001		3.61667	0.436667	-3.05006	Conserved hypothetical protein
MSTRG.5281		101.823	20.95	-2.28105	hypothetical protein DAI22_10g085900 [Oryza sativa Japonica Group]
Os06g0635200		91.8433	25.55	-1.84585	Protein of unknown function DUF3537 domain containing protein
MSTRG.2295		19.7833	5.03	-1.97566	hypothetical protein OsJ_02669 [Oryza sativa Japonica Group]
Os11g0147800		2170	587.09	-1.88604	Similar to Wali7 protein (Fragment)
Os03g0764000		9.33333	1.24	-2.91205	Acyl-CoA N-acyltransferase domain containing protein
Os09g0325300		22.2633	9.81667	-1.18136	Hypothetical protein
Os03g0186500		26.5767	8.75	-1.60281	Myoactive tetradecapeptides family protein
MSTRG.15936		13.6033	3.35667	-2.01886	Os03g0427500 [Oryza sativa Japonica Group]
Os05g0295200		11.2667	4.30667	-1.38742	Conserved hypothetical protein
Os07g0684700		16.0633	3.79333	-2.08223	Conserved hypothetical protein
Os08g0512500		256.89	97.7333	-1.39423	Similar to Thylakoid lumen protein, chloroplast
Os08g0221300		29.3167	4.90333	-2.57989	Conserved hypothetical protein
Os01g0574800		16.3733	3.85667	-2.08592	Harpin-induced 1 domain containing protein
Os09g0305300		1.6	0.203333	-2.97615	Protein of unknown function DUF247, plant family protein
Os10g0579850		1.36	0.001	-10.4094	Hypothetical protein
Os12g0458900		28.6767	9.85	-1.54168	Conserved hypothetical protein
Os08g0521800		153.267	48.18	-1.66954	Protein of unknown function DUF1997 domain containing protein
Os06g0346201		11.9867	2.86333	-2.06566	Hypothetical conserved gene
Os07g0228400		3.82333	1.02	-1.90626	Cyclin-like F-box domain containing protein
Os12g0492600		21.9867	8.78333	-1.32379	Hypothetical gene
Os01g0805200		351.24	83.86	-2.0664	Protein of unknown function DUF3007 domain containing protein
Os03g0711150		1.64	0.0733333	-4.48308	Hypothetical protein
Os03g0796600		19.6867	7.51333	-1.38969	Protein of unknown function DUF506, plant family protein
Os08g0187900		53.21	4.38	-3.60269	Ubiquitin-conjugating enzyme, E2 domain containing protein
MSTRG.6726		2.76667	0.04	-6.11201	P0482D04.12 [Oryza sativa Japonica Group]
Os03g0609500	LBD38	4.43667	0.66	-2.74894	LATERAL ORGAN BOUNDARIES DOMAIN (LBD) protein, Transcriptional activator, Regulation of heading date and yiel
Os01g0598600		12.2567	2.91	-2.07448	Peptidase A1 domain containing protein
Os02g0735800		4.35667	0.766667	-2.50655	Pentatricopeptide repeat domain containing protein
Os12g0117400		42.05	9.23667	-2.18666	Similar to RPT2-like protein
Os05g0409500	UMAMIT9	59.13	7.09667	-3.05868	Similar to MtN21 protein
Os03g0426350		54.2667	18.58	-1.54632	Conserved hypothetical protein
Os01g0346600		3.80333	0.856667	-2.15046	Conserved hypothetical protein
Os06g0116400		52.57	9.25	-2.50671	Nickel/cobalt transporter, high-affinity domain containing protein
Os04g0306750		17.18	3.69667	-2.21643	Similar to OSIGBa0096F13.8 protein
Os02g0782500	HSP18.0-CIII	104.31	11.88	-3.13427	Similar to Small heat stress protein class CIII
Os06g0273400		8.18	1.15667	-2.82213	Hypothetical protein
Os04g0290400		7.43	1.72	-2.11095	Conserved hypothetical protein
Os06g0254600		5.62	1.27333	-2.14196	Caleosin related family protein
Os03g0266000		14.2567	5.81333	-1.2942	Ovarian tumour, otubain domain containing protein
Os01g0771300		11.7333	3.58333	-1.71124	Hypothetical protein
Os01g0239000	GLK2	115.583	47.93	-1.26993	Hypothetical conserved gene
Os06g0566700		13.3433	2.96667	-2.1692	Conserved hypothetical protein
Os05g0451200		8.42667	1.88	-2.16423	Hypothetical protein
Os06g0233800		13.6567	4.31	-1.66385	Conserved hypothetical protein
Os01g0627933		6.76333	2.17333	-1.63782	Similar to Cytochrome P450
Os09g0565200		202.127	65.8067	-1.61895	Similar to Nucleic acid-binding protein precursor
Os06g0146100	CRP1	2.37667	0.443333	-2.42248	NB-ARC domain containing protein
Os10g0178500	PI9	29.57	8.28667	-1.83527	UDP-glucuronosyl/UDP-glucosyltransferase family protein
Os10g0540000	UGT99B3	5.51667	0.553333	-3.31758	Similar to Zinc finger, C3HC4 type family protein, expressed
Os03g0267300		591.84	161.77	-1.87126	Similar to Fructose-1,6-bisphosphatase, chloroplast precursor (EC 3.1.3.11) (D- fructose-1,6-bisphosphate 1-phosphohydrolase) (FBPase)
Os07g0562700		2274.28	439.14	-2.37266	Similar to Type III chlorophyll a/b-binding protein (Fragment)
Os01g0898800	LHCB3	50.8667	6.19667	-3.03716	Protein of unknown function DUF1685 domain containing protein
Os01g0717700		106.913	49.34	-1.11561	EGF-like, alliinase domain containing protein
Os04g0532400		176.327	54.4	-1.69657	Similar to OSIGBa0125M19.13 protein
Os03g0828500		11.6	4.44333	-1.38441	Similar to (1-4)-beta-mannan endohydrolase precursor (EC 3.2.1.78)
Os07g0475000		75.3	12.7833	-2.55839	Conserved hypothetical protein
Os12g0639150		3.85333	0.001	-11.9119	Hypothetical protein
Os05g0321600		15.3133	2.58333	-2.56748	Conserved hypothetical protein
Os01g0870400		8.38667	2.00333	-2.0657	Similar to S-domain class receptor-like kinase3
Os07g0158300	SDRLK16	64.8333	13.6	-2.25313	Similar to RNA binding protein
Os09g0367900	CRP3	227.817	41.9467	-2.44125	Conserved hypothetical protein
Os06g0699700	FLZ26	32.6533	8.99667	-1.85977	Similar to Aminodeoxychorismate synthase/glutamine amidotransferase
Os01g0680200		1.51333	0.0533333	-4.82655	Protein of unknown function DUF250 domain containing protein
Os01g0572300	PUP4	13.6567	4.85667	-1.49157	Zinc finger, C2H2-type domain containing protein
Os09g0427300	IDD11	18.4267	8.6	-1.09939	Similar to amino acid carrier
Os11g0450050		14.6967	3.27333	-2.16666	Conserved hypothetical protein
Os04g0118700		9.67	0.913333	-3.4043	Pentatricopeptide repeat domain containing protein
Os11g0585100		9.76667	2.76	-1.8232	Conserved hypothetical protein
Os03g0412800		21.1233	8.2	-1.36514	Similar to Glucose-6-phosphate dehydrogenase precursor
Os04g0538166		31.6367	5.77333	-2.45412	Similar to Elongation factor G, chloroplastic
Os12g0271700		78.9033	17.06	-2.20947	Similar to prenyl transferase
Os07g0131250	SPS3	14.8633	3.49667	-2.08771	Similar to Hexose transporter HT2
Os01g0523000		3.67667	0.603333	-2.60737	Hypothetical gene
Os11g0242400		185.33	42.5833	-2.12174	Similar to Rieske
Os01g0815400	PSB33	94.79	21.9867	-2.10811	Conserved hypothetical protein
Os02g0118000		12.3533	5.04667	-1.2915	Pentatricopeptide repeat domain containing protein
Os01g0227400		123.593	46.1367	-1.42162	Similar to Cytochrome P450 71A1 (EC 1.14.-.-) (CYPLXXIA1) (ARP-2)
Os02g0552600		7.04	2.04667	-1.7823	Similar to F8K7.14 protein
Os04g0497700	OGG	337.93	124.527	-1.44027	Similar to CONSTANS-like protein
Os07g0637300	BBX12	730.99	254.507	-1.52215	Similar to Pyruvate dehydrogenase kinase
Os08g0233600		14.6767	5.20667	-1.49509	Hypothetical conserved gene
Os02g0170000		53.3467	7.14667	-2.90006	Conserved hypothetical protein
Os04g0503100		7.15	2.43333	-1.55501	Conserved hypothetical protein
Os09g0491692		21.31	8.54333	-1.31866	Lambda repressor-like, DNA-binding domain containing protein
Os03g0285300		10.5733	1.53667	-2.78255	Conserved hypothetical protein
Os04g0674100		14.7333	6.28333	-1.22948	Tetratricopeptide-like helical domain containing protein
Os03g0279600		32.9467	14.1767	-1.21661	Conserved hypothetical protein
Os05g0177500		23.18	1.64333	-3.81818	UDP-glucuronosyl/UDP-glucosyltransferase family protein
Os03g0584050		14.4767	3.96	-1.87016	Conserved hypothetical protein
Os08g0332100		1.97667	0.12	-4.04196	Conserved hypothetical protein
Os12g0222800		9.57333	2.96667	-1.69018	Leucine-rich repeat, N-terminal domain containing protein
Os05g0192700		51.6933	16.6567	-1.63388	Conserved hypothetical protein
Os01g0916700		12.5033	3.89333	-1.68323	Conserved hypothetical protein
Os05g0488000		21.4	8.22	-1.3804	Peptidase C1A, papain family protein
Os01g0218900		13.7967	4.39667	-1.64984	Zinc finger, PHD-type domain containing protein
Os01g0174000	PHD3	15.2533	3.11667	-2.29105	Similar to BZIP transcription factor (Fragment)
Os09g0460500	BZIP1	102.483	22.38	-2.19511	Lipase, GDXG, active site domain containing protein
Os02g0798200		120.47	28.09	-2.10055	Zinc finger, RING/FYVE/PHD-type domain containing protein
Os09g0520550		18.2933	5.29667	-1.78816	Similar to predicted protein
Os03g0708500		64.7333	14.4467	-2.16377	Capsid/spike protein, ssDNA virus domain containing protein
Os06g0132400		65.44	10.0833	-2.6982	Similar to Magnesium-protoporphyrin O-methyltransferase (EC 2.1.1.11) (Magnesium- protoporphyrin IX methyltransferase)
Os06g0346600	YGL18	7.76	2.68667	-1.53024	Hypothetical conserved gene
Os03g0583800	FMOGS-OX	1222.49	389.863	-1.64878	Mpv17/PMP22 family protein
Os05g0548600		3.28667	0.733333	-2.16408	Pentatricopeptide repeat domain containing protein
Os06g0604600	GSN5	100.067	31.3533	-1.67427	Conserved hypothetical protein
Os06g0524500		5.16	1.86667	-1.46691	Conserved hypothetical protein
Os05g0215033		3.92333	0.663333	-2.56427	Hypothetical gene
Os01g0627400		14.6267	2.55	-2.52003	Similar to Cytochrome P450 monooxygenase CYP72A5 (Fragment)
Os02g0235900	CYP72A17	17.6667	6.27333	-1.49373	Oxygen oxidoreductase covalent FAD-binding site domain containing protein
Os03g0794300		15.74	3.58333	-2.13506	Acyl-CoA N-acyltransferase domain containing protein
Os02g0554800		44.0533	2.60333	-4.08082	Conserved hypothetical protein
Os03g0288101		4.79333	0.98	-2.29018	Conserved hypothetical protein
Os06g0479200		142.747	51.2367	-1.47821	Conserved hypothetical protein
Os08g0159800		12.0467	5.48333	-1.13551	Zinc finger, CCCH-type domain containing protein
Os06g0114366	C3H56	3.89667	0.686667	-2.50456	Pentatricopeptide repeat domain containing protein
Os06g0234400		2.65333	0.146667	-4.17719	Hypothetical conserved gene
Os07g0546600		13.2067	2.83	-2.22239	Similar to Translation releasing factor RF-2
Os02g0158500		3.58667	0.683333	-2.39198	Uncharacterized plant-specific domain 01627 containing protein
Os09g0315000		116.847	32.8567	-1.83036	Similar to mpv17 / PMP22 family protein
Os03g0265800		39.59	10.5967	-1.90153	Protein of unknown function DUF2253, membrane domain containing protein
Os01g0192000		9.82333	0.81	-3.60022	CCCH-type zinc finger protein, Negative regulator for leaf senescenc
Os11g0129200	DOS	13.2267	3.70667	-1.83526	Multi antimicrobial extrusion protein MatE family protein
Os12g0193800	MATE49	6.16333	2.26	-1.44739	Conserved hypothetical protein
Os09g0471100		34.19	5.16667	-2.72627	Similar to Peroxidase 17 precursor (EC 1.11.1.7) (Atperox P17) (ATP25a)
Os03g0307500		9.45333	1.16333	-3.02256	Hypothetical protein
Os06g0183600		0.9	0.001	-9.81378	Exo70 exocyst complex subunit domain containing protein
Os02g0608000		6.83	1.03333	-2.72458	Protein of unknown function DUF1218 domain containing protein
MSTRG.22471		13.3067	4.2	-1.66369	Os01g0138166 [Oryza sativa Japonica Group]
Os09g0566550		12.15	5.31667	-1.19236	Similar to serine/threonine protein kinase 1, CTR1
Os12g0236900		45.8733	17.7333	-1.37119	SET domain containing protein
Os04g0658800		7.39667	1.84	-2.00717	Similar to OSIGBa0132E09-OSIGBa0108L24.9 protein
Os09g0418000		32.3567	6.59667	-2.29425	Similar to CBL-interacting protein kinase 16
Os04g0613300	CIPK16	63.74	26.5	-1.26621	Protein of unknown function DUF2358 domain containing protein
Os05g0311500		658.623	195.32	-1.75361	Protein of unknown function DUF567 family protein
Os04g0415600		9.98	1.71667	-2.53943	Similar to H0622F05.9 protein
Os07g0548500	COPT4	11.1333	1.93667	-2.52324	Conserved hypothetical protein
Os07g0634300		11.8967	4.41333	-1.43062	Similar to Low temperature viability protein
Os07g0252800		28.0133	3.12333	-3.16496	Conserved hypothetical protein
Os10g0158700		5.02	1.50667	-1.73633	Conserved hypothetical protein
Os03g0356400		36.2533	13.5767	-1.41698	Thioredoxin fold domain containing protein
Os06g0566201		13.2167	1.19333	-3.46929	Hypothetical gene
Os02g0820300		5.57667	2.31	-1.27151	Tetratricopeptide-like helical domain containing protein
Os06g0167200		3.29	0.686667	-2.26041	Similar to RING-H2 finger protein ATL1R (RING-H2 finger protein ATL8)
Os04g0250050		4.00333	0.966667	-2.05011	Conserved hypothetical protein
Os11g0245900		6.25667	2.66667	-1.23036	Hypothetical protein
Os05g0475700		49.7267	6.67333	-2.89754	Nodulin-like domain containing protein
Os01g0854000	MFS3	98.0533	31.0933	-1.65696	Similar to AER
Os02g0784900		33.5	8.91333	-1.91012	RmlC-like jelly roll fold domain containing protein
Os03g0322700		6.86333	0.4	-4.10084	Similar to BZIP transcription factor family protein, expressed
MSTRG.11796	BZIP29	4.45333	0.38	-3.55081	Os02g0523900 [Oryza sativa Japonica Group]
Os02g0760400		10.48	4.40667	-1.24988	Conserved hypothetical protein
Os12g0611300		7.61	1.27	-2.58307	Similar to Patatin-like phospholipase family protein, expressed
Os02g0730800		22.21	7.60667	-1.54587	Nucleotide-binding, alpha-beta plait domain containing protein
Os01g0203800		34.46	17.0133	-1.01826	Protein of unknown function DUF641, plant domain containing protein
MSTRG.8352		6.02	1.76333	-1.77146	expressed protein [Oryza sativa Japonica Group]
Os06g0677600		7.52333	2.29	-1.71602	Like-Sm ribonucleoprotein, core family protein
Os01g0695600		5.38	1.63333	-1.71979	Pyridoxal phosphate-dependent enzyme, beta subunit domain containing protein
Os08g0249900		2.42	0.0266667	-6.50383	Similar to Gibberellin 20 oxidase 2
Os04g0105400		9.70667	4.05667	-1.25868	Similar to B0616E02-H0507E05.3 protein
Os02g0280100	NOPE1	25.8933	12.6133	-1.03763	Micro-fibrillar-associated 1, C-terminal family protein
Os03g0138900		13.5533	2.48	-2.45024	Conserved hypothetical protein
Os05g0374200		5.03333	0.5	-3.33151	Similar to Cytokinin dehydrogenase 2
Os03g0167302	CKX9	2.13333	0.001	-11.0589	Hypothetical gene
Os02g0255500		60.14	28.75	-1.06476	Similar to Extensin (Fragment)
Os04g0533500	PYL/RCAR3	112.783	44.5767	-1.33919	Cytochrome b561 family protein
Os03g0224300		18.41	7.98667	-1.20482	HAD-superfamily hydrolase subfamily IIB protein
Os03g0583000	TPS4	1.95667	0.233333	-3.06793	Conserved hypothetical protein
Os01g0352100		23.9133	5.35667	-2.15841	2OG-Fe(II) oxygenase domain containing protein
Os04g0321800	2ODD18	50.7267	19.09	-1.40993	Similar to OSIGBa0097I24.2 protein
Os12g0591600	PP2C38	1.18667	0.143333	-3.04947	Conserved hypothetical protein
MSTRG.8388		61.04	15.1	-2.01521	Os12g0126900 [Oryza sativa Japonica Group]
Os10g0578050		7.49333	3.00333	-1.31904	Conserved hypothetical protein
Os12g0106500		10.49	3.85333	-1.44484	Similar to predicted protein
Os03g0732200	MFS7	43.8667	11.9	-1.88216	Similar to dynamin-2A
Os05g0591500		12.0067	3.41667	-1.81317	Similar to Cysteine synthase
Os11g0150100		62.38	19.99	-1.64181	Phosphoglycerate mutase domain containing protein
MSTRG.21487		6.25667	1.20333	-2.37836	Os05g0267001, partial [Oryza sativa Japonica Group]
Os02g0573200		103.97	19.6667	-2.40234	Similar to Cryptochrome 1
Os01g0702000	CRY1A	10.5733	0.93	-3.50706	Protein of unknown function DUF151 domain containing protein
Os05g0514200		33.7033	16.02	-1.07302	OsPK4
Os07g0110650	PK4	11.04	2.53667	-2.12173	Hypothetical gene
Os04g0429900		12.1733	4.58	-1.4103	Conserved hypothetical protein
Os01g0190000		55.1033	21.2033	-1.37785	Similar to oxidoreductase
Os10g0343000		9.19333	2.01667	-2.18862	Conserved hypothetical protein
Os04g0478000		122.3	59.77	-1.03293	Protein of unknown function DUF3778 domain containing protein
MSTRG.16208		8.28333	1.05667	-2.97069	Os03g0388300, partial [Oryza sativa Japonica Group]
Os08g0466200		3.06667	0.203333	-3.91475	Similar to KUP-related potassium transporter
Os05g0302600	HAK4	17.3767	7.65667	-1.18236	TRAM, LAG1 and CLN8 homology domain containing protein
Os09g0572100		2.72	0.44	-2.62803	Protein kinase, core domain containing protein
Os05g0358000	RLCK283	108.053	42.39	-1.34995	Conserved hypothetical protein
Os09g0513700		9.69	3.83	-1.33915	Nucleotide-binding, alpha-beta plait domain containing protein
Os06g0704700		67.3133	21.9167	-1.61886	NAD(P)-binding domain containing protein
Os06g0303700		4.51	1.53667	-1.55332	Similar to Myb-like DNA-binding domain containing protein
Os09g0411650		24.49	5.29667	-2.20904	Similar to Ribulose-1,5 bisphosphate carboxylase/oxygenase large subunit N- methyltransferase, chloroplast precursor (EC 2.1.1.127) ([Ribulose- bisphosphate carboxylase]-lysine N-methyltransferase) (RuBisCO methyltransferase) (RuBisco LSMT) (rbcMT)
Os08g0393900		12.5567	2.71667	-2.20854	Hypothetical gene
Os04g0208450		21.0933	2.45667	-3.10201	Hypothetical gene
Os04g0538100		411.243	105.873	-1.95765	Elongation factor G, III and V domain containing protein
Os01g0729200		7.06333	1.87	-1.91731	Conserved hypothetical protein
Os08g0154900		3.88667	1.41667	-1.45603	Pleckstrin homology-type domain containing protein
Os09g0372100		20.25	9.40333	-1.10668	Non-protein coding transcript
Os04g0481400		18.6333	7.52	-1.30908	Similar to Protein-L-isoaspartate O-methyltransferase (EC 2.1.1.77) (Protein- beta-aspartate methyltransferase) (PIMT) (Protein L-isoaspartyl methyltransferase) (L-isoaspartyl protein carboxyl methyltransferase)
Os07g0561500	PIMT2	157.763	56.2333	-1.48826	Short-chain dehydrogenase/reductase SDR domain containing protein
Os11g0586300		20.13	5.21667	-1.94815	Conserved hypothetical protein
Os08g0467600		10.01	4.51333	-1.14918	Hypothetical conserved gene
Os10g0172600	GEBP10	31.2933	14.7667	-1.08351	Similar to zinc finger (C3HC4-type RING finger) family protein
Os10g0561800		19.63	5.97333	-1.71645	Similar to homeodomain leucine zipper protein hox1
Os04g0405500	HOX1	10.16	0.71	-3.83894	Conserved hypothetical protein
Os03g0837900		46.05	11.3267	-2.02348	Streptomyces cyclase/dehydrase family protein
Os01g0547600		126.973	11.69	-3.44118	High-affinity nitrate transporter, Nitrate transport, Auxin signalin
Os02g0326200	NRT2.4	32.6833	15.76	-1.05229	Nucleotide-binding, alpha-beta plait domain containing protein
MSTRG.21539		8.74	1.78667	-2.29036	membrane-associated protein-like [Oryza sativa Japonica Group]
Os08g0566600		363.283	85.1233	-2.09347	Similar to PGR5
Os03g0213500	PGR5	22.2833	7.90333	-1.49543	Conserved hypothetical protein
Os07g0626800		6.58333	1.00333	-2.71402	Amine oxidase domain containing protein
Os01g0808900		11.1833	2.60333	-2.10292	Similar to SigA binding protein
Os05g0355200	VQ4	6.88667	2.42333	-1.50681	Pentatricopeptide repeat domain containing protein
Os05g0113400		43.0833	11.8067	-1.86753	Similar to Actin-depolymerizing factor 2 (ADF 2)
Os03g0595300	ADF7	110.713	30.05	-1.88139	Conserved hypothetical protein
Os06g0554600		62.7133	17.8733	-1.81096	Conserved hypothetical protein
Os05g0516100		5.55667	0.45	-3.62622	Conserved hypothetical protein
Os05g0555300		169.16	49.6533	-1.76843	Similar to electron carrier/ electron transporter/ iron ion binding protein
Os01g0872400		3.18667	0.89	-1.84017	Similar to POT family protein
Os01g0316800		91.0767	43.8133	-1.05571	Similar to Deleted in split hand/splt foot protein (Fragment)
Os01g0823600		819.903	139.737	-2.55274	Conserved hypothetical protein
Os08g0439000		1.68667	0.393333	-2.10035	Similar to pyrophosphate--fructose 6-phosphate 1-phosphotransferase
Os01g0587400		5.28667	1.54667	-1.7732	Serine/threonine protein kinase-related domain containing protein
Os11g0433600	SDRLK49	6.34667	1.97667	-1.68293	Tetratricopeptide-like helical domain containing protein
Os08g0235550		21.6667	3.47333	-2.64108	Conserved hypothetical protein
Os08g0433500		5.61667	0.69	-3.02505	Senescence-associated NAC transcription factor, Negative regulation of leaf senescence, Salt stress tolerance, Plant architectur
Os01g0745300	C106	12.2967	5.12	-1.26405	Similar to cDNA, clone: J075185I03, full insert sequence
Os07g0569600		81.8067	29.3633	-1.4782	Chaperonin-like RbcX domain containing protein
Os03g0165300		84.0167	28.1167	-1.57925	Conserved hypothetical protein
Os03g0305000		65.35	16.64	-1.97353	AMP-binding protein
Os05g0217700		157.93	8.75333	-4.17331	BURP domain containing protein
Os11g0610600	BURP7	7.52667	2.09	-1.84851	Zinc finger, RING-type domain containing protein
Os02g0815700		5.14333	2.23333	-1.20351	Similar to D1 protease (Fragment)
Os01g0266800		39.54	12.52	-1.65908	Cystinosin/ERS1p repeat containing protein
Os05g0125200		1.74667	0.246667	-2.82397	Concanavalin A-like lectin/glucanase, subgroup domain containing protein
Os12g0634700		18.8433	5.78333	-1.70408	Similar to glycine-rich protein
Os02g0189000		117.32	41.62	-1.4951	Similar to Chloroplast 30S ribosomal protein S21 (Fragment)
Os12g0145100		704.073	247.29	-1.50952	Similar to Wali7 protein (Fragment)
Os07g0559400		34.0033	10.0467	-1.75896	Similar to uncharacterized secreted protein
MSTRG.15421		3.07667	0.366667	-3.06883	Os03g0331100 [Oryza sativa Japonica Group]
Os07g0607800		89.2267	42.74	-1.06189	Similar to leucine-rich repeat family protein
Os01g0184500		16.8333	6.50333	-1.37207	DEAD-like helicase, N-terminal domain containing protein
Os05g0490300		21.33	6.82333	-1.64434	Cyclin-like F-box domain containing protein
Os03g0375200		34.1333	2.94333	-3.53566	Hypothetical conserved gene
Os01g0924000		244.343	84.5833	-1.53046	Similar to Chloroplast 50S ribosomal protein L27 (Fragment)
Os02g0176000		23.3333	7.02667	-1.73148	Zinc finger, B-box domain containing protein
Os08g0260000		16.59	7.81	-1.08692	Similar to N-acetyltransferase
Os06g0329350		61.7633	16.3	-1.92188	Conserved hypothetical protein
Os01g0866600		88.4333	29.4267	-1.58747	Similar to bolA-like protein
Os08g0394000		38.4767	9.00333	-2.09545	Conserved hypothetical protein
Os10g0573000		65.33	20.7933	-1.65162	Similar to Carbohydrate kinase-like protein
MSTRG.29588	REY(K2)	3.04	0.363333	-3.06471	Os12g0247366 [Oryza sativa Japonica Group]
Os09g0106200		18.2767	7.86	-1.2174	Similar to Ps16 protein
Os01g0292200		641.733	292.773	-1.13219	Serine/threonine protein kinase domain containing protein
Os04g0690800	CIPK01	1110.54	243.09	-2.1917	22-kDa Photosystem II protein, Photoprotectio
Os06g0106500	PSBS2	3.11333	1.07	-1.54085	Conserved hypothetical protein
Os04g0369100		1.41	0.0133333	-6.72451	Similar to H0607F01.9 protein
Os05g0423200	RLCK145	10.34	4.84	-1.09516	Conserved hypothetical protein
Os02g0160500		4479.99	1424.17	-1.65338	Hypothetical conserved gene
Os01g0770500		13.4367	5.65667	-1.24815	Similar to ABC transporter ATP-binding protein
Os09g0471150	ABCI6	3.84667	0.0666667	-5.8505	Hypothetical gene
Os10g0470100		44.84	8.47333	-2.40378	Conserved hypothetical protein
Os08g0547951		16.8967	0.001	-14.0445	Hypothetical protein
Os03g0336000		10.9333	1.64333	-2.73404	Pentatricopeptide repeat domain containing protein
Os12g0616800		20.3833	7.83	-1.38031	Protein of unknown function DUF761, plant domain containing protein
Os09g0519100		4.46	0.106667	-5.38586	Helix-loop-helix DNA-binding domain containing protein
Os03g0857900		57.1633	21	-1.4447	Similar to Lysine decarboxylase-like protein
Os08g0425500	LOGL5	18.5767	4.17	-2.15537	Endonuclease/exonuclease/phosphatase domain containing protein
Os08g0416800		153.92	68.6433	-1.16499	Conserved hypothetical protein
Os06g0601100		233.383	60.0367	-1.95879	Conserved hypothetical protein
Os04g0693400		13.3333	1.39333	-3.25843	Hypothetical protein
Os03g0254400		11.33	4.43667	-1.3526	Patatin-related phospholipase A, Modulation of longitudinal growth of vegetative tissues and seed
Os03g0785100		41.1833	12.4433	-1.72669	Conserved hypothetical protein
Os01g0853700		16.43	3.24	-2.34227	Similar to MCB1 protein
Os10g0493850		1.39333	0.0466667	-4.9	Hypothetical protein
Os03g0840200		131.983	45.6133	-1.53283	Six-bladed beta-propeller, TolB-like domain containing protein
Os07g0471683		0.98	0.08	-3.61471	Hypothetical conserved gene
Os06g0118600		11.9633	3.49667	-1.77457	Similar to Mov34/MPN/PAD-1 family protein
Os08g0114100		333.54	66.6767	-2.32261	Conserved hypothetical protein
Os08g0102000	GSE	37.7633	5.63	-2.74578	Serotonin N-acetyltransferase, Melatonin synthesi
Os01g0810200	ST2	7.78	2.97	-1.38931	Cupin, RmlC-type domain containing protein
Os10g0560000		18.67	8.31333	-1.16722	Protein of unknown function DUF828, plant family protein
Os01g0501700		109.507	47.0867	-1.21763	Similar to TATC (CpTatC)
Os12g0576300	TATC	9.71	2.61333	-1.89358	Conserved hypothetical protein
Os10g0539700		26.8233	10.2267	-1.39115	Conserved hypothetical protein
Os03g0100100		7.37	1.97667	-1.8986	Pectinesterase inhibitor domain containing protein
Os01g0916100	PMEI12	7.92667	1.19667	-2.72769	Similar to loricrin
Os12g0148500		16.0167	3.89667	-2.03926	Non-protein coding transcript
Os07g0156732		11.9033	5.75333	-1.0489	Similar to EIN2
Os07g0157401		11.9033	5.75333	-1.0489	Similar to EIN2
Os03g0586500		242.947	78.5133	-1.62963	Similar to chloroplast post-illumination chlorophyll fluorescence increase protein
Os07g0602900		17.3367	7.61667	-1.18659	Protein of unknown function DUF1675 domain containing protein
Os01g0102600		123.06	32.3833	-1.92604	Shikimate kinase domain containing protein
Os04g0448950	SK4	8.49	2.87333	-1.56304	Similar to H0818E04.7 protein
Os03g0746400		5.51333	2.19333	-1.3298	Pentatricopeptide repeat domain containing protein
Os07g0442000		24.83	8.47333	-1.55108	Conserved hypothetical protein
Os01g0824700		13.81	6.75667	-1.03133	Cyclin-like F-box domain containing protein
Os07g0179200		24.4833	11.96	-1.03358	Conserved hypothetical protein
Os05g0113000	CYP63	103.91	32.06	-1.69649	Amino acid-binding ACT domain containing protein
Os09g0361500		3.37333	1.17333	-1.52356	Isochorismate synthase domain containing protein
Os05g0548900	ICS1	89.5633	6.4	-3.80676	Similar to Phosphoethanolamine methyltransferase
Os07g0658000		9.81667	2.17333	-2.17532	Conserved hypothetical protein
Os03g0790700		2.05667	0.783333	-1.39261	Aldehyde oxidase-2
Os01g0726001		26.4567	11.6	-1.18951	Hypothetical gene
Os05g0537400		20.7	7.36	-1.49185	Similar to Protein phosphatase 2C
Os04g0607000	PP2C50	173.257	48.4567	-1.83814	PAP fibrillin family protein
Os06g0484500		111.117	24.3033	-2.19285	Conserved hypothetical protein
Os06g0265650		1.77333	0.02	-6.47032	Hypothetical protein
Os06g0319850		4.71667	0.543333	-3.11786	Hypothetical gene
Os01g0117200		7.03	1.33	-2.4021	Similar to ARK protein (Fragment)
Os08g0152366	RLCK16	117.69	21.5133	-2.45169	Hypothetical protein
Os03g0278900		1428.76	426.24	-1.74503	ATPase, F0 complex, subunit B/B', bacterial and chloroplast family protein
Os11g0446000		2.38333	0.423333	-2.49311	Conserved hypothetical protein
Os12g0263050	RSS3	27.69	2.10333	-3.71862	Similar to Glutathione synthase
Os04g0448800		9.36667	3.84	-1.28643	Similar to Mitochondrial phosphate transporter (Fragment)
Os12g0406100	PT17	11.63	4.54333	-1.35603	Glycoside hydrolase, family 43 protein
Os06g0647100		123.883	42.9667	-1.52769	Similar to 50S ribosomal protein L35, chloroplast precursor (CL35)
Os01g0727800		15.75	3	-2.39232	Peptidase S8, subtilisin-related domain containing protein
Os12g0420400		2025.04	453.633	-2.15835	Similar to Photosystem I reaction center subunit XI, chloroplast precursor (PSI- L) (PSI subunit V)
Os03g0152600	PSAL	34.78	9.43333	-1.88242	Conserved hypothetical protein
Os12g0250900		17.13	6.9	-1.31186	BRCT domain containing protein
Os01g0386700		94.7333	35.3933	-1.42039	Similar to BSK1 (BR-SIGNALING KINASE 1); ATP binding / binding / kinase/ protein kinase/ protein tyrosine kinase
Os09g0452800		8.41333	3.01333	-1.48132	Peptidase A1 domain containing protein
Os09g0438100		21.6367	2.32333	-3.21921	Conserved hypothetical protein
MSTRG.28153		5.26	1.80667	-1.54173	hypothetical protein DAI22_07g254900 [Oryza sativa Japonica Group]
Os10g0158000		5.57	1.77	-1.65393	Hypothetical conserved gene
Os01g0170700		1.77333	0.383333	-2.20979	Thiol-activated cytolysin family protein
Os03g0761700		5.81	2.61	-1.15449	Heat shock protein DnaJ family protein
Os05g0579200		2.17667	0.193333	-3.49296	AMP-dependent synthetase and ligase domain containing protein
Os08g0495500		28.5633	14.1633	-1.012	Kelch related domain containing protein
Os03g0334100		6.78333	3.05333	-1.15161	PRC-barrel-like domain containing protein
Os01g0219300		5.77333	0.516667	-3.4821	Conserved hypothetical protein
Os03g0635000		4.58	0.366667	-3.64281	Hypothetical conserved gene
Os05g0204600		35.5133	5.37333	-2.72447	B-box zinc finger protein, Repressor of flowering under long and short-day condition
Os01g0810300		144.25	57.76	-1.32043	Similar to Calmodulin-like protein
Os04g0568600		40.3	5.74667	-2.80998	Similar to 6-phospho-3-hexuloisomerase
Os06g0146250		5.63667	1.76667	-1.67381	Similar to WRKY transcription factor 73
Os11g0489250	WRKY73	93.8533	5.36	-4.1301	Similar to Cytochrome P450 family protein, expressed
Os12g0178000		11.7067	4.46333	-1.39114	Similar to Aldehyde dehydrogenase family protein, expressed
Os03g0371400		75.51	34.8433	-1.11579	Cytochrome P450 family protein
Os01g0625300		2.36667	0.283333	-3.06228	Similar to Heat shock transcription factor 31 (Fragment)
Os12g0514000	HSFC1A	67.06	23.3333	-1.52306	Similar to Sorbitol transporter
Os09g0101100		3.41667	1.66333	-1.03851	HhH-GPD domain domain containing protein
Os08g0411200		30.5	8.66333	-1.81582	Methyltransferase type 11 domain containing protein
Os09g0272200		38.83	6.91	-2.49041	Hypothetical protein
Os01g0182300		2.41	0.173333	-3.79741	Lipocalin domain containing protein
Os06g0634700		2.00333	0.29	-2.78828	Conserved hypothetical protein
Os02g0125000		28.3233	13.36	-1.08407	Similar to LPA2 (low psii accumulation2)
Os05g0447000		13.3967	5.33	-1.32967	Similar to Pleckstrin homology domain-containing protein 1 (AtPH1)
Os06g0274500		14.8167	3.65	-2.02125	Similar to SERK1 (Fragment)
Os07g0226200		6.74	1.19667	-2.49373	Hypothetical protein
Os01g0919600		195.04	92.7167	-1.07287	Protein of unknown function DUF707 family protein
Os02g0693500		72.9533	13.7433	-2.40824	Similar to OSIGBa0142I02-OSIGBa0101B20.17 protein
Os08g0326900		13.29	5.15667	-1.36583	Similar to WRKY DNA binding domain containing protein, expressed
Os05g0299200		6.51	2.32667	-1.48439	Hypothetical conserved gene
Os02g0816200		4.36667	1.06	-2.04247	Lipase, GDSL domain containing protein
Os05g0499800	GELP45	27.31	11.2667	-1.27737	UDP-glucuronosyl/UDP-glucosyltransferase family protein
Os12g0222650		43.61	9.23333	-2.23974	Hypothetical gene
Os06g0699050		41.53	2.52667	-4.03885	Hypothetical protein
Os08g0428800		20.1333	7.61	-1.40362	Similar to High mobility group I/Y-2
Os05g0559350		1.29667	0.001	-10.3406	Similar to binding
Os08g0183900		44.11	14.2	-1.63521	Similar to dihydroflavonol-4-reductase
Os03g0413000		41.7533	8.80667	-2.24522	Similar to Potential histone-like transcription factor
Os01g0889800	HAP3I	15.94	6.56333	-1.28015	Rhodanese-like domain containing protein
Os01g0734800	STR13	20.4967	7.34	-1.48154	UDP-glucuronosyl/UDP-glucosyltransferase family protein
Os01g0873200		63.3533	24.3767	-1.37792	Similar to Amidophosphoribosyltransferase, chloroplast precursor (EC 2.4.2.14) (Glutamine phosphoribosylpyrophosphate amidotransferase) (ATASE) (GPAT) (Fragment)
Os04g0166450	ATASE2	3.33667	0.0233333	-7.15987	Non-protein coding transcript
Os05g0449900		10.3233	4.03333	-1.35586	Homeodomain-like containing protein
Os07g0236300	2RMYB57	48.75	11.1533	-2.12793	Hypothetical gene
Os03g0573750		16.5233	7.16	-1.20647	Conserved hypothetical protein
Os09g0553900		235.893	36.6633	-2.68572	Conserved hypothetical protein
Os04g0551700		30.9133	7.47667	-2.04776	PAP fibrillin family protein
Os01g0197500		5.51333	1.59333	-1.79088	Similar to predicted protein
Os09g0491660		11.4367	4.69667	-1.28396	Homeodomain-like containing protein
Os07g0630800		137.147	31.94	-2.10228	Similar to Nodule-enhanced malate dehydrogenase
Os05g0550000	MDH7.1	13.6433	5.66	-1.26932	Similar to protein binding protein
Os01g0567200		55.9333	23.14	-1.27332	Protein of unknown function DUF3778 domain containing protein
Os11g0474100		42.2433	16.1533	-1.38689	Conserved hypothetical protein
MSTRG.23746		1.52	0.0633333	-4.58496	OSJNBa0027G07.10 [Oryza sativa Japonica Group]
Os08g0236800		7.93667	1.79667	-2.14321	Conserved hypothetical protein
Os12g0539333		17.9567	7.53667	-1.25252	Conserved hypothetical protein
Os10g0514400		5.78667	1.79	-1.69277	Similar to Cytochrome P450 family protein
Os03g0707600		56.91	22.09	-1.36529	DELLA repressor protein, Gibberellin signalin
Os10g0482000	SLR1	11.2767	2.96667	-1.92643	Conserved hypothetical protein
Os04g0462300		12.7333	2.54	-2.32571	Conserved hypothetical protein
Os02g0603000		5.02333	1.25333	-2.00287	Protein kinase, core domain containing protein
Os10g0554200		9.29333	1.34333	-2.79038	TGF-beta receptor, type I/II extracellular region family protein
Os01g0686100		9.16333	4.50333	-1.02488	Hypothetical conserved gene
Os04g0475300		6.86667	2.55333	-1.42723	Similar to OSIGBa0106G07.5 protein
MSTRG.6832		3.52667	1.13333	-1.63773	OSJNBa0057M08.11 [Oryza sativa Japonica Group]
Os02g0564400		109.233	54.58	-1.00097	Similar to CLPX (Clp protease regulatory subunit X); ATPase
Os10g0365800		18.3	6.87	-1.41346	Protein of unknown function DUF3615 domain containing protein
Os05g0568800		73.16	6.91333	-3.4036	Protein of unknown function DUF1645 family protein
Os01g0965400		142.463	65.26	-1.12632	Chloroplast-targeted UMP kinase, Regulation of leaf colou
Os07g0606600	YGL8	15.93	5.99667	-1.40951	Similar to Nuclear factor Y transcription factor subunit B homolog
Os03g0850600	HAP3F	265.707	110.867	-1.26101	Similar to Integral membrane protein
Os04g0509500		2.31667	0.0966667	-4.58289	Hypothetical protein
Os01g0126200		62.0033	14.32	-2.11431	Multicopper oxidas
Os02g0721000	LPR2	1.29667	0.001	-10.3406	Hypothetical protein
Os10g0132300	ASPG1	25.1333	11.9767	-1.06938	Similar to Jasmonate-induced protein
Os09g0570400		122.8	59.2367	-1.05175	Major facilitator superfamily protein
Os03g0772300	PT24	54.1733	22.5333	-1.26552	Conserved hypothetical protein
Os02g0562350		13.0633	1.53667	-3.08765	Non-protein coding transcript
Os10g0421800		3.91667	1.03333	-1.92232	Pentatricopeptide repeat domain containing protein
Os12g0287800	TCD10	4.3	0.403333	-3.41429	Hypothetical conserved gene
Os09g0462100		32.1367	13.4567	-1.2559	Alpha/beta hydrolase fold-3 domain containing protein
Os02g0122500		130.693	46.32	-1.49648	Conserved hypothetical protein
Os04g0684800		97.07	40.7367	-1.2527	Similar to CROC-1-like protein (Fragment)
Os12g0101901		4.03667	0.001	-11.9789	Hypothetical gene
Os05g0334750		3.36	0.68	-2.30485	Similar to CBL-interacting protein kinase 22
Os02g0157700	CIPK22	73.1033	23.53	-1.63544	Non-protein coding transcript
Os05g0419000		50.4133	16.6833	-1.5954	Alpha/beta hydrolase family protein
Os01g0883800	NHL3	82.3033	22.93	-1.84371	Similar to GA C20oxidase2
Os04g0636750	SD1	80.8233	27.5067	-1.55499	Hypothetical gene
Os06g0340301		13.7467	3.53333	-1.95998	Conserved hypothetical protein
Os06g0192950		1.45333	0.001	-10.5051	Hypothetical protein
Os12g0529800		6.5	0.993333	-2.71009	Hypothetical protein
Os10g0576100		13.4233	4.8	-1.48364	Similar to Inositol phosphate kinase
Os02g0793700	ITPK5	490.483	188.357	-1.38074	Similar to Membrane steroid-binding protein 1
Os03g0364400		70.42	15.2067	-2.21128	Receptor-like cytoplasmic kinase, Leaf senescence, Salt stress respons
Os04g0490900	BBS1	18.5167	3.91333	-2.24235	Similar to OSIGBa0130B08.4 protein
Os04g0514400		93.1667	30.52	-1.61006	Peptidoglycan binding-like domain containing protein
MSTRG.25832		5.08	1.21333	-2.06585	organic cation/carnitine transporter 4-like [Setaria italica]
Os08g0490900		8.27667	1.92667	-2.10294	Similar to Histone H2B.2
Os09g0444700		8.78667	3.48	-1.33623	Similar to mitochondrial carrier-like protein
Os11g0112100		6.19333	1.42667	-2.11807	Hypothetical conserved gene
Os06g0484600		50.8733	18.5833	-1.4529	Similar to Pherophorin-S precursor
Os09g0131150		7.44	1.64	-2.18161	Conserved hypothetical protein
Os03g0816000		5.64333	2.37333	-1.24963	Hypothetical conserved gene
Os05g0349000	PUB26	1.63667	0.616667	-1.4082	Protein of unknown function DUF3355 domain containing protein
Os10g0328700		1.67333	0.001	-10.7085	Tetratricopeptide-like helical domain containing protein
Os01g0303000		3205.23	982.637	-1.7057	Similar to CP12 (Fragment)
Os01g0265400		1.67333	0.61	-1.45584	Conserved hypothetical protein
Os02g0600200		142.207	53.0933	-1.42139	IQ calmodulin-binding region domain containing protein
Os04g0623100		49.46	16.0167	-1.62669	Bromodomain containing protein
Os07g0464200		197.687	45.15	-2.13042	Similar to O-methyltransferase ZRP4
Os03g0284600	ASMT9	187.007	46.81	-1.9982	Thioredoxin-like fold domain containing protein
Os06g0685700		21.2433	9.87667	-1.10491	Similar to Auxin response factor 16
Os07g0178800	ARF10	547.66	57.7667	-3.24497	Similar to Low molecular mass early light-inducible protein HV90, chloroplast precursor (ELIP)
Os01g0637600		53.0433	23.0367	-1.20324	Similar to Peptide deformylase, chloroplast precursor (EC 3.5.1.88) (PDF) (Polypeptide deformylase)
Os01g0700100	PDF1B	256.99	53.2633	-2.2705	MtN3 and saliva related transmembrane protein family protein
Os06g0315900	SWEET2B	6.45333	2.82	-1.19435	Transcription elongation factor, TFIIS/CRSP70, N-terminal, sub-type domain containing protein
Os07g0605350		17.5933	3.85	-2.1921	Similar to Protein EGG APPARATUS-1
Os03g0327700		6.92667	1.95	-1.82869	Similar to H0716A07.9 protein
Os07g0107366		7.15667	2.30333	-1.63556	Hypothetical gene
Os08g0398450		3.60667	0.001	-11.8165	Conserved hypothetical protein
Os12g0155250		3.27667	0.806667	-2.02218	Hypothetical protein
Os11g0416900		28.7833	9.37667	-1.61809	ABC transporter-like domain containing protein
Os11g0429000	ABCG28	2.41	0.163333	-3.88314	Conserved hypothetical protein
Os10g0465175		3.75333	0.323333	-3.53708	Hypothetical gene
Os10g0189100		149.153	38.5733	-1.95112	Plastidic phosphoglucomutase, Starch synthesis in rice polle
Os01g0338150		3.80667	1.65	-1.20606	Hypothetical gene
Os02g0744900		468.917	140.57	-1.73804	Geranylgeranyl reductase (EC:1.3.1.83), Chlorophyll and alpha-tocopherol synthesis, Response to light stress, Protection of photooxidative damag
Os03g0818000	LYL1	7.43	2.82	-1.39767	Similar to myosin-like protein
Os08g0404000		17.8733	4.18	-2.09623	UDP-glucuronosyl/UDP-glucosyltransferase domain containing protein
Os03g0828800		8.75	3.87667	-1.17447	Serine/threonine protein kinase-related domain containing protein
Os01g0829100	SDRLK60	5.02667	1.81	-1.47361	Ankyrin domain containing protein
Os09g0242600		11.4633	5.04333	-1.18458	Hypothetical protein
Os03g0178200		46.5467	7.34667	-2.66352	Protein of unknown function YGGT family protein
Os05g0404400		17.3767	4.59	-1.92059	Similar to RPH1 (RESISTANCE TO PHYTOPHTHORA 1)
Os03g0760100		3.79667	1.03	-1.88209	Hypothetical conserved gene
Os04g0673300	CYP81A6	14.8267	3.38	-2.1331	A-type response regulator, Cytokinin signalin
Os02g0128000	RR6	2.61333	0.04	-6.02975	Similar to Cytosolic class I small heat shock protein 6 (Fragment)
Os05g0535800		7.17	1.14	-2.65294	Similar to F14O23.10 protein
Os04g0481300		23.35	3.23667	-2.85084	Methyltransferase type 11 domain containing protein
Os11g0701700		9.92	3.48	-1.51125	Hypothetical gene
Os09g0569100		107.26	42.2333	-1.34466	Haloacid dehalogenase-like hydrolase domain containing protein
Os05g0420200		22.7133	9.15667	-1.31065	Protein of unknown function DUF179 family protein
Os01g0215100		8.55	0.85	-3.33039	Similar to scpl50 (serine carboxypeptidase-like 50); serine-type carboxypeptidase
Os05g0375532	SCP2	5.38667	1.95	-1.46592	Hypothetical gene
Os02g0468400		49.43	21.67	-1.18969	Lipid-binding START domain containing protein
Os10g0545100		27.94	7.92	-1.81876	Similar to predicted protein
Os07g0545300		40.4833	19.8333	-1.0294	Similar to Histone H2A
Os04g0545200		14.3533	5.31	-1.4346	Similar to OSIGBa0101C23.4 protein
Os07g0184800		227.98	58.39	-1.96511	Similar to Variant of histone H1
Os01g0229600	ATH1	22.5233	6.93667	-1.69911	Conserved hypothetical protein
Os04g0448000		3.02667	0.596667	-2.34273	Similar to OSIGBa0152K17.7 protein
Os08g0379400		601.073	99.6633	-2.59241	Similar to Quinone oxidoreductase-like protein
MSTRG.17011		2.11667	0.286667	-2.88435	imidazole glycerol phosphate synthase hisHF, chloroplastic-like [Oryza sativa Japonica Group]
Os02g0557800		175.373	34.2533	-2.35611	A-type response regulator, Cytokinin signalin
Os01g0711400	RR2	2386.69	576.593	-2.04939	Similar to Victorin binding protein
Os06g0524400		15.6333	7.81	-1.00123	Protein of unknown function DUF231, plant domain containing protein
Os12g0188566		38.7933	7.42667	-2.38502	Similar to Thioredoxin (TRX)
Os10g0503800		165.787	38.22	-2.11693	Similar to Remorin
Os01g0221500		22.9733	9.28333	-1.30725	Protein of unknown function DUF2358 domain containing protein
Os02g0742051		4.94667	1.48	-1.74086	Hypothetical conserved gene
Os04g0445200		735.947	195.963	-1.90902	RmlC-like jelly roll fold domain containing protein
Os06g0694800		496.177	172.373	-1.52532	Protein of unknown function DUF1517 domain containing protein
MSTRG.6251		8.47	3.47	-1.28743	Os11g0636600, partial [Oryza sativa Japonica Group]
Os05g0534100		10.8733	2.99333	-1.86097	Similar to predicted protein
Os10g0144700		20.5667	1.84667	-3.47731	Cytochrome P450 domain containing protein
Os03g0140400		60.47	9.22333	-2.71286	Cytochrome P450 protein CYP96B4, Growth regulation, Drought stress respons
Os05g0563300	SD37	20.57	4.15333	-2.3082	Conserved hypothetical protein
Os11g0153700		55.0467	20.55	-1.42152	Similar to Signal recognition particle 54 kDa protein, chloroplast precursor (SRP54) (54 chloroplast protein) (54CP) (FFC)
Os01g0615000	CPSRP54B	8.26333	2.45667	-1.75002	Hypothetical protein
MSTRG.29477		10.6	3.45667	-1.61661	ripening-related protein-like [Oryza sativa Japonica Group]
Os05g0566800		22.1367	7.97333	-1.47318	Cold acclimation protein COR413-TM1
Os09g0528700	COR413-TM1	60.7333	0.433333	-7.13087	Similar to Cytochrome p450 (CYP78A9)
Os04g0607400	CYP76M7	48.7767	18.33	-1.41198	Conserved hypothetical protein
Os02g0594651	CYP78C6	13.4267	3.38333	-1.98858	Hypothetical gene
Os04g0493000		2283.45	724.34	-1.65648	Similar to H0425E08.14 protein
Os07g0513000		737.51	159.687	-2.20742	Similar to ATP synthase gamma chain, chloroplast (EC 3.6.1.34) (Fragment)
Os09g0569300	STO	4.91667	1.88	-1.38695	Similar to calmodulin-binding heat-shock protein
Os06g0648200		8.06333	1.60333	-2.3303	Conserved hypothetical protein
Os03g0129300		2936.28	1014.49	-1.53324	Similar to Glyceraldehyde-3-phosphate dehydrogenase (EC 1.2.1.13) (Fragment)
Os01g0181166		6.87	1.67333	-2.03759	Hypothetical gene
Os02g0602500		8.89667	4.31667	-1.04335	Similar to Pre-mRNA-splicing factor ISY1
Os11g0123250		5.44667	1.87	-1.54234	Non-protein coding transcript
Os05g0108000		29.27	13.0567	-1.16464	tRNA pseudouridine synthase B family protein
Os10g0534900		74.03	23.6567	-1.64586	Similar to Prep (Fragment)
Os10g0562100		135.653	37.5667	-1.8524	Homeodomain-like containing protein
Os01g0281000		86.1867	21.0767	-2.03182	Cyclin-like F-box domain containing protein
Os04g0691600	MYBS2	106.243	38.11	-1.47913	Similar to 30S ribosomal protein S17
MSTRG.7350	FBOX6	2.10333	0.116667	-4.17221	Os11g0204200 [Oryza sativa Japonica Group]
Os01g0808100		3.26667	1.33	-1.29639	Similar to BZIP transcription factor
Os01g0362100		63.1	14.4	-2.13157	Esterase/lipase/thioesterase domain containing protein
Os12g0235700	BZIP8	0.856667	0.03	-4.8357	Serine/threonine protein kinase-related domain containing protein
Os06g0571800		40.3333	7.89	-2.35388	Similar to GATA transcription factor 20
Os04g0282200		4.34333	1.25333	-1.79303	Protein of unknown function DUF1685 family protein
Os07g0476900	GATA16	466.953	118.02	-1.98425	Thioredoxin domain 2 containing protein
Os04g0657500		491.123	108.853	-2.1737	Lipase, class 3 family protein
Os12g0577800		14.7667	6.50667	-1.18235	Protein of unknown function DUF863, plant family protein
Os03g0339900		13.2767	3.63	-1.87085	Similar to Serine/threonine protein kinase
Os11g0282900		2.06	0.24	-3.10154	Hypothetical protein
Os03g0103300	CIPK10	8.23333	1.06667	-2.94837	Hybrid proline- or glycine-rich protein, Controll of low-temperature germinability, Pre-harvest sprouting resistanc
Os01g0823500		1.45667	0.0266667	-5.77149	Protein of unknown function DUF623, plant domain containing protein
Os11g0682600	HYPRP5	1.06	0.346667	-1.61244	Conserved hypothetical protein
Os01g0281100	OFP4	17.5333	6.90667	-1.34404	Conserved hypothetical protein
Os08g0553800	LR21	100.083	34.51	-1.53612	NAD(P)-binding domain containing protein
Os11g0162000		7.68	3.76333	-1.0291	Autophagy-related protein 13 domain containing protein
Os11g0543600		3.49	0.383333	-3.18656	Conserved hypothetical protein
Os02g0285900		12.7533	1.97667	-2.68973	No apical meristem (NAM) protein domain containing protein
Os03g0195475		2.20667	0.506667	-2.12276	Hypothetical protein
Os09g0509100	C44	56.9133	17.4767	-1.70334	No apical meristem (NAM) protein domain containing protein
Os01g0584300		15.4067	6.5	-1.24504	Conserved hypothetical protein
Os10g0530400		417.513	203.463	-1.03705	Similar to Glutathione-S-transferase Cla47
Os04g0403500		168.727	73.46	-1.19966	NAD(P)-binding domain containing protein
Os03g0111000	GSTU23	2.96333	0.206667	-3.84184	Conserved hypothetical protein
Os06g0714950		2.47	0.001	-11.2703	Hypothetical gene
Os08g0510800		17.0333	3.62	-2.2343	Conserved hypothetical protein
Os02g0159800		0.796667	0.001	-9.63783	Cyclin-like F-box domain containing protein
Os06g0728000		1526.34	658.87	-1.21201	HMG1 protein (HMGB1)
MSTRG.1830		1.67667	0.34	-2.30199	Os04g0539701 [Oryza sativa Japonica Group]
Os10g0163310	HMGB1	4.37	0.656667	-2.7344	Hypothetical conserved gene
Os03g0851800		18.99	9.24	-1.03928	Similar to Pantoate--beta-alanine ligase (EC 6.3.2.1) (Pantothenate synthetase) (Pantoate activating enzyme)
Os02g0566900		12.71	5.41667	-1.23049	Uncharacterised protein family UPF0220 domain containing protein
Os10g0496900		117.98	36.6833	-1.68535	Similar to Protochlorophyllide reductase B, chloroplastic
Os03g0342850		2.91667	0.243333	-3.58331	Hypothetical protein
Os04g0355401	FGL	13.4033	5.34333	-1.32678	Hypothetical protein
Os06g0661800		24.87	11.0033	-1.17647	Similar to Cryptochrome DASH, chloroplastic/mitochondrial
Os01g0666600		115.58	25.04	-2.20659	Conserved hypothetical protein
Os02g0740800		0.786667	0.001	-9.61961	Hypothetical protein
Os12g0562232		5.10667	0.633333	-3.01134	Hypothetical protein
Os05g0586600		203.193	51.0633	-1.99249	Similar to SIGE (RNA polymerase sigma subunit E); DNA binding / DNA-directed RNA polymerase/ sigma factor/ transcription factor
Os05g0131500		5.34333	1.11	-2.26718	Ferroporti-1 domain containing protein
Os03g0858700	SIG5	15.3467	6.72	-1.19139	Protein of unknown function DUF1499 family protein
Os01g0881800		10.0367	1.90667	-2.39616	Conserved hypothetical protein
Os01g0235100		88.3867	21.14	-2.06385	Similar to predicted protein
Os11g0218100		8.64667	3.5	-1.30479	Similar to RNApol24
Os03g0395700		23.72	11.0167	-1.10642	Conserved hypothetical protein
Os02g0617600		40.1833	12.48	-1.68698	Protein phosphatase 2A, regulatory subunit PR55 domain containing protein
Os07g0241050		1.41333	0.0366667	-5.26849	Hypothetical protein
Os04g0234600		1020.56	298.113	-1.77543	Similar to Sedoheptulose-1,7-bisphosphatase
Os07g0113500		2.58667	0.326667	-2.9852	Pentatricopeptide repeat domain containing protein
Os03g0375601		14.78	1.62333	-3.18662	Hypothetical gene
Os10g0187500		8.72667	3.76	-1.2147	Similar to Protein kinase domain containing protein, expressed
Os03g0127950		28.46	12.7467	-1.15882	Similar to inner membrane protein ybaL
Os11g0156750	RLCK294	0.35	0.001	-8.45121	Hypothetical protein
Os03g0110900		89.14	27.0367	-1.72116	Dimeric alpha-beta barrel domain containing protein
Os01g0337160		6.38333	2.74	-1.22013	Conserved hypothetical protein
MSTRG.11104		4.60667	1.85667	-1.31101	transposase, partial [Oryza sativa Indica Group]
Os03g0710600		304.497	114.323	-1.41331	Conserved hypothetical protein
Os11g0588600		23.7267	8.08333	-1.55349	NB-ARC domain containing protein
Os09g0431900		45.6467	4.40333	-3.37384	Zinc finger, C2H2-type domain containing protein
MSTRG.9137	XA39	6.18333	1.74333	-1.82654	U-box domain-containing protein 21 [Oryza sativa Japonica Group]
Os06g0608700	DLN224	807.247	102.79	-2.97331	Similar to Fructose-bisphosphate aldolase, cytoplasmic isozyme (EC 4.1.2.13)
Os05g0395000		56.36	18.09	-1.63948	Virulence factor, pectin lyase fold family protein
Os03g0582900		2.79667	0.313333	-3.15794	Hypothetical gene
Os08g0502700		1710.5	430.127	-1.99159	Pyridoxal phosphate-dependent transferase, major region, subdomain 1 domain containing protein
Os03g0131900		10.1433	1.42	-2.83657	Chloroplast signal recognition particle 43 KD protein, Chloroplast development and photosynthesi
Os06g0472700		11.2033	4.88667	-1.19701	Conserved hypothetical protein
Os12g0239300	YGL9	71.7167	29.9733	-1.25863	Conserved hypothetical protein
Os02g0759900		340.373	67.9733	-2.32408	Similar to threonine endopeptidase
Os12g0583500		19.6533	4.45	-2.1429	BTB domain containing protein
MSTRG.16785		8.3	1.95333	-2.08717	asparaginase-like [Oryza sativa Japonica Group]
Os06g0303600		11.4233	2.01667	-2.50194	Hypothetical conserved gene
Os08g0556400		5.11	2.00667	-1.34852	Zinc finger, DHHC-type domain containing protein
Os07g0619400		49.15	4	-3.61912	EF-Hand type domain containing protein
Os12g0641300	DHHC21	76.0067	27.3267	-1.47582	Similar to Zn-dependent hydrolases of the beta-lactamase fold
Os04g0106400		13.53	3.47333	-1.96177	NAD(P)-binding domain containing protein
Os01g0183633		9.64667	4.38667	-1.13691	Similar to predicted protein
Os04g0412100		66.59	19.64	-1.76151	Similar to H0717B12.8 protein
Os07g0464600		16.6333	4.32333	-1.94386	ABC transporter-like domain containing protein
Os10g0427900	BIC1	2.06333	0.45	-2.19698	Conserved hypothetical protein
Os08g0265000	ABCB26	9.08	3.34	-1.44284	Hypothetical gene
Os05g0588300		28.8	13.6633	-1.07576	Serine/threonine protein kinase-related domain containing protein
Os05g0405500		18.45	5.35	-1.78601	Similar to Cytochrome P450 CYP721B4
Os08g0178800		63.74	16.0733	-1.98753	Hypothetical conserved gene
Os12g0133700		6.36	2.84333	-1.16144	Similar to Dual specificity protein phosphatase 19 (EC 3.1.3.48) (EC 3.1.3.16) (Stress-activated protein kinase pathway-regulating phosphatase 1) (Protein phosphatase SKRP1). Splice isoform 2
Os03g0786100		1989.05	672.26	-1.56499	Glycolate oxidase, Photorespiratory enzyme, Strong regulation over photosynthesis, Feed-back inhibition on Rubisco activas
Os03g0193225		8.38	3.43667	-1.28594	Frigida-like family protein
Os01g0182200	GLO1	77.36	38.37	-1.01161	Similar to cDNA clone:001-208-D07, full insert sequence
Os12g0229100		7.87	2.97	-1.4059	Hypothetical conserved gene
Os08g0564700	SIP1;1	1.57	0.11	-3.83519	Serine/threonine protein kinase domain containing protein
Os05g0424300		8.42333	1.52333	-2.46716	Cytochrome P450 family protein
Os11g0171601		2.58	0.001	-11.3332	Hypothetical gene
Os04g0686600		10.25	4.72667	-1.11673	Similar to H0723C07.12 protein
Os01g0152300		31.2167	11.2167	-1.47667	Similar to Histone H2B.1
Os12g0235200		27.27	7.63	-1.83756	Conserved hypothetical protein
Os07g0489300		10.0767	1.36	-2.88934	UDP-glucuronosyl/UDP-glucosyltransferase family protein
Os09g0287000		4.62667	1.47333	-1.65089	Similar to Ethylene-responsive transcription factor 5 (Ethylene-responsive element binding factor 5) (EREBP-5) (AtERF5)
MSTRG.26533		3.57	0.446667	-2.99865	Os01g0266200, partial [Oryza sativa Japonica Group]
Os11g0592900	SUB1B	13.94	3.87667	-1.84634	Thioredoxin domain 2 containing protein
Os09g0529400		6.6	2.43667	-1.43756	Protein of unknown function DUF295 family protein
Os12g0257450		50.89	15.8667	-1.68138	Non-protein coding transcript
MSTRG.29276		12.41	4.78667	-1.37441	Os08g0265350 [Oryza sativa Japonica Group]
Os10g0473200		1.27667	0.001	-10.3182	Conserved hypothetical protein
Os09g0520000		11.3533	2.98667	-1.92651	Hypothetical protein
Os02g0793900		34.57	16.7033	-1.04938	Ubiquitous nuclear protein, Regulation of photoperiodic flowerin
Os05g0395025		3.63	0.19	-4.2559	Non-protein coding transcript
Os04g0590900	HDR1	6.34	2.40667	-1.39745	Similar to RING-H2 finger protein ATL1B
MSTRG.28258		2.44667	0.26	-3.23423	Os07g0665801 [Oryza sativa Japonica Group]
Os12g0454701		3.20333	0.0766667	-5.38483	Hypothetical gene
Os06g0160700		66.0367	16.9433	-1.96255	Starch synthase, Starch biosynthesi
Os06g0102100		35.42	12.2667	-1.52982	Cytochrome P450 93G2 protein (CYP93G2), flavanone 2-hydroxylase (F2H), C-glycosylflavone biosynthesi
Os06g0609700	SSI	32.03	12.6933	-1.33535	Esterase/lipase/thioesterase domain containing protein
Os09g0473650	CYP93G2	21.6067	10.6767	-1.01702	Hypothetical protein
Os06g0559900		0.886667	0.0366667	-4.59585	Hypothetical protein
Os01g0897600		46.4733	22.0967	-1.07257	Glycoside hydrolase, family 1 protein
MSTRG.21236		1.35	0.33	-2.03242	-
Os01g0644500	BH1	3.38	0.04	-6.40088	Hypothetical conserved gene
Os11g0105750		213	76.47	-1.47789	Quinonprotein alcohol dehydrogenase-like domain containing protein
Os11g0171300		8772.75	1876.91	-2.22467	Fructose-bisphosphate aldolase, chloroplast precursor (EC 4.1.2.13) (ALDP)
Os10g0198333		19.5033	6.79	-1.52224	Conserved hypothetical protein
Os04g0364800	ALDP	75.7833	28.8933	-1.39114	Barwin-related endoglucanase domain containing protein
Os01g0618800		194.957	69.9667	-1.47841	Similar to ATP-dependent zinc metalloprotease FTSH 9, chloroplastic/mitochondrial
Os03g0131200		1546.06	521.12	-1.56891	Catalase, Hydrogen peroxide-induced leaf cell deat
Os01g0945300	FTSH9	46.38	7.99	-2.53724	Amino acid/polyamine transporter I family protein
Os04g0628200	NOE1	4.61	2.00667	-1.19997	Similar to H0303G06.9 protein
Os08g0157400		14.92	6.14	-1.28094	Zinc finger, RING/FYVE/PHD-type domain containing protein
Os02g0249300		5.68	1.27667	-2.15351	Zinc finger, RING/FYVE/PHD-type domain containing protein
Os08g0159500		50	20.99	-1.25223	Similar to Zinc-finger protein Lsd1
Os12g0559200		616.407	148.01	-2.05819	Lipoxygenase (EC 1.13.11.12)
Os02g0247500		0.75	0.001	-9.55075	Conserved hypothetical protein
Os01g0520800		6.43	1.41667	-2.18232	Hypothetical protein
Os09g0433800		490.03	41.14	-3.57426	Similar to Senescence-associated protein SAG102
Os03g0400600		25.1033	9.87	-1.34676	Conserved hypothetical protein
Os12g0188700	FLZ27	1327.41	461.787	-1.52331	Similar to Thioredoxin M5, chloroplastic
Os06g0104000		32.63	13.1967	-1.30603	Protein of unknown function DUF3754 domain containing protein
Os10g0528150	TRX29	4.14	0.77	-2.4267	Hypothetical protein
Os01g0964900		10.15	3.8	-1.41741	Similar to Mitochondrial carrier protein-like
Os03g0131100		29.49	13.8367	-1.09173	Octicosapeptide/Phox/Bem1p domain containing protein
Os04g0534600		127.907	16.3767	-2.96538	Peroxisomal protein, Response to salt and low nitrogen stresse
Os07g0107100	NLP1	2.20333	0.316667	-2.79865	Plant disease resistance response protein family protein
Os02g0110200	PEX11-4	26.87	6.54667	-2.03716	Fatty acid 13-hydroperoxide lyase (CYP74B), Plant defens
Os02g0677600		24.8967	11.04	-1.17321	Conserved hypothetical protein
Os01g0307500	HPL3	2.87667	0.286667	-3.32695	Na<sup>+</sup> transporter, A member of HKT (high-affinity K<sup>+</sup> transporter)-type transporters, Regulation of K<sup>+</sup>/Na<sup>+</sup> homeostasis, Salt toleranc
Os05g0408800		2.93	0.3	-3.28787	Similar to zinc finger, C3HC4 type family protein
Os03g0776150	SKC1	18.6033	5.08333	-1.87171	Hypothetical protein
Os04g0574100		4.13	1.41333	-1.54704	Exostosin-like family protein
Os06g0267200		11.97	5.05667	-1.24316	Conserved hypothetical protein
Os02g0526700		1.73333	0.17	-3.34994	Conserved hypothetical protein
Os12g0539750		23.5567	9.08333	-1.37484	Hypothetical protein
Os02g0791200		8.12	4.05667	-1.00118	Ankyrin domain containing protein
Os08g0438600		6.57333	1.69667	-1.95392	Exostosin-like family protein
Os11g0592400		36.56	13.2867	-1.46029	Similar to CRS1/YhbY domain containing protein, expressed
Os09g0390400		30.67	14.0167	-1.12968	Similar to OsRAD23-like
Os07g0575550	CFM3	0.746667	0.0133333	-5.80735	Hypothetical protein
Os11g0130200		75.74	28.4433	-1.41296	Protein of unknown function DUF309 family protein
Os10g0474100		5.71667	2.69333	-1.08578	Similar to GMC oxidoreductase family protein, expressed
Os07g0258000		8.54333	3.4	-1.32926	Domain of unknown function DUF1618 domain containing protein
Os11g0242800		1705.23	500.92	-1.76732	Similar to ASCAB9-A (ASCAB9-B) (Fragment)
Os11g0206200		5.11667	1.86667	-1.45474	Mitochodrial transcription termination factor-related family protein
Os03g0593700		13.0967	6.34	-1.04664	Hypothetical conserved gene
Os02g0557500		14.0233	6.49667	-1.11006	Zinc finger, CCCH-type domain containing protein
Os04g0578400		107.863	32.6833	-1.72258	Similar to Beta-ring hydroxylase (Fragment)
Os01g0165800	C3H16	13.7333	5	-1.45768	DNA-binding HORMA domain containing protein
Os06g0206900		35.45	10.87	-1.70543	Conserved hypothetical protein
Os01g0764500		17.1533	6.1	-1.49161	Similar to uvrB/uvrC motif-containing protein
Os07g0143000		226.43	68.12	-1.73291	Aldo/keto reductase family protein
Os03g0722200		23.6233	8.43333	-1.48604	Hypothetical protein
Os02g0660100	PLR1	4.21667	0.5	-3.0761	Hypothetical conserved gene
Os11g0595200		383.23	149.723	-1.35591	PAP fibrillin family protein
Os12g0139400		54.7767	13.1133	-2.06253	A-type response regulator, Cytokinin signalin
Os09g0532800		6.59667	3.09	-1.09413	Similar to peptidase S8 and S53, subtilisin, kexin, sedolisin
Os02g0229400	RR10	153.503	44.2667	-1.79398	Tonoplast monosaccharide transpoter, Vacuolar sugar transpor
Os03g0757200		60.03	13.1167	-2.19428	UDP-glucuronosyl/UDP-glucosyltransferase family protein
Os02g0539600	TMT2	32.4067	15.3033	-1.08244	SANT domain, DNA binding domain containing protein
Os01g0361000		69.5467	29.3833	-1.24298	Conserved hypothetical protein
Os11g0103000	GRY79	19.43	2.92	-2.73425	Pentatricopeptide repeat domain containing protein
Os11g0576975		9.16667	2.94333	-1.63895	Hypothetical conserved gene
Os01g0149700		0.246667	0.001	-7.94642	Hypothetical conserved gene
Os03g0816200		4.32333	1.20667	-1.84112	Ribosomal protein S26e domain containing protein
Os10g0556200		234.857	99.5833	-1.2378	Hypothetical conserved gene
Os02g0824400		24.44	9.57333	-1.35215	Conserved hypothetical protein
Os03g0843900		6.53	3.00333	-1.12052	Similar to Glycohydrolase family protein, expressed
Os12g0234000		3.01	1.44667	-1.05703	Hypothetical protein
Os03g0579000		88.0667	31.8867	-1.46564	Peptidase M50 domain containing protein
Os09g0130901		6.48333	1.94667	-1.73573	Hypothetical protein
Os04g0423400		82.7267	15.1767	-2.4465	Similar to OSIGBa0076I14.3 protein
Os05g0568900		108.43	41.7367	-1.37738	Similar to Protease Do-like 1, chloroplast precursor (EC 3.4.21.-)
Os11g0526200	ASR4	123.513	61.0233	-1.01723	Similar to predicted protein
Os07g0178700		465.097	54.37	-3.09665	Similar to Low molecular mass early light-inducible protein HV90, chloroplast precursor (ELIP)
Os10g0510300		3.54	1.36333	-1.37661	Peptidase C12, ubiquitin carboxyl-terminal hydrolase 1 domain containing protein
Os05g0188300		11.4033	3.97667	-1.51982	Uncharacterised protein family UPF0546 domain containing protein
Os06g0694400		3.33333	0.7	-2.25154	Conserved hypothetical protein
Os07g0412100		184.45	41.1967	-2.16263	Similar to Granule-bound starch synthase Ib, chloroplast precursor (EC 2.4.1.21) (Fragment)
Os03g0759250		2.02667	0.123333	-4.03847	Conserved hypothetical protein
Os04g0531800	GBSSII	2.48667	0.893333	-1.47694	Conserved hypothetical protein
Os07g0657900		80.6667	30.4133	-1.40727	Similar to Thioredoxin reductase
Os05g0150550		2.12667	0.316667	-2.74756	Hypothetical protein
Os06g0133600	NTRC	3.80333	1.5	-1.3423	Phosphate-induced protein 1 conserved region family protein
Os11g0475500		53.8733	20.66	-1.38273	Conserved hypothetical protein
Os05g0292800		212.08	71.73	-1.56396	Similar to One helix protei
Os03g0844900		50.75	11.4833	-2.14387	Nucleic acid-binding, OB-fold-like domain containing protein
Os07g0106100	OHP1	31.7567	13.2433	-1.26179	Leucine-rich repeat, SDS22 containing protein
Os03g0102600		9.14667	1.97	-2.21505	Conserved hypothetical protein
Os04g0442200		58.44	20.5267	-1.50946	Protein of unknown function DUF482 family protein
Os05g0494700		7.62	1.97333	-1.94916	Hypothetical conserved gene
Os04g0459900		26.48	8.77667	-1.59316	Peptidase, trypsin-like serine and cysteine domain containing protein
Os02g0602900		3.36667	1.24	-1.44098	Conserved hypothetical protein
Os09g0462000		0.653333	0.001	-9.35168	Hypothetical protein
Os07g0171100		433.047	138.247	-1.64728	Tetratricopeptide-like helical domain containing protein
Os10g0396666		3.54667	0.893333	-1.98919	Hypothetical conserved gene
Os09g0452300		14.72	5.5	-1.42027	Similar to cDNA, clone: J065054A13, full insert sequence
MSTRG.18433		93.6767	13.6867	-2.77492	expressed protein [Oryza sativa Japonica Group]
Os07g0182400		46.8533	8.39	-2.48141	AUX/IAA protein family protein
Os09g0415400		16.3067	3.26	-2.32252	Hypothetical protein
Os10g0477600	IAA24	3.66333	0.91	-2.00922	Similar to NAM / CUC2-like protein
Os04g0388601		9.23333	3.19333	-1.53179	Conserved hypothetical protein
Os01g0924200	C120	2.60667	0.476667	-2.45115	Conserved hypothetical protein
Os07g0184850		56.1967	8.84333	-2.66782	Similar to histone H1
Os05g0542732		6.35667	1.57667	-2.01139	Conserved hypothetical protein
Os12g0555400		6.87667	1.57667	-2.12483	Similar to Raffinose synthase protein
Os03g0232800		5.73	1.7	-1.753	Similar to Lecithin:cholesterol acyltransferase family protein, expressed
Os09g0532500		3.50333	1.41	-1.31303	Similar to peptidase S8 and S53, subtilisin, kexin, sedolisin
Os03g0371350		41.7967	13.9233	-1.58588	Similar to Cytochrome P450 family protein, expressed
Os07g0409400		1.97	0.66	-1.57766	Mitochodrial transcription termination factor-related family protein
Os05g0196400		38.93	15.8367	-1.29761	Conserved hypothetical protein
Os02g0169000		18.28	8.34667	-1.13099	Similar to T6H22.2 protein
Os02g0507600		1.24	0.1	-3.63227	Conserved hypothetical protein
Os08g0172200		57.71	25.26	-1.19197	UvrB/UvrC protein domain containing protein
Os10g0362700		21.41	10.3667	-1.04633	Conserved hypothetical protein
Os04g0249700		39.1767	10.6167	-1.88366	Similar to transposon protein
Os06g0264800		1113.89	346.557	-1.68444	Similar to Threonine endopeptidase
Os08g0326000		8.37	2.02	-2.05087	Nucleoside phosphatase GDA1/CD39 family protein
Os11g0639000		6.19	1.85333	-1.73982	Similar to Phyb1
Os02g0595700		676.75	212.25	-1.67286	Chloroplast translational elongation factor Tu
Os07g0470700		25.36	10.5167	-1.26988	PAP fibrillin family protein
Os06g0188950	EFTU	7.42	2.21333	-1.7452	Conserved hypothetical protein
Os05g0575300		127.77	40.8967	-1.64349	Similar to Translation initiation factor IF-2
Os07g0434500		12.0367	4.96333	-1.27805	Similar to chromatin remodeling complex subunit
Os10g0322300		3.35667	0.8	-2.06896	Conserved hypothetical protein
Os06g0630850	DRD1	2.14667	0.116667	-4.20163	Conserved hypothetical protein
Os02g0199666		40.4733	8.12333	-2.31683	Hypothetical protein
Os08g0463100		11.2367	1.74667	-2.68554	Conserved hypothetical protein
Os12g0169600		751.14	164.287	-2.19287	Similar to Fructose-bisphosphate aldolase
Os10g0476900		13.2433	4.29667	-1.62398	Pentatricopeptide repeat domain containing protein
Os10g0162100		55.8267	14.8933	-1.90629	Hypothetical conserved gene
MSTRG.4586		3.64333	0.456667	-2.99605	Os02g0165650 [Oryza sativa Japonica Group]
Os08g0242800		65.62	17.3833	-1.91643	Similar to Sigma factor SIG6
Os10g0165400		23.7467	5.56	-2.09457	Hypothetical gene
Os07g0548300	SIG6	29.8867	6.53333	-2.19361	Hypothetical conserved gene
Os12g0102600		19.56	3.93	-2.31531	Similar to HCF152
Os02g0477100		18.8367	7.19333	-1.38881	Hypothetical conserved gene
Os07g0107000		2.57	0.123333	-4.38113	Hypothetical protein
Os03g0843800		292.77	45.53	-2.68488	Methyl chloride transferase
Os12g0190200		174.313	71.1433	-1.29288	Similar to Thylakoid lumenal 29.8 kDa protein, chloroplast precursor
Os05g0401100		126.587	27.5733	-2.19878	Protein of unknown function DUF477 family protein
Os07g0658500		1.5	0.0566667	-4.72632	Hypothetical conserved gene
Os02g0642700		7.42	3.54667	-1.06496	Protein of unknown function DUF821, CAP10-like family protein
Os01g0975300		62.3367	12.6067	-2.30589	MYB-related transcription factor, Drought and salinity toleranc
Os10g0198300		4.92	0.97	-2.3426	Non-protein coding transcript
Os06g0601500	MYB48	15.8867	4.81	-1.72371	Similar to BZIP2
Os07g0298900		2.60333	0.35	-2.89493	Heavy metal transport/detoxification protein domain containing protein
Os09g0296700	BZIP48	3.99333	1.84	-1.11789	Glycosyl transferase, group 1 domain containing protein
Os08g0359000	HIPP32	264.653	73.33	-1.85163	Similar to APE1
Os11g0540600		57.3333	21.5433	-1.41213	Protein of unknown function DUF247, plant family protein
Os09g0266000		117.87	45.2	-1.3828	Similar to predicted protein
Os03g0292700		26.8567	4.95333	-2.43881	Similar to Protein kinase domain containing protein, expressed
Os07g0212200		111.62	18.84	-2.56672	Similar to MRNA-binding protein (Fragment)
Os02g0287900		2.48	0.556667	-2.15545	Cyclin-like F-box domain containing protein
Os04g0561500		112.447	23.41	-2.26404	Similar to Prolyl endopeptidase (EC 3.4.21.26) (Post-proline cleaving enzyme) (PE)
MSTRG.21351		8.6	1.79	-2.26438	Tetratricopeptide-like helical domain containing protein [Parasponia andersonii]
Os04g0453400		29.36	9.43	-1.63852	Similar to H0505F09.6 protein
Os04g0573300		0.913333	0.176667	-2.37011	Similar to OSIGBa0147H17.8 protein
Os10g0417800		30.2033	10.05	-1.58751	Protein of unknown function DUF506, plant family protein
Os11g0167500	SUB45	7.51333	1.33667	-2.49081	Similar to Serine esterase family protein, expressed
MSTRG.24711		2.94667	0.59	-2.3203	Os06g0482066 [Oryza sativa Japonica Group]
Os06g0125500		20.22	9.85333	-1.0371	Similar to Oligopeptide transporter 9
Os10g0394100		46.99	8.67	-2.43825	Metallophosphoesterase domain containing protein
Os07g0165650		24.39	6.93333	-1.81467	Hypothetical gene
Os02g0828300		11.68	0.843333	-3.79179	Conserved hypothetical protein
Os05g0495200		9.04	3.49667	-1.37034	Basic leucine zipper domain containing protein
Os12g0103000		16.9167	7.62667	-1.14932	EF-Hand type domain containing protein
Os01g0349600	BZIP44	21.9067	5.84667	-1.90568	Hypothetical protein
Os09g0551600		59.9633	26.14	-1.19782	Similar to HMGd1 protein (Nucleasome/chromatin assembly factor D protein NFD101)
Os11g0438000		8.35667	3.65333	-1.19371	Hypothetical conserved gene
Os09g0375700	HMGB710	1.13	0.22	-2.36075	Similar to H0616A11.2 protein
Os06g0725300		13.3233	4.73	-1.49404	Barwin-related endoglucanase domain containing protein
Os07g0111400		9.23667	2.31667	-1.99532	WRKY transcription factor 29
Os12g0615400		360.007	130.21	-1.46718	Similar to 37 kDa inner envelope membrane protein, chloroplast precursor (E37)
Os12g0632900	WRKY29	2.54	0.84	-1.59637	Serine/threonine protein kinase-related domain containing protein
Os02g0725200		75.46	28.5033	-1.40458	SET domain containing protein
Os08g0421400		19.0933	8.53333	-1.16189	Hypothetical protein
Os02g0643500		230.93	109.01	-1.083	Pentapeptide repeat containing protein
Os03g0747700		13.89	3.39333	-2.03327	Similar to photosystem II 11 kDa protein-related
Os11g0708000		8.91667	4.4	-1.019	Hypothetical protein
Os01g0672300		13.83	6.66	-1.05421	Conserved hypothetical protein
Os01g0785300		12.54	3.31	-1.92163	Hypothetical protein
Os02g0148000	DLN17	28.2533	5.15333	-2.45484	CCT domain containing protein
Os07g0147800		8.69667	2.87	-1.59941	Hypothetical conserved gene
Os09g0488000	CMF3	10.97	3.73333	-1.55503	Acyl-CoA N-acyltransferase domain containing protein
Os04g0692200		55.8233	27.1167	-1.04169	Chloroplast nucleoid-associated protein, Chloroplast development, Regulator of plastid-encoded plastid RNA polymerase (PEP) activit
Os06g0188600	G1	2.24667	0.92	-1.28808	Hypothetical conserved gene
Os02g0163600	YSS1	26.5867	9.60667	-1.4686	Conserved hypothetical protein
Os01g0894600		16.5233	5.99333	-1.46307	Zinc finger, RING/FYVE/PHD-type domain containing protein
Os02g0649700		95.21	45.5533	-1.06356	ATPase, AAA-type, core domain containing protein
Os08g0214900		18.6667	4.71333	-1.98564	Hypothetical conserved gene
Os07g0608100	FTSH7	83.5567	37.0367	-1.1738	Conserved hypothetical protein
Os09g0541000		656.447	132.243	-2.31148	Similar to Aquaporin 2
Os09g0453700		15.7867	6.13667	-1.36318	Peptidase S9A, prolyl oligopeptidase family protein
Os07g0489200	PIP2;7	11.6233	3.52	-1.72338	UDP-glucuronosyl/UDP-glucosyltransferase family protein
Os06g0167400		22.1833	8.97	-1.3063	Di-trans-poly-cis-decaprenylcistransferase family protein
Os06g0255001		16.3367	6.38333	-1.35573	Non-protein coding transcript
Os11g0156401		9.93667	3.17	-1.64828	Protein of unknown function DUF623, plant domain containing protein
Os12g0489400		27.3833	6.99333	-1.96925	Hypothetical protein
Os03g0240400		1.95333	0.82	-1.25224	Conserved hypothetical protein
Os06g0272700		0.94	0.0333333	-4.81762	Protein of unknown function DUF231, plant domain containing protein
Os11g0240600		106.54	50.8067	-1.06831	Alpha/beta hydrolase fold-3 domain containing protein
Os08g0162600	TBL64	607.367	114.373	-2.40882	Rubredoxin-type Fe(Cys)4 protein family protein
Os06g0231350		4.27667	0.726667	-2.55712	Hypothetical protein
Os05g0277200		6.41333	1.42333	-2.1718	Conserved hypothetical protein
Os08g0475000		3.24667	0.59	-2.46017	Lipase, GDXG, active site domain containing protein
Os05g0500400		15.9233	2.49667	-2.67307	Domain of unknown function DUF1995 domain containing protein
Os03g0178500		13.9233	4.15333	-1.74516	Alpha/beta hydrolase family protein
Os10g0503100		7	2.00667	-1.80255	Similar to Transcription factor L2
Os01g0174700		3.71667	1.26333	-1.55677	Similar to Akt (Fragment)
Os08g0528700	PLIM2C	2.82	1.12667	-1.32363	Conserved hypothetical protein
Os05g0320100	PIDL	7.80333	3.65	-1.09619	Cyclin-like F-box domain containing protein
Os02g0774100		2.67333	0.26	-3.36206	Similar to thioredoxin-like 5
Os06g0142500		6.37333	2.93333	-1.11951	Similar to Wall-associated kinase 3
Os06g0699600		59.1767	16.6133	-1.83269	CCT domain containing protein
Os12g0478900	WAK61	1.35	0.106667	-3.66178	Sterile alpha motif-type domain containing protein
Os06g0128000	CCT25	5.28	1.92667	-1.45443	Similar to formiminotransferase-like
Os04g0442300		8.91	3.19667	-1.47886	A-type response regulator, Cytokinin signalin
MSTRG.31268		0.803333	0.0166667	-5.59096	Os07g0590900 [Oryza sativa Japonica Group]
Os02g0310400	RR1	19.3667	9.13333	-1.08436	Conserved hypothetical protein
Os06g0152800		43.39	9.19	-2.23923	Conserved hypothetical protein
Os09g0256700		2.41	0.001	-11.2348	Conserved hypothetical protein
Os05g0353600		0.73	0.001	-9.51175	Thioredoxin fold domain containing protein
Os07g0557700		4.84	1.59667	-1.59994	Conserved hypothetical protein
Os02g0807600		11.2867	3.72	-1.60124	Hypothetical gene
Os04g0416000	SPARK8	86.1633	39.4467	-1.12717	Protein of unknown function DUF1279 domain containing protein
Os02g0137200		156.097	75.1367	-1.05485	Similar to 50S ribosomal protein L3-1, chloroplast precursor
Os10g0494000		25.81	12.4267	-1.05449	Protein of unknown function DUF789 family protein
Os07g0516801		12.3267	3.31333	-1.89543	Hypothetical gene
Os12g0225150		28.4433	7.87333	-1.85304	Hypothetical protein
Os10g0559200		14.1667	6.58	-1.10634	Similar to Oxidoreductase, 2OG-Fe oxygenase family protein, expressed
Os04g0553000		12.0733	4.48	-1.43025	Similar to OSIGBa0143N19.6 protein
Os02g0194700	FLS2	768.747	171.407	-2.16509	Similar to Lipoxygenase 2.3, chloroplast precursor (EC 1.13.11.12) (LOX2:Hv:3)
Os04g0460900	ESG1	283.307	95.7833	-1.56452	Non-protein coding transcript
Os09g0464033		2.39333	1.05333	-1.18406	Hypothetical gene
Os09g0482681		0.846667	0.0166667	-5.66676	Hypothetical protein
Os04g0555800		2.86333	1.17	-1.29119	Similar to Actin depolymerizing factor
Os01g0109000		7.15333	3.31	-1.11178	Similar to Late embryogenesis abundant protein, group 3
Os05g0500101		43.3033	6.49	-2.73819	Hypothetical gene
Os04g0475500		11.0533	4.82333	-1.19638	Pentatricopeptide repeat (PPR) protein, Early chloroplast development under cold stres
Os02g0589500		8.13667	2.71	-1.58615	Hypothetical gene
Os03g0744700		342.347	101.407	-1.75531	Conserved hypothetical protein
Os09g0309700		12.9	5.45667	-1.24128	Ethylene response factor, Transcription factor, Negative regulation of ethylene biosynthesis, Drought toleranc
Os03g0708800		19.1433	8.94667	-1.09742	Hypothetical conserved gene
Os02g0169900	ERF109	65.33	28.2767	-1.20813	Inositol monophosphatase family protein
Os09g0439500	DLN97	16.1367	2.09667	-2.94417	Similar to Type II chlorophyll a/b binding protein from photosystem I precursor
Os01g0680500		2.45667	0.773333	-1.66754	Hypothetical protein
MSTRG.3138		3.95	1.08667	-1.86194	PDI-like [Oryza sativa Japonica Group]
Os05g0136100		1.38333	0.116667	-3.56768	Hypothetical conserved gene
Os02g0678200		26.9	3.9	-2.78606	SPX-MFS protein, Pi homeostasi
MSTRG.27236		2.18	0.216667	-3.33078	hypothetical protein [Oryza sativa Japonica Group]
Os08g0533600		18.4233	8.46	-1.1228	Similar to ACR4
Os09g0531800		1.43	0.406667	-1.8141	Glycosyl transferase, family 8 protein
Os07g0240400	ACR8	5.87333	1.95333	-1.58824	Similar to MEE60 (maternal effect embryo arrest 60)
Os05g0458100		32.8033	15.2533	-1.10472	Similar to FK506-binding protein 4 (EC 5.2.1.8) (Peptidyl-prolyl cis-trans isomerase) (PPIase) (Rotamase) (p59 protein) (HSP binding immunophilin) (HBI) (FKBP52 protein) (52 kDa FK506 binding protein) (FKBP59)
Os02g0236800		6.88667	2.43333	-1.50087	Similar to Peroxidase (EC 1.11.1.7)
MSTRG.29804	FKBP20-1A	5.25667	2.32	-1.18002	protein FAR1-RELATED SEQUENCE 5-like isoform X1 [Oryza sativa Japonica Group]
Os08g0425000		1.34	0.243333	-2.46123	Similar to mRNA, clone: RTFL01-05-M08
Os05g0165800		11.1267	3.47667	-1.67824	Hypothetical protein
Os03g0799700		24.62	9.43	-1.3845	Obg subfamily of small GTP-binding protein, Chloroplast development at the early leaf stage under cold stres
Os07g0137200		8.32333	2.72333	-1.61179	Conserved hypothetical protein
Os01g0228400	TSV3	75.98	27.44	-1.46934	Pentatricopeptide repeat domain containing protein
Os08g0117100		15.5067	3.90667	-1.98888	Nucleotide-binding, alpha-beta plait domain containing protein
Os01g0825500		98.8267	31.3367	-1.65705	Nodulin-like domain containing protein
Os08g0537001	CRP8	32.27	10.8067	-1.57827	Conserved hypothetical protein
Os02g0802200		1.39	0.28	-2.31159	Glycoside hydrolase family 79, N-terminal protein
Os02g0705100		484.99	138.683	-1.80616	Alpha/beta hydrolase fold-1 domain containing protein
Os06g0152600		2.56	0.306667	-3.0614	Hypothetical gene
Os03g0827700	NHL1	193.963	58.7033	-1.72427	Similar to ATP-dependent RNA helicase
Os04g0495300		15.2133	4.52667	-1.74882	Similar to OSIGBa0159F11.7 protein
Os09g0363100		7.39	2.34333	-1.65701	Chloroplast group IIA intron splicing factor CRS1, Splicing of chloroplast group I and II introns, Chloroplast developmen
Os06g0638300		3.61667	1.30667	-1.46877	Similar to Exostosin-like
Os08g0101700		108.35	30.94	-1.80815	Similar to Cytochrome b561 (Fragment)
Os10g0370000		40.5	15.7633	-1.36135	Protein phosphatase 2C-related domain containing protein
Os01g0238200		85.2333	24.6067	-1.79237	Conserved hypothetical protein
Os07g0242600	PP2C71	5.82	2.37	-1.29613	Cyclin-like F-box domain containing protein
Os07g0267300		9.75667	3.29667	-1.56538	Hypothetical gene
Os06g0703900		19.1133	7.40667	-1.36768	MYB-CC domain containing transcription factor, Positive regulation of Pi-starvation signaling and Pi-homeostasi
Os05g0571100		60.5267	23.0533	-1.3926	Peptidase C12, ubiquitin carboxyl-terminal hydrolase 1 domain containing protein
Os02g0832200		29.23	13.1167	-1.15605	Similar to chloroplast channel forming outer membrane protein
Os03g0108600		34.2567	13.5633	-1.33667	Similar to DEAD-box ATP-dependent RNA helicase 50
Os01g0784700		12.4467	3.7	-1.75016	Serine/threonine protein kinase-related domain containing protein
Os04g0174800		19.5233	8.33333	-1.22823	Similar to predicted protein
Os09g0566050	SDRLK3	3.13	0.893333	-1.80889	Similar to Prephenate dehydratase
Os01g0320700		8.35333	3.36333	-1.31246	Hypothetical protein
Os03g0106000		37.6167	13.9967	-1.42629	Uncharacterised protein family UPF0187 domain containing protein
Os05g0263500		2.57	0.54	-2.25074	Non-protein coding transcript
Os04g0312100		9.53333	4.71333	-1.01623	Peptidase C12, ubiquitin carboxyl-terminal hydrolase 1 domain containing protein
Os02g0638300		320.973	104.007	-1.62578	Similar to Ferredoxin-thioredoxin reductase, variable chain (FTR-V) (Ferredoxin- thioredoxin reductase subunit A) (FTR-A)
Os02g0697500		69.2633	17.8267	-1.95805	Similar to Selenium-binding protein-like
Os04g0225100		16.2367	3.89	-2.06141	3'-5' exonuclease domain containing protein
MSTRG.20928		5.30667	1.34	-1.98557	Os05g0138700 [Oryza sativa Japonica Group]
Os11g0147500		0.82	0.0533333	-3.94251	Heavy metal transport/detoxification protein domain containing protein
Os02g0264300		6.99	2.60667	-1.42309	Conserved hypothetical protein
Os04g0490800	HIPP51	698.393	142.63	-2.29176	Haloacid dehalogenase-like hydrolase domain containing protein
MSTRG.26023		1.01	0.001	-9.98014	Os07g0114900 [Oryza sativa Japonica Group]
Os02g0255066	4NPP1	1.88	0.001	-10.8765	Hypothetical protein
Os01g0694800		1.98	0.133333	-3.89239	Conserved hypothetical protein
Os01g0727900		3.34333	1.08333	-1.62581	Conserved hypothetical protein
Os11g0672900		1.82333	0.156667	-3.54081	Protein of unknown function DUF1645 family protein
Os06g0523900		0.97	0.22	-2.14048	RNA-processing protein, HAT helix domain containing protein
MSTRG.6808		2.71333	0.4	-2.76199	ankyrin-1 [Oryza sativa Japonica Group]
Os01g0599550		14.78	5.26667	-1.48868	Hypothetical gene
Os03g0565200		198.603	69.1467	-1.52216	Haloacid dehalogenase-like hydrolase domain containing protein
Os02g0538000		51.3433	23.2333	-1.14398	Threonyl-tRNA synthetase, Chloroplast biogenesis and chloroplast ribosomal system constructio
Os02g0219900		99.8867	45.09	-1.14748	Similar to Epstein-Barr nuclear antigen-1 (EBNA-1)
Os04g0621500	LAS	0.686667	0.133333	-2.36457	Disease resistance protein domain containing protein
Os08g0481700		2.37667	0.36	-2.72287	Hypothetical conserved gene
Os09g0255900		4.64	0.926667	-2.324	Protein of unknown function DUF247, plant family protein
Os02g0699900		4.48333	1.51667	-1.56367	Bromodomain transcription factor containing protein
Os01g0686200		19.81	6.75667	-1.55185	UDP-glucuronosyl/UDP-glucosyltransferase family protein
Os05g0227100		2.40667	0.296667	-3.02012	Conserved hypothetical protein
Os03g0209000	UGT84E1	7.92667	2.51	-1.65903	Similar to MFP1 attachment factor 1
Os05g0418800		11.2533	5.35333	-1.07184	No apical meristem (NAM) protein domain containing protein
Os06g0130600		8.92667	4.31	-1.05043	GAGA binding-like family protein
Os12g0508200	C87	34.0867	16.3933	-1.0561	Conserved hypothetical protein
Os12g0146500		1.83333	0.313333	-2.5487	Protein of unknown function DUF668 domain containing protein
Os09g0129400		22.6567	10.2967	-1.13776	Conserved hypothetical protein
Os06g0329300	DUF668-12	3.75667	1.19333	-1.65446	Conserved hypothetical protein
Os02g0506600		659.523	224.99	-1.55156	Heat shock protein DnaJ, cysteine-rich domain domain containing protein
Os07g0180100		1.36667	0.2	-2.77259	Hypothetical conserved gene
Os12g0581900		26.8967	5.41333	-2.31284	Zinc finger, C2H2-like domain containing protein
Os03g0197900		3.39667	0.613333	-2.46938	Protein of unknown function DUF623, plant domain containing protein
Os07g0123300	DLN262	16.1367	5.16	-1.6449	Conserved hypothetical protein
Os12g0192300		2.27667	0.63	-1.8535	Similar to SNARE domain containing protein, expressed
Os01g0964133		25.8733	10.14	-1.35141	Similar to Actin
Os04g0658300		29.63	9.44333	-1.64969	Similar to Ribulose bisphosphate carboxylase/oxygenase activase, chloroplast precursor (RuBisCO activase) (RA)
Os06g0185900		524.55	212.25	-1.30532	Similar to Glutathione peroxidase
Os02g0744700		130.72	36.12	-1.85561	Similar to Starch synthase isoform zSTSII-2 (EC 2.4.1.21)
Os02g0103800	GPX4	851.03	222.303	-1.93668	Leaf-type ferredoxin-NADP+-oxidoreductase, Regulation of electron partitioning in the chloroplas
Os10g0135300	SSIIB	4.55333	1.69	-1.4299	F-box domain, cyclin-like domain containing protein
Os11g0606500	LFNR1	13.4533	4.90333	-1.45613	Similar to NB-ARC domain containing protein, expressed
Os10g0330000		809.623	176.857	-2.19467	Conserved hypothetical protein
Os04g0204400		3.32333	0.676667	-2.29611	Hypothetical protein
Os03g0140300		3.99	0.18	-4.47032	Conserved hypothetical protein
MSTRG.21778		1.27667	0.103333	-3.627	Os05g0352500 [Oryza sativa Japonica Group]
MSTRG.30724		9.79333	1.27	-2.94697	Os08g0396100, partial [Oryza sativa Japonica Group]
Os09g0414600		43.0767	21.4967	-1.00279	Conserved hypothetical protein
Os06g0269300		2.42667	0.856667	-1.50217	Six-bladed beta-propeller, TolB-like domain containing protein
Os01g0913100		20.23	7.59333	-1.41369	Protein of unknown function DUF538 family protein
Os01g0770400		28.33	13.9033	-1.0269	Cyclin-like F-box domain containing protein
Os03g0272400		13.5567	5.93667	-1.19128	Conserved hypothetical protein
Os04g0458200		29.9267	12.06	-1.3112	Similar to ORW1943Ba0077G13.1 protein
Os03g0835150		121.747	58.23	-1.06405	Conserved hypothetical protein
Os01g0252600		33.32	5.23667	-2.66967	Similar to predicted protein
Os01g0971100		102.297	38.8233	-1.39776	Drought induced 19 family protein
Os07g0539950		0.843333	0.001	-9.71996	Conserved hypothetical protein
Os01g0339500	DI19-5	15.5867	7.6	-1.03624	Similar to No apical meristem protein
Os01g0580000		26.0833	12.8767	-1.01837	Esterase/lipase/thioesterase domain containing protein
Os07g0486700	C30	3.48333	0.353333	-3.30137	Similar to cytokinin-O-glucosyltransferase 2
Os12g0292900		49.1933	16.2033	-1.60217	Conserved hypothetical protein
Os03g0109800		6.46333	2.04667	-1.659	Hypothetical conserved gene
Os08g0196200		13.19	5.79667	-1.18615	Hypothetical conserved gene
MSTRG.9335		6.38333	2.72	-1.2307	membrane-associated phospholipid phosphatase [Zea mays]
Os05g0538900		3.72667	1.03	-1.85524	Similar to oxidoreductase
Os08g0119800		797.32	173.247	-2.20233	Similar to Photosystem II core complex proteins psbY, chloroplast precursor (L- arginine metabolising enzyme) (L-AME) [Contains: Photosystem II protein psbY-1 (psbY-A1); Photosystem II protein psbY-2 (psbY-A2)]
Os03g0296800		121.247	54.2733	-1.15963	Mitochondrial carrier protein domain containing protein
MSTRG.14708	PSBY	2.5	0.853333	-1.55075	Os09g0341901, partial [Oryza sativa Japonica Group]
Os01g0775500	MIT	6.96	2.41667	-1.52607	Mannose-binding lectin domain containing protein
Os12g0637200		10.7233	3.16333	-1.76124	Similar to Purple acid phosphatase
Os09g0532700		53.8367	14.49	-1.89353	Rossmann-like alpha/beta/alpha sandwich fold domain containing protein
Os08g0159900	PAP10D	42.3	19.2133	-1.13855	DEAD-like helicase, N-terminal domain containing protein
Os04g0690932		7.09667	1.25667	-2.49754	Hypothetical gene
Os01g0975900	PRP5	2610.3	552.347	-2.24057	Similar to Tonoplast membrane integral protein ZmTIP1-2
MSTRG.6392		14.1933	6.57667	-1.10978	protein DETOXIFICATION 44, chloroplastic-like isoform X1 [Oryza sativa Japonica Group]
Os07g0152900	TIP1;2	1186.54	361.267	-1.71562	Similar to Glycolate oxidase (EC 1.1.3.15) (Fragment)
Os03g0363500		42.5533	20.2433	-1.07183	Similar to Vacuolar monosaccharide symporter 1
MSTRG.11943	GLO5	2.59333	0.966667	-1.42372	Os02g0552500 [Oryza sativa Japonica Group]
Os01g0835500		61.3867	17.04	-1.849	Similar to Respiratory burst oxidase protein
Os03g0271500		10.6633	3.4	-1.64905	Conserved hypothetical protein
MSTRG.11648	RBOHE	3.10667	1.05667	-1.55585	Os02g0486900 [Oryza sativa Japonica Group]
Os07g0510400		1.48667	0.223333	-2.73481	UDP-glucuronosyl/UDP-glucosyltransferase family protein
Os02g0197600		3369.47	966.41	-1.80182	Chlorophyll a/b-binding protein type III (Fragment)
Os03g0779500		2.70333	0.643333	-2.0711	Hypothetical protein
MSTRG.4843	LHCA3	2.72333	0.756667	-1.84764	separase isoform X2 [Oryza sativa Japonica Group]
Os04g0525000		57.0367	18.08	-1.65749	Protein of unknown function DUF177 domain containing protein
Os02g0671200		40.6133	13.5467	-1.58402	Protein of unknown function DUF295 domain containing protein
Os09g0268300		58.7067	19.78	-1.56948	Similar to Hexose carrier
Os07g0179300		3.12667	0.323333	-3.27353	Methyltransferase type 11 domain containing protein
Os07g0204900		123.42	53.37	-1.20948	Similar to Zeta-carotene desaturase (Fragment)
Os09g0563800		8.80333	4.01	-1.13445	ATPase, AAA-type, core domain containing protein
MSTRG.20559	ZDS	1.79	0.116667	-3.9395	Os04g0681800 [Oryza sativa Japonica Group]
Os06g0273500		6.41333	1.8	-1.83308	Protein of unknown function DUF231, plant domain containing protein
Os07g0583200		23.68	9.46667	-1.32274	Mitochodrial transcription termination factor-related family protein
Os11g0153500	TBL60	3.61	0.463333	-2.96188	Protein of unknown function DUF3049 domain containing protein
Os11g0425300	V14	85.81	41.72	-1.04041	Similar to predicted protein
Os11g0684100		18.3167	7.59	-1.27099	NB-ARC domain containing protein
Os08g0485000		1.94667	0.23	-3.0813	Similar to PHI-1
Os01g0203900	WRKY125	9.00667	0.773333	-3.54183	Hypothetical protein
Os01g0840900		2.93667	0.43	-2.77177	Conserved hypothetical protein
MSTRG.18140		8.02	2.34333	-1.77504	Os11g0291800 [Oryza sativa Japonica Group]
Os10g0529700		68.91	19.8667	-1.79436	Similar to glutathione transferase35
Os01g0929100		83.1633	16.0133	-2.37667	Conserved hypothetical protein
Os01g0151200	GSTU8	199.527	83.5867	-1.25524	Similar to Inner membrane protein ALBINO3, chloroplast precursor. Splice isoform 2
Os04g0391900		39.9067	13.73	-1.5393	Similar to OSIGBa0145N07.5 protein
Os05g0303000		334.863	163.277	-1.03625	Similar to Chloroplast heat shock protein 70
Os04g0601400		112.22	56.0533	-1.00146	EF-HAND 2 domain containing protein
Os07g0686100	HSP70CP1	1.61	0.12	-3.74595	Similar to Abscisic acid responsive elements-binding factor
Os01g0710800		19.1867	7.42667	-1.36932	Conserved hypothetical protein
Os12g0137200	BZIP62	52.3233	19.4133	-1.43041	Similar to Saccharopine dehydrogenase family protein, expressed
Os04g0678200		34.17	16.4533	-1.05435	Protein of unknown function DUF1218 family protein
Os02g0606200		245.9	106.78	-1.20343	Zinc finger, B-box domain containing protein
Os04g0197100		6.01	2.09333	-1.52156	Similar to OSIGBa0146N20.4 protein
Os01g0730800		40.7533	14.9367	-1.44806	Mpv17/PMP22 family protein
Os11g0129000		38.5133	11.53	-1.73997	Similar to Transparent testa 12 protein
Os08g0169300		1.39667	0.0766667	-4.18724	Similar to Flavonoid 7-O-methyltransferase
Os06g0611900	MATE48	1745.06	414.057	-2.07537	Similar to Glycine decarboxylase P subunit
Os04g0196300	ASMT10	3.61	0.98	-1.88115	Hypothetical protein
Os01g0595300	GDCP	3.94667	1.43667	-1.45791	MULE transposase, conserved domain domain containing protein
Os09g0422000		114.883	46.21	-1.31389	Transferase family protein
Os08g0501300		2.10667	0.18	-3.54889	Conserved hypothetical protein
Os11g0707600		138.537	65.98	-1.07017	Similar to Sterol 4-alpha-methyl-oxidase (Fragment)
Os06g0268050		3.55	0.123333	-4.84718	Similar to OSIGBa0139J17.1 protein
Os03g0742900	GL1-11	68.0967	30.02	-1.18166	Aux /IAA protein
Os01g0101200		16.42	5.48667	-1.58145	2,3-diketo-5-methylthio-1-phosphopentane phosphatase domain containing protein
Os02g0278450	IAA13	8.68667	3.19333	-1.44374	Hypothetical protein
Os09g0111100		2.17667	0.47	-2.21139	Cyclin D domain containing protein
Os02g0568200		9.15667	1.79667	-2.3495	NPH3 domain containing protein
Os05g0589200	CYCD3;1	11.0633	1.60667	-2.78364	RNA polymerase sigma factor, region 2 domain containing protein
Os10g0167600	CPT1	21.7133	10.1667	-1.09473	Splicing varian
Os07g0615000	SIG3	6.58	3.17333	-1.05209	Similar to PPR repeat domain containing protein
Os03g0169100		479.523	230.45	-1.05715	Ribulose-phosphate 3-epimerase, chloroplast precursor (EC 5.1.3.1) (Pentose-5-phosphate 3-epimerase) (PPE) (RPE) (R5P3E)
MSTRG.17970		1.09	0.0433333	-4.65271	OSJNBb0040D15.6 [Oryza sativa Japonica Group]
Os07g0626400		91.0833	40.6467	-1.16405	Similar to Chaperone protein dnaJ
Os03g0608200		2.09333	0.623333	-1.74773	Non-protein coding transcript
Os10g0488900		0.706667	0.001	-9.46489	Pentatricopeptide repeat domain containing protein
Os01g0622000		8.32	2.9	-1.52053	Similar to predicted protein
Os02g0139400		34.5367	12.67	-1.44671	Similar to Squamosa promoter-binding-like protein 3
Os12g0106600		15.43	6.02667	-1.35631	Similar to MATE efflux family protein, expressed
Os04g0412225	LCRN1	3.13	0.396667	-2.98016	Non-protein coding transcript
Os04g0455600		2.53	0.75	-1.75417	Similar to H0523F07.2 protein
Os06g0352900		4.20667	1.18667	-1.82576	Conserved hypothetical protein
Os11g0444000		10.32	1.01333	-3.34826	Similar to UDP-glucosyltransferase BX8
Os04g0637500	PAP90	5.82667	2.20667	-1.4008	Mitochodrial transcription termination factor-related family protein
Os10g0481450		12.2533	5.93	-1.04707	Similar to Zinc finger, C3HC4 type family protein, expressed
Os03g0223100		85.0467	21.18	-2.00555	Cytochrome P450 family protein
Os05g0131100		21.5533	9.32333	-1.20899	Conserved hypothetical protein
Os01g0882500	CYP94D15	98.0533	21.0267	-2.22135	Similar to NADH dehydrogenase I subunit N
Os01g0869900		40.4167	19.4667	-1.05394	Serine/threonine protein kinase, Hyperosmotic stress respons
Os02g0285800		261.183	64.5933	-2.01561	Similar to GTP-binding protein typA (Tyrosine phosphorylated protein A)
Os08g0359900	SAPK4	2.02333	0.11	-4.20116	Conserved hypothetical protein
Os12g0493900		0.453333	0.01	-5.5025	Armadillo-like helical domain containing protein
Os11g0444400		17.1433	3.57333	-2.26231	Conserved hypothetical protein
Os10g0556500		0.92	0.203333	-2.17779	Hypothetical conserved gene
Os04g0296700		60.6667	20.49	-1.56598	Similar to cDNA clone:006-306-G03, full insert sequence
Os06g0213400		28.23	13.5767	-1.0561	Protein of unknown function DUF829, eukaryotic family protein
Os06g0130500		17.3667	8.61667	-1.01112	Similar to Cyclophilin-like protein PPIL3b
MSTRG.21912		1.47333	0.51	-1.53051	tubulin-related protein-like [Oryza sativa Japonica Group]
MSTRG.11690	CYP18-1	2.75667	1.26667	-1.12189	Os02g0502401 [Oryza sativa Japonica Group]
Os08g0463500		6.54	2.62667	-1.31606	Zinc finger, C2H2-type domain containing protein
Os12g0628100		185.773	50.7333	-1.87254	Similar to Actin-depolymerizing factor 6 (ADF-6) (AtADF6)
Os12g0156866		3.97667	1.38	-1.52689	Similar to Amino acid permease family protein, expressed
Os03g0232600	ADF11	10.5833	1.85667	-2.51101	U-Box E3 ubiquitin ligase, Regulation of brassinosteroid-mediated growt
Os05g0194000		5.97	2.72	-1.13412	Similar to CRS2-associated factor 2, chloroplastic precursor
Os01g0712501	ELF1	58.4167	23.7033	-1.30129	Hypothetical gene
Os04g0446050		1.39333	0.496667	-1.48819	Hypothetical gene
Os09g0491644		38.7033	13.3567	-1.5349	Conserved hypothetical protein
Os12g0633600		14.11	6.03333	-1.22569	Protein of unknown function DUF221 domain containing protein
Os01g0616800		6.43	2.48	-1.37448	Pentatricopeptide repeat containing protein
Os07g0232900	OSCA2.1	1.50333	0.25	-2.58816	Heavy metal-transporting P1B-ATPase, Root-to-shoot cadmium (Cd) translocatio
Os03g0846900		3.19	0.74	-2.10796	Conserved hypothetical protein
Os11g0471100	GCC7	78.7667	23.2467	-1.76056	Hypothetical gene
MSTRG.24705		0.38	0.001	-8.56986	Os06g0480250 [Oryza sativa Japonica Group]
Os10g0517400		29.6967	12.8433	-1.20928	Aldo/keto reductase family protein
Os01g0108800		2.34333	0.566667	-2.04799	Protein of unknown function DUF936, plant family protein
Os06g0477400		5.34333	0.933333	-2.51728	Hypothetical gene
Os03g0711100		302.797	57.71	-2.39146	Member of the CONSTANS-like (COL) family, Flowering time represso
Os03g0137600		19.0733	5.54667	-1.78186	Conserved hypothetical protein
Os12g0107500	BBX10	4.87	1.39	-1.80884	Similar to Macrophage migration inhibitory factor
Os07g0100200		270.813	113.743	-1.25152	Similar to PDX1-like protein 4
Os02g0762200		1.24333	0.19	-2.71014	Zinc finger, CCHC-type domain containing protein
Os03g0118200	PDX1.3A	4.95	1.46667	-1.75489	UAA transporter family protein
Os01g0204000		3.88667	1.69333	-1.19867	DNA polymerase subunit Cdc27 domain containing protein
Os06g0711700		29.7067	10.3267	-1.52441	Kelch-type beta propeller domain containing protein
Os03g0193700		7.05	2.51	-1.48994	Terpenoid cylases/protein prenyltransferase alpha-alpha toroid domain containing protein
Os05g0232200	KUF1	33.9933	9.45	-1.84687	Conserved hypothetical protein
Os01g0660900		41.8633	19.06	-1.13514	Similar to phosphoglycerate mutase family protein
Os08g0114000		1.00333	0.001	-9.97059	Conserved hypothetical protein
Os12g0468300		3.71333	1.16	-1.67859	Similar to NB-ARC domain containing protein, expressed
Os05g0434600		2.66667	0.16	-4.05889	Protein of unknown function DUF1218 domain containing protein
Os04g0430200		62.7767	25.6733	-1.28996	PLC-like phosphodiesterase, TIM beta/alpha-barrel domain domain containing protein
Os06g0140700		3.06	0.576667	-2.40772	Similar to Homeodomain leucine zipper protein (Fragment)
Os04g0692600		85.3833	37.9667	-1.16922	Staygreen protein domain containing protein
Os06g0717200	HOX2	3.87667	1.4	-1.46939	Serine/threonine protein kinase domain containing protein
Os04g0323500	SGRL	36.2433	9.03667	-2.00385	Hypothetical protein
Os12g0622200	FON1	5.31667	1.43	-1.89451	Conserved hypothetical protein
MSTRG.26425		0.776667	0.02	-5.27922	NBS-LRR, partial [Oryza sativa Indica Group]
Os08g0557100		221.007	94.5733	-1.22458	Similar to Nucleic acid-binding protein precursor
Os01g0933600		49.7567	20.9333	-1.24909	Similar to cDNA clone:J023013D17, full insert sequence
Os04g0465432	CRP2	3.78667	1.06667	-1.82782	Domain of unknown function DUF231, plant domain containing protein
Os12g0189700		62.8833	13.4133	-2.22901	Twin arginine translocation signal, Tat domain containing protein
Os03g0337550		14.7833	5.76667	-1.35816	Hypothetical protein
Os03g0738101		0.67	0.0166667	-5.32912	Hypothetical protein
Os11g0170900		123.253	19.48	-2.66156	Similar to BURP domain-containing protein 17
Os05g0243200		21.1833	10.2667	-1.04496	Similar to Ribosomal protein L13
Os08g0484800		5.70333	1.89333	-1.59088	Hypothetical conserved gene
Os04g0259200		3.85667	1.85667	-1.05464	Conserved hypothetical protein
Os04g0657300		136.903	42.4033	-1.69091	Conserved hypothetical protein
Os09g0327300		22.63	8.35	-1.43839	Similar to Plastid 5,10-methylene-tetrahydrofolate dehydrogenase (Fragment)
Os06g0106000	FPPS4	21.7633	9.55667	-1.18732	Cobyrinic acid a,c-diamide synthase domain containing protein
Os01g0610050		10.44	2.75333	-1.92287	Non-protein coding transcript
Os06g0107700		540.41	126.037	-2.10021	Leaf-type ferredoxin-NADP+-oxidoreductase, Regulation of electron partitioning in the chloroplas
Os07g0160300		5.24667	2.15667	-1.2826	Shikimate kinase domain containing protein
Os10g0479200		1.71667	0.04	-5.42347	Conserved hypothetical protein
Os04g0676100		211.23	77.0533	-1.45489	Similar to Thioredoxin X, chloroplast precursor
Os08g0150200		2.38667	0.773333	-1.62583	F-box domain, cyclin-like domain containing protein
Os06g0626200	TRXX	60.1767	20.9067	-1.52524	Similar to cDNA, clone: J065099M17, full insert sequence
Os08g0200300		7170.63	2484.29	-1.52927	Similar to Photosystem II 10 kDa polypeptide (Fragment)
Os02g0762100		22.2933	7.44333	-1.58259	Similar to Regulator of ribonuclease-like protein 2
MSTRG.32267		1.72667	0.183333	-3.23545	hypothetical protein OsJ_30236 [Oryza sativa Japonica Group]
Os07g0546200		26.0533	9.33333	-1.481	Conserved hypothetical protein
Os03g0787600		26.9	12.9767	-1.05169	Conserved hypothetical protein
Os01g0801901		1.99667	0.413333	-2.27222	Similar to Transcription factor (Fragment)
Os08g0432500		192.393	62.0967	-1.63147	Ribosomal protein L7/L12, C-terminal/adaptor protein ClpS-like domain containing protein
Os03g0206750	BZIP7	0.383333	0.001	-8.58246	Hypothetical protein
Os06g0612800	CLPS1	556.833	217.497	-1.35625	Similar to PVPR3 protein
Os08g0535900		14.46	5.91	-1.29084	Hypothetical protein
Os01g0206600	SAP8	18.4433	8.48667	-1.11983	Conserved hypothetical protein
Os04g0557000		16.2333	3.97	-2.03175	Similar to Genetic modifier
Os09g0365000		2.62	1.00333	-1.38477	Disease resistance protein domain containing protein
Os12g0147200		2.79667	0.326667	-3.09782	Conserved hypothetical protein
Os06g0116200	VQ34	3.06667	1.02333	-1.5834	Transcription facto
MSTRG.22291		2.83333	0.946667	-1.58157	Os05g0414800, partial [Oryza sativa Japonica Group]
Os02g0661300	GRF5	4.27333	1.64333	-1.37874	Conserved hypothetical protein
Os01g0286100		24.3433	9.12333	-1.41589	Phytochrome-interacting factor-like protein, Basic helix-loop-helix factor, Repression of seedling growth in the dar
Os11g0544100	INP1	2.21667	0.74	-1.58279	Conserved hypothetical protein
Os02g0736200	PIL15	3.57333	1.04667	-1.77147	RNA-dependent RNA polymerase, Regulation of endogenous genes through smRNA-mediated pathways involving DNA methylatio
Os04g0606900		4.71667	1.47333	-1.67868	SPOUT methyltransferase, predicted domain containing protein
Os05g0512200	RDR1	103.877	43.21	-1.26543	Similar to T4P13.26 protein
Os11g0103050		6.33333	0.456667	-3.79375	Hypothetical protein
Os03g0308800		117.59	48.4533	-1.2791	Tetratricopeptide-like helical domain containing protein
Os03g0717900		652.403	278.4	-1.2286	Similar to ABRH7 (Fragment)
Os07g0556200		1740.01	585.327	-1.57178	Rieske [2Fe-2S] region domain containing protein
MSTRG.17331		1.20667	0.03	-5.32992	hypothetical protein DAI22_03g377150 [Oryza sativa Japonica Group]
Os01g0180700	PETC	2.18667	0.49	-2.15788	Hypothetical conserved gene
Os06g0476200		76.1167	20.0533	-1.92437	Similar to Phosphoglucomutase precursor (EC 5.4.2.2)
Os06g0493600		0.796667	0.106667	-2.90087	Phosphate (Pi) transporter, Pi homeostasi
Os01g0221700		11.48	2.84333	-2.01347	Similar to GDT1-like protein 1, chloroplastic
Os10g0436900	PHO1;3	0.356667	0.001	-8.47843	Sodium/calcium exchanger membrane region domain containing protein
Os05g0403400		4.05667	1.88333	-1.10701	Mitochodrial transcription termination factor-related family protein
Os06g0140900	CCX3	16.1	5.66667	-1.50649	Sigma factor, regions 3 and 4 domain containing protein
Os08g0435900		1231.91	253.28	-2.28209	Similar to LHC I type IV chlorophyll binding protein (Fragment)
Os07g0586900		0.296667	0.00666667	-5.47573	SHR transcription factor, Formation of root endodermis and leaf stomata, Regulation of the number of cortex cell layers in the roo
Os11g0246200	DYE1	19.19	6.41667	-1.58046	Kelch-type beta propeller domain containing protein
Os08g0457600	SHR1	68.9233	33.0067	-1.06224	Similar to RSH2
Os02g0815200		33.1933	9.25333	-1.84285	Similar to 29 kDa ribonucleoprotein, chloroplast precursor (RNA-binding protein cp29)
Os03g0701500		12.55	5.17	-1.27945	GNS1/SUR4 membrane protein family protein
Os12g0145200	CRP6	1.19333	0.136667	-3.12626	Similar to Protein MONOCULM 1
Os12g0242800		6.39667	1.97333	-1.69669	TRAM, LAG1 and CLN8 homology domain containing protein
Os12g0470000		3.26	0.196667	-4.05105	Similar to Rab28 protein
Os01g0950833		34.24	13.64	-1.32784	Hypothetical gene
Os01g0808950		6.03667	0.603333	-3.32272	Hypothetical protein
Os01g0134500		7.86667	3.12	-1.33421	Similar to Delta-7-sterol-C5(6)-desaturase (EC 1.3.3.-) (Delta-7-C-5 sterol desaturase) (Delta7-sterol-C5-desaturase)
Os09g0130800		117.703	50.8533	-1.21074	Similar to predicted protein
Os01g0236800		12.13	5.52	-1.13584	Similar to predicted protein
MSTRG.6872		2.74	0.873333	-1.64957	Os03g0759125, partial [Oryza sativa Japonica Group]
Os01g0346250	BAMY4	21.0867	8.83333	-1.2553	Conserved hypothetical protein
Os02g0314300		48.62	20.1733	-1.2691	Sodium/calcium exchanger membrane region domain containing protein
Os11g0592700		25.2633	12.3233	-1.03565	GTP1/OBG domain containing protein
Os02g0101500	CAX1C	774.457	334.82	-1.2098	Peroxisomal hydroxypyruvate reductase, NADH-dependent HPR, Photorespiratory metabolis
gene-atpA		9.49333	1.55	-2.61465	NP_039380.1 ATP synthase CF1 alpha subunit [Oryza sativa Japonica Group]
Os01g0686000		11.9533	1.14333	-3.3861	Similar to cDNA, clone: J100026I16, full insert sequence
Os06g0151025		6.15	2.43	-1.33963	Hypothetical protein
Os02g0718000		10.9967	4.93667	-1.15546	Conserved hypothetical protein
Os06g0218500		27.85	13.1733	-1.08006	MCM family protein
Os06g0117500		1.18	0.423333	-1.47892	Hypothetical conserved gene
Os12g0223300	MCM9	101.09	44.1133	-1.19635	Similar to Outer membrane cytochrome b(5) (Fragment)
Os02g0706400		13.7733	4.66667	-1.56141	Similar to RADIALIS
Os12g0125800	CYB5-1	2.16667	0.18	-3.58941	Similar to Transparent testa 12 protein
Os03g0341300		21.5333	7.75667	-1.47306	Similar to Cytochrome c oxidoreductase
Os12g0231000	MATE52	92.3867	28.2333	-1.71029	TGF-beta receptor, type I/II extracellular region family protein
Os02g0749200	SWEET16	2.6	0.506667	-2.3594	Hypothetical protein
Os01g0910500		37.8933	7.88	-2.26568	Conserved hypothetical protein
Os02g0590200		13.1233	2.71333	-2.274	Lecithin:cholesterol/phospholipid:diacylglycerol acyltransferase domain containing protein
Os01g0773700		1851.09	526.633	-1.8135	Similar to Photosystem II reaction center W protein (PSII 6.1 kDa protein) (Fragment)
Os05g0571400		76.3333	31.3833	-1.28231	Protein of unknown function DUF3593 domain containing protein
MSTRG.18168	PSBW	8.42	3.8	-1.14782	hypothetical protein DAI22_04g044200 [Oryza sativa Japonica Group]
Os05g0592100		199.42	85.81	-1.21659	Peptidase S14, ClpP family protein
MSTRG.5459		9.21667	3.39333	-1.44154	-
Os02g0121400	AL3	11.9067	4.18333	-1.50904	Conserved hypothetical protein
Os01g0323300		15.6133	4.56667	-1.77357	RNA-binding, CRM domain domain containing protein
Os02g0486400		3.61667	1.41667	-1.35216	Hypothetical protein
Os04g0439100	CAF2	86.2567	39.14	-1.13999	Similar to H0525C06.4 protein
Os02g0462401		2.85333	0.693333	-2.04103	Conserved hypothetical protein
Os02g0555700		2.68	0.67	-2	Similar to Chaperone protein dnaJ 10 (AtJ10) (AtDjC10)
MSTRG.1392		2.78333	0.926667	-1.58669	Os08g0158800, partial [Oryza sativa Japonica Group]
Os06g0715200		121.847	32.65	-1.89991	Conserved hypothetical protein
Os02g0223700		139.993	46.5433	-1.58871	Protein of unknown function DUF3511 domain containing protein
Os02g0715400		36.3833	16.02	-1.1834	Conserved hypothetical protein
MSTRG.5234		4.57	2.17333	-1.07228	Os10g0387150 [Oryza sativa Japonica Group]
Os01g0327900		11	5.44	-1.01582	Hypothetical conserved gene
Os02g0680700		69.3767	30.04	-1.20757	Similar to DNA binding protein
Os02g0565400		7.74667	2.98333	-1.37665	P-family pentatricopeptide repeat (PPR) protein, Chloroplast biogenesis during early leaf development, Chloroplast RNA group II intron splicin
Os05g0203912		6.04	0.94	-2.68382	Similar to Histone deacetylase
Os11g0599466	WSL4	0.386667	0.123333	-1.64853	Hypothetical gene
Os07g0105600		38.0167	7.53667	-2.33463	Photosystem II oxygen evolving complex protein PsbQ family protein
Os04g0197200		7.86667	3.68333	-1.09474	Protein kinase, core domain containing protein
Os02g0145600		21.6433	9.68333	-1.16035	Conserved hypothetical protein
Os06g0320500		1337.14	385.67	-1.79372	Similar to Light-harvesting complex I (Fragment)
Os10g0578950		6.5	1.46667	-2.1479	Similar to 4-coumarate--CoA ligase-like 2
Os12g0480100	LHCA1	22.0867	5.77667	-1.93487	Similar to One helix protei
Os07g0575500		6.04333	0.496667	-3.60499	Similar to beta-hexosaminidase
Os02g0226500		10.0867	3.21333	-1.65031	Non-protein coding transcript
Os08g0396200		9.30667	3.96	-1.23276	Hypothetical gene
Os06g0103900		5.94333	2.89667	-1.03688	Protein of unknown function DUF248, methyltransferase putative family protein
Os07g0603500		2.04333	0.36	-2.50486	Peptidase A1 domain containing protein
Os08g0548400		4.76333	1.79667	-1.40665	Similar to chaperone protein dnaJ 11
Os12g0541500		140.947	69.0867	-1.02867	Similar to Elongation factor Ts
Os10g0567400		209.937	68.1	-1.62423	Similar to Rieske
Os05g0582300		163.09	54.1167	-1.59152	Similar to prenyl transferase
MSTRG.24709	YGL10	7.44333	3.23	-1.20441	Os12g0542601, partial [Oryza sativa Japonica Group]
Os01g0718900	SPS2	10.0633	4.35667	-1.20781	MADF domain domain containing protein
Os02g0684500		1.56	0.04	-5.2854	Similar to Histone H4
MSTRG.22808	MSL06	3.54	1.11667	-1.66455	65-kDa microtubule-associated protein 1 isoform X1 [Oryza sativa Japonica Group]
Os03g0104800		3.06333	0.913333	-1.74589	Hypothetical conserved gene
Os01g0678950		0.463333	0.123333	-1.90949	Non-protein coding transcript
Os05g0453300		48.9367	14.17	-1.78808	Conserved hypothetical protein
Os12g0620000		5.7	2.64333	-1.1086	Similar to Leucine Rich Repeat family protein
MSTRG.6140		3.54333	1.01333	-1.806	Omega-amidase NIT2 [Capsicum annuum]
Os03g0375966		6.84333	2.41	-1.50567	Similar to Amino acid permease family protein
Os05g0582400		22.5533	10.7267	-1.07214	Similar to Mitogen-activated protein kinase 9
Os01g0113350		2.25667	0.746667	-1.59566	Hypothetical conserved gene
Os08g0545700	MPK9	17.24	5	-1.78576	Similar to TraB protein-related
Os08g0506400	MAK1	0.69	0.1	-2.7866	Serine/threonine protein kinase domain containing protein
Os05g0579300		8.92	1.23667	-2.85059	Homeodomain-related domain containing protein
Os04g0175300	RLCK257	1.32333	0.336667	-1.97478	Conserved hypothetical protein
Os04g0162500		2.43333	0.72	-1.75687	Zinc finger, C2H2-type domain containing protein
Os01g0110050		0.556667	0.0166667	-5.06178	Pi homeostasi
Os02g0672700	DLN107	39.12	18.78	-1.05871	DNA-directed RNA polymerase, M/15 kDa subunit domain containing protein
Os07g0229800	PHO1;1 CIS-T	5.61333	2.09	-1.42535	Similar to GLY1; glycerol-3-phosphate dehydrogenase (NAD+)
Os10g0370700		42.2433	10.2633	-2.04122	Similar to Nitrate transporter (Fragment)
Os06g0225100		6.12	2.02667	-1.59442	Mitochodrial transcription termination factor-related family protein
Os05g0143300		117.203	41.3	-1.5048	Conserved hypothetical protein
Os07g0173850		2.23667	0.24	-3.22024	Hypothetical gene
Os05g0449600		46.0733	22.3467	-1.04387	Similar to glycosyl hydrolase family 3 protein
Os11g0432400		194.643	56	-1.79733	Similar to 2-oxoglutarate/malate translocator
Os09g0431750		4.42333	0.306667	-3.85039	Hypothetical conserved gene
Os07g0452500		96.6733	45.4167	-1.0899	Similar to ORMDL family protein
Os01g0268900		14.3833	4.83333	-1.57331	Conserved hypothetical protein
Os01g0715000		10.79	5.28	-1.03109	Conserved hypothetical protein
Os08g0123300		7.03	2.73	-1.36462	Conserved hypothetical protein
Os11g0109950		1.68333	0.13	-3.69474	Hypothetical conserved gene
Os01g0388000		1.61333	0.0966667	-4.06088	Similar to Cytochrome P450 monooxygenase CYP72A5 (Fragment)
Os05g0298900		7.95667	2.47667	-1.68376	Hypothetical protein
Os07g0546050	CYP734A6	0.973333	0.001	-9.92679	Non-protein coding transcript
Os02g0235101		4.86667	1.15333	-2.07712	Hypothetical protein
Os12g0566600		1.74333	0.11	-3.98627	Similar to thioredoxin-related
Os06g0627100		3.42667	0.986667	-1.79617	Conserved hypothetical protein
Os05g0173800		1.8	0.386667	-2.21883	TPP-binding enzymes, conserved site domain containing protein
Os06g0289300		4.53	1.02	-2.15094	Hypothetical conserved gene
Os03g0407100		6.69	2.31	-1.53411	Protein of unknown function DUF1677, plant family protein
MSTRG.23237		2.56	0.686667	-1.89846	inactive beta-amylase 9 [Oryza sativa Japonica Group]
Os02g0808500		19.4133	6.16	-1.65605	Hypothetical protein
MSTRG.30985		2.85	0.43	-2.72855	probable serine/threonine-protein kinase PIX13 [Oryza sativa Japonica Group]
Os02g0255700		70.08	32.9067	-1.09062	Conserved hypothetical protein
Os03g0844000		1.24333	0.43	-1.5318	Pentatricopeptide repeat domain containing protein
Os03g0124500		32.7967	8.73333	-1.90894	Conserved hypothetical protein
Os02g0826200		5.91667	2.43	-1.28383	NAD(P)-binding domain containing protein
Os03g0821950		4.41667	0.25	-4.14296	Hypothetical protein
Os11g0465200		17.2467	7.94	-1.11911	Similar to Bx2-like protein
Os04g0531750		110.403	42.6233	-1.37307	Similar to OSIGBa0125M19.13 protein
Os05g0353500		3.52333	1.26333	-1.47971	Similar to ATP binding protein
Os03g0314700		115.057	57.0633	-1.01171	NIF system FeS cluster assembly, NifU, C-terminal domain containing protein
Os05g0215300		8.86	2.44667	-1.85649	UDP-glucuronosyl/UDP-glucosyltransferase family protein
Os06g0499301	ISC11	0.893333	0.253333	-1.81816	Pentatricopeptide repeat domain containing protein
Os04g0503500	UGT72F1	45.7467	22.7233	-1.00949	Leucine-rich repeat, cysteine-containing subtype containing protein
MSTRG.24456		1.05	0.0266667	-5.29921	-
Os05g0456100		2.46	1.15	-1.09702	Similar to Aldose reductase ALDRXV4
Os02g0592700		5.82667	2.03667	-1.51646	Conserved hypothetical protein
Os09g0281800		2.25	0.516667	-2.12262	Conserved hypothetical protein
Os06g0729650		101.67	48.1033	-1.07969	Similar to Photosystem II stability/assembly factor HCF136, chloroplastic
Os09g0346600		5.30333	2.58	-1.03953	Glucose/ribitol dehydrogenase family protein
Os01g0833000		4.41333	0.953333	-2.21082	Pentatricopeptide repeat domain containing protein
Os02g0588600		28.5833	5.65667	-2.33715	Conserved hypothetical protein
Os12g0566800		22	9.83333	-1.16175	Ion channel regulatory protein, UNC-93 domain containing protein
Os03g0151201		1.18	0.373333	-1.66025	Non-protein coding transcript
Os09g0344700		10.4433	3.54667	-1.55805	Conserved hypothetical protein
MSTRG.16484		4.69333	1.49667	-1.64886	disease resistance protein RGA5-like [Oryza sativa Japonica Group]
Os03g0781400		31.67	6.83	-2.21316	Ribose 5-phosphate isomerase family protein
Os07g0264800		16.8	6.97	-1.26923	Acyl-CoA N-acyltransferase domain containing protein
Os03g0747100		0.55	0.0166667	-5.04439	ERG2/sigma1 receptor-like domain containing protein
Os07g0554600		2.39333	0.75	-1.67406	F-box domain, Skp2-like domain containing protein
Os07g0658700		1.15	0.246667	-2.221	Phosphatidylinositol-4-phosphate 5-kinase family protein
Os06g0293100		10.3167	3.73333	-1.46644	Conserved hypothetical protein
Os09g0296500		0.56	0.001	-9.12928	Conserved hypothetical protein
Os09g0558900		22.5333	9.64333	-1.22446	Similar to NADPH-cytochrome P450 reductase (Fragment)
Os05g0526800		23.0933	11.29	-1.03243	UDP-glucuronosyl/UDP-glucosyltransferase family protein
Os05g0511700		16.4667	5.89667	-1.48158	Putative rRNA methylase family protein
Os08g0463900		50.6833	24.1767	-1.0679	Heat shock protein DnaJ, cysteine-rich region domain containing protein
Os11g0195100		5.66333	2.60667	-1.11945	Similar to Protein translocase subunit secA
Os06g0686600		19.6767	5.77333	-1.76901	Protein of unknown function DUF3511 domain containing protein
Os09g0436900		31.57	11.13	-1.5041	Protein of unknown function DUF1350 domain containing protein
Os09g0275400		105.153	4.56667	-4.52521	Cytochrome P450 family protein
Os03g0629900		4.69	1.75333	-1.41949	Conserved hypothetical protein
MSTRG.13506		14.4367	6.11333	-1.23971	hypothetical protein OsI_09299 [Oryza sativa Indica Group]
MSTRG.29433		1.47667	0.403333	-1.8723	Os08g0317300 [Oryza sativa Japonica Group]
Os03g0371300		36.9467	12.22	-1.5962	Similar to Cytochrome P450 CYP709E4
Os02g0794400		103.903	41.9	-1.31022	Similar to Translation initiation factor IF-3 (Fragment)
Os09g0530250	CYP72A1	1.91	0.71	-1.42768	Non-protein coding transcript
MSTRG.7344		5.04667	1.40333	-1.84647	Similar to MAP kinase-like protein [Oryza sativa Japonica Group]
Os05g0107900		1.66333	0.14	-3.57058	Similar to Protein DEHYDRATION-INDUCED 19 homolog 6
Os02g0511400		4.07	1.13667	-1.84022	Glucose/ribitol dehydrogenase family protein
Os02g0822100		183.337	70.87	-1.37125	Divalent ion symporter domain containing protein
Os08g0195400		51.6367	24.62	-1.06857	Protein of unknown function DUF3778 domain containing protein
Os03g0271100		10.3967	2.09667	-2.30995	Similar to Sigma factor SIG2B
Os02g0769100		68.81	27.1933	-1.33937	Auxin responsive SAUR protein family protein
Os03g0793100	SIG2B	6.22667	2.47	-1.33395	Glycosyl transferase, family 43 protein
Os01g0558800		17.98	7.04333	-1.35206	Similar to oxidoreductase/ transition metal ion binding protein
Os04g0487000		4.40667	1.50667	-1.54833	Conserved hypothetical protein
Os07g0613500		99.4067	42.23	-1.23507	Similar to Protein kinase APK1B, chloroplast precursor (EC 2.7.1.-)
Os08g0360100		17.3	7.64667	-1.17787	RNA-binding, CRM domain domain containing protein
Os05g0161500	PTK10	569.75	116.017	-2.296	RelA/SpoT domain containing protein
Os02g0284500	CRS1	3.15333	1.37667	-1.1957	FAR1 DNA binding domain domain containing protein
Os04g0348100	CRSH2	5.88667	2.00667	-1.55265	Similar to OSIGBa0130K07.7 protein
Os05g0530300		120.22	48.62	-1.30606	Conserved hypothetical protein
Os08g0550000		7.18667	2.11333	-1.7658	Non-protein coding transcript
Os10g0422600		4.98	0.39	-3.6746	Protein of unknown function DUF581 family protein
Os09g0306232		0.956667	0.0333333	-4.84298	Hypothetical gene
Os03g0758100	FLZ28	12.2733	4.62667	-1.40748	Similar to Phosphorylase (Fragment)
Os01g0940600		25.32	7.77	-1.70429	Conserved hypothetical protein
Os06g0235200	PHO1	6.89333	3.33333	-1.04824	Protein of unknown function DUF231 domain containing protein
Os05g0505383		10.4533	4.50333	-1.2149	Hypothetical gene
Os03g0841900		28.0967	9.81	-1.51807	Similar to carotenoid isomerase 1
Os02g0515125		1.53333	0.0933333	-4.03814	Hypothetical conserved gene
Os05g0105050		4.08333	1.12333	-1.86196	Hypothetical conserved gene
Os09g0481200		1399.11	363.35	-1.94508	Similar to photosystem I reaction center subunit V
Os06g0702700		149.193	61.0533	-1.28904	Butirosin biosynthesis, BtrG-like domain containing protein
Os01g0912700	PSAG	314.627	61.86	-2.34656	Similar to T23K8.14 protein
MSTRG.11998		6.31	1.18333	-2.41478	monooxygenase 1 [Oryza sativa Japonica Group]
Os01g0228450		25.64	0.783333	-5.03263	Hypothetical protein
Os09g0491652		5.34333	0.91	-2.5538	Hypothetical gene
MSTRG.1388		4.75667	2.23667	-1.0886	Os08g0326300, partial [Oryza sativa Japonica Group]
Os02g0208675		1.94333	0.39	-2.31699	Hypothetical protein
Os12g0124300		2.44667	0.93	-1.39551	Non-protein coding transcript
Os12g0610950		3.07	1.12667	-1.44618	Conserved hypothetical protein
Os12g0125200		1.75667	0.323333	-2.44175	Conserved hypothetical protein
Os11g0697100		8.27333	3.89	-1.0887	Non-protein coding transcript
Os05g0481000		38.8067	14.2367	-1.44669	Serotonin N-acetyltransferase, Melatonin synthesi
Os03g0178550		2.81333	0.753333	-1.90092	Hypothetical gene
Os09g0423500	ST1	0.38	0.001	-8.56986	Peptidase A1 domain containing protein
Os03g0315800		171.09	77.0233	-1.15139	Similar to 30S ribosomal protein S1, chloroplast precursor (CS1)
Os04g0644600		162.87	70.03	-1.21768	Epoxide hydrolase family protein
Os09g0439600	ASL4	6.16667	2.55	-1.27399	Exo70 exocyst complex subunit family protein
Os10g0579800		45.04	12.9433	-1.799	TGF-beta receptor, type I/II extracellular region family protein
Os12g0244000		2.72333	0.976667	-1.47944	Conserved hypothetical protein
Os01g0589000		28.16	13.6033	-1.04969	Nucleic acid-binding, OB-fold domain containing protein
Os03g0215900		14.4267	4.99333	-1.53066	Plastid-localized pentatricopeptide repeat (PPR) protein, Plant growth and pollen developmen
Os01g0358300		25.55	12.69	-1.00963	Tetratricopeptide-like helical domain containing protein
Os06g0604300	PPR676	16.3867	3.79	-2.11225	Chloroplast-localized phospholipase D, Herbivore defens
Os09g0429350		1.73333	0.503333	-1.78396	Hypothetical conserved gene
Os11g0214400	PLDalpha5	3.37667	0.53	-2.67154	Plant disease resistance response protein family protein
Os03g0309800		21.9833	9.52667	-1.20637	Similar to PPR2
Os03g0206400		6.15333	2.33	-1.40104	Conserved hypothetical protein
Os12g0199000		1.67	0.0866667	-4.26823	Similar to Jasmonate-induced protein
Os01g0302800		11.4533	4.56667	-1.32655	Conserved hypothetical protein
[truncated: 926 more rows]

## Sheet: CK-XZ vs-XZ-up
id	symbol	CK.XZ_fpkm_mean	XZ_fpkm_mean	log2.fc.	Description
Os06g0131001		0.001	120.327	16.8766	Conserved hypothetical protein
MSTRG.18510		4.83333	21.0067	2.11976	Os04g0345500, partial [Oryza sativa Japonica Group]
Os09g0400600		6.19667	26.4933	2.09607	Hypothetical protein
Os02g0101400	GELP29	1.84667	13.3533	2.8542	Lipase, GDSL domain containing protein
Os02g0693000		8.58333	21.6233	1.33298	Conserved hypothetical protein
Os08g0174300		1.26333	4.13667	1.71123	Transferase domain containing protein
Os02g0526400	ERD1	42.5267	95.43	1.16608	Similar to ATP-dependent Clp protease ATP-binding subunit
Os10g0562550		0.001	1.77667	10.795	Hypothetical gene
Os03g0736900		9.27667	24.6067	1.40737	Similar to Sorghum bicolor protein targeted either to mitochondria or chloroplast proteins T50848
Os10g0330400		63.74	197.483	1.63146	Protein of unknown function DUF179 family protein
Os10g0470801		2.42667	11.2267	2.20988	Hypothetical gene
Os03g0854000		19.0867	41.2733	1.11264	Butirosin biosynthesis, BtrG-like domain containing protein
Os09g0322000	STP14	10.8933	24.03	1.14139	Similar to PaMst-1
Os01g0830500		4.59	10.4967	1.19337	2OG-Fe(II) oxygenase domain containing protein
Os11g0514500		0.156667	5.01	4.99904	Sorghum bicolor leucine-rich repeat-containing extracellular glycoprotein precursor
Os05g0556300	DITL1	0.001	0.636667	9.31439	Uncharacterised protein family UPF0089 domain containing protein
Os11g0158666		5.05333	10.9167	1.11123	Hypothetical protein
Os04g0654500		0.173333	4.48	4.69188	Conserved hypothetical protein
Os01g0878400	AAP10C	9.01	19.1967	1.09126	Amino acid transporter, transmembrane domain containing protein
Os08g0555000		0.001	1.13667	10.1506	Transmembrane 9 superfamily protein member 2 precursor (p76)
Os02g0108302		2.62333	6.24	1.25014	Hypothetical gene
Os08g0455900	COPT6	1.15667	8.52667	2.88201	Putative copper transporter 5.2
Os10g0528100	GSTU24	26.4333	64.6467	1.29022	Similar to Glutathione S-transferase GST 42 (EC 2.5.1.18) (Fragment)
Os04g0225100		1.85	9.91333	2.42184	3'-5' exonuclease domain containing protein
Os02g0108000		0.001	0.85	9.73132	Hypothetical protein
Os01g0683700		2.16	8.31333	1.9444	Protein of unknown function DUF599 family protein
Os01g0225000		21.4333	52.6233	1.29585	Mitochondrial carrier protein domain containing protein
Os03g0223400	GLN1;2	3.5	11.85	1.75946	Cytosolic glutamine synthetase, Ammonium assimilatio
Os08g0547951		0.001	19.7733	14.2713	Hypothetical protein
Os05g0140300		18.23	36.5967	1.0054	Conserved hypothetical protein
Os05g0198200	GRX16	9.64667	23.7167	1.2978	Thioredoxin fold domain containing protein
Os10g0519750		0.001	1.71667	10.7454	Hypothetical gene
Os08g0483100		10.84	45.2633	2.06198	Conserved hypothetical protein
Os12g0194900	AAP10B	5.99	12.5	1.0613	Similar to Amino acid carrier (Fragment)
Os02g0727400		0.07	2	4.8365	Hypothetical protein
Os08g0487100	BZIP67	2.67	5.47	1.0347	Similar to BZIP transcription factor BZI-2
Os01g0674450		14.41	35.02	1.28111	Non-protein coding transcript
Os11g0116200		33.1267	71.98	1.1196	Similar to nonspecific lipid-transfer protein 3
Os01g0925400	C41	4.09333	11.56	1.49779	No apical meristem (NAM) protein domain containing protein
Os02g0756800		0.0966667	2.46	4.6695	Phosphate-induced protein 1 conserved region family protein
Os06g0568600	KO5	0.306667	4.62	3.91315	Similar to Ent-kaurene oxidase 1 (Fragment)
Os04g0674000		50.8833	144.067	1.50147	Similar to H0403D02.10 protein
Os04g0179700	KS4	0.0633333	1.39	4.45598	9-beta-pimara-7,15-diene synthase, Momilactone phytoalexins biosynthesis, Defense respons
Os06g0316300		12.45	28.6167	1.20071	Glycine rich family protein
Os01g0954500		1.22667	6.51667	2.40939	Protein of unknown function DUF702 family protein
Os08g0385000		17.6433	45.9267	1.38021	Similar to seed maturation protein PM41
Os01g0652300		4.62	19.0033	2.04029	Similar to Phospholipase A1-II 7
Os01g0955700		11.1867	22.9867	1.03902	CRT-like transporter, Glutathione homeostasis, Arsenic toleranc
Os02g0755400		1.45667	4.93667	1.76087	Similar to RNA recognition motif-containing protein SEB-4
Os02g0612900		229.943	573.047	1.31737	Similar to Temperature stress-induced lipocalin
Os07g0575900		4.66	12.2	1.38848	Protein of unknown function DUF946, plant family protein
Os10g0524600	SUB61	2.45667	4.93333	1.00586	Peptidase S8, subtilisin-related domain containing protein

## Sheet: CK-XZ vs-XZ-down
id	CK.XZ_fpkm_mean	XZ_fpkm_mean	log2.fc.	Description
Os06g0197575	86.14	26.4167	-1.70523	Similar to Chaperonin
Os03g0799050	91.1167	24.6667	-1.88515	Hypothetical protein
Os01g0644500	4.76667	0.09	-5.72691	Hypothetical conserved gene
Os02g0203401	0.633333	0.001	-9.30682	Hypothetical gene
MSTRG.6727	18.48	8.74667	-1.07916	Os05g0269800 [Oryza sativa Japonica Group]
Os06g0247850	1.37333	0.001	-10.4235	Non-protein coding transcript
Os08g0397250	1.91333	0.19	-3.33202	Hypothetical protein
Os07g0628900	48.9567	23.8633	-1.03671	Similar to KI domain interacting kinase 1
