# Supplementary material for: Comparison of Transcriptome between Tolerant and Susceptible Rice Cultivar Reveals Positive and Negative Regulators of Response to Rhizoctonia solani in Rice
Source: Int J Mol Sci. 2023 Sep 20;24(18):14310. doi: 10.3390/ijms241814310 (PMC10532033; doi:10.3390/ijms241814310)
Supplement: Supplementary file 1 [file ijms-24-14310-s001.zip › Supplementary S4.xls]

## Sheet: BP
#Enrichment Analysis of uDEGs based on BP of GO
Enrichment FDR	nGenes	Pathway Genes	Fold Enrichment	Pathway	URL	Genes
2.48965e-39	339	1456	2.12054	Small molecule metabolic process	http://amigo.geneontology.org/amigo/term/GO:0044281	OS01G0100900 OS01G0110400 OS01G0118000 OS01G0120400 OS01G0127900 OS01G0134700 OS01G0138800 OS01G0150200 OS01G0191700 OS01G0209700 OS01G0217500 OS01G0225000 OS01G0248400 OS01G0269000 OS01G0276100 OS01G0276700 OS01G0315800 OS01G0323600 OS01G0348600 OS01G0369900 OS01G0370000 OS01G0375200 OS01G0559100 OS01G0600000 OS01G0612200 OS01G0649100 OS01G0654500 OS01G0660300 OS01G0663500 OS01G0681200 OS01G0685…
1.002e-38	384	1754	1.99393	Phosphorylation	http://amigo.geneontology.org/amigo/term/GO:0016310	OS01G0110500 OS01G0113200 OS01G0113300 OS01G0113650 OS01G0114100 OS01G0116200 OS01G0118000 OS01G0136400 OS01G0136800 OS01G0137250 OS01G0137500 OS01G0138400 OS01G0155200 OS01G0191700 OS01G0223800 OS01G0223900 OS01G0227200 OS01G0276700 OS01G0365000 OS01G0384300 OS01G0510100 OS01G0514700 OS01G0548600 OS01G0577600 OS01G0621600 OS01G0622600 OS01G0660300 OS01G0668901 OS01G0670100 OS01G0674800 OS01G0690…
2.54801e-33	230	891	2.35103	Organic acid metabolic process	http://amigo.geneontology.org/amigo/term/GO:0006082	OS01G0100900 OS01G0110400 OS01G0118000 OS01G0120400 OS01G0134700 OS01G0138800 OS01G0150200 OS01G0191700 OS01G0209700 OS01G0217500 OS01G0225000 OS01G0248400 OS01G0269000 OS01G0276100 OS01G0276700 OS01G0348600 OS01G0369900 OS01G0370000 OS01G0375200 OS01G0559100 OS01G0649100 OS01G0654500 OS01G0660300 OS01G0681200 OS01G0736400 OS01G0757200 OS01G0760600 OS01G0787600 OS01G0796400 OS01G0817700 OS01G0829…
4.21372e-33	219	832	2.39734	Carboxylic acid metabolic process	http://amigo.geneontology.org/amigo/term/GO:0019752	OS01G0100900 OS01G0110400 OS01G0118000 OS01G0120400 OS01G0134700 OS01G0138800 OS01G0150200 OS01G0191700 OS01G0217500 OS01G0225000 OS01G0248400 OS01G0269000 OS01G0276100 OS01G0276700 OS01G0348600 OS01G0369900 OS01G0370000 OS01G0375200 OS01G0559100 OS01G0649100 OS01G0654500 OS01G0660300 OS01G0681200 OS01G0736400 OS01G0760600 OS01G0787600 OS01G0796400 OS01G0817700 OS01G0829800 OS01G0841600 OS01G0848…
1.07349e-32	223	861	2.3589	Oxoacid metabolic process	http://amigo.geneontology.org/amigo/term/GO:0043436	OS01G0100900 OS01G0110400 OS01G0118000 OS01G0120400 OS01G0134700 OS01G0138800 OS01G0150200 OS01G0191700 OS01G0217500 OS01G0225000 OS01G0248400 OS01G0269000 OS01G0276100 OS01G0276700 OS01G0348600 OS01G0369900 OS01G0370000 OS01G0375200 OS01G0559100 OS01G0649100 OS01G0654500 OS01G0660300 OS01G0681200 OS01G0736400 OS01G0760600 OS01G0787600 OS01G0796400 OS01G0817700 OS01G0829800 OS01G0841600 OS01G0848…
2.62331e-29	314	1473	1.94149	Protein phosphorylation	http://amigo.geneontology.org/amigo/term/GO:0006468	OS01G0110500 OS01G0113200 OS01G0113300 OS01G0113650 OS01G0114100 OS01G0116200 OS01G0136400 OS01G0136800 OS01G0137250 OS01G0137500 OS01G0138400 OS01G0155200 OS01G0223800 OS01G0223900 OS01G0227200 OS01G0365000 OS01G0384300 OS01G0510100 OS01G0514700 OS01G0548600 OS01G0577600 OS01G0621600 OS01G0622600 OS01G0668901 OS01G0670100 OS01G0674800 OS01G0690800 OS01G0691050 OS01G0699100 OS01G0699400 OS01G0699…
7.78512e-24	123	407	2.75245	Monocarboxylic acid metabolic process	http://amigo.geneontology.org/amigo/term/GO:0032787	OS01G0110400 OS01G0118000 OS01G0134700 OS01G0150200 OS01G0191700 OS01G0217500 OS01G0276700 OS01G0348600 OS01G0369900 OS01G0370000 OS01G0375200 OS01G0660300 OS01G0681200 OS01G0736400 OS01G0787600 OS01G0796400 OS01G0817700 OS01G0841600 OS01G0905800 OS01G0934800 OS02G0112900 OS02G0169300 OS02G0171100 OS02G0196800 OS02G0205500 OS02G0274100 OS02G0525900 OS02G0601300 OS02G0626400 OS02G0627100 OS02G0703…
2.75556e-20	219	1022	1.95165	Carbohydrate metabolic process	http://amigo.geneontology.org/amigo/term/GO:0005975	OS01G0118000 OS01G0127900 OS01G0191700 OS01G0268600 OS01G0276700 OS01G0287600 OS01G0311800 OS01G0315800 OS01G0332100 OS01G0580200 OS01G0618900 OS01G0649100 OS01G0660200 OS01G0660300 OS01G0672500 OS01G0687400 OS01G0713200 OS01G0720600 OS01G0727100 OS01G0749400 OS01G0757900 OS01G0788400 OS01G0801600 OS01G0817700 OS01G0829800 OS01G0841200 OS01G0841600 OS01G0851100 OS01G0860500 OS01G0860800 OS01G0867…
3.22531e-16	112	429	2.37776	Organic acid biosynthetic process	http://amigo.geneontology.org/amigo/term/GO:0016053	OS01G0134700 OS01G0150200 OS01G0217500 OS01G0225000 OS01G0369900 OS01G0370000 OS01G0375200 OS01G0660300 OS01G0736400 OS01G0848200 OS01G0871300 OS02G0112900 OS02G0205500 OS02G0274100 OS02G0571100 OS02G0626400 OS02G0627100 OS02G0657600 OS02G0731900 OS02G0783625 OS03G0126000 OS03G0157900 OS03G0181500 OS03G0195100 OS03G0215800 OS03G0220100 OS03G0221200 OS03G0223400 OS03G0225900 OS03G0231600 OS03G0245…
1.15392e-15	101	374	2.45956	Response to biotic stimulus	http://amigo.geneontology.org/amigo/term/GO:0009607	OS01G0134700 OS01G0194300 OS01G0382000 OS01G0382400 OS01G0508100 OS01G0510100 OS01G0516600 OS01G0748900 OS01G0819700 OS01G0849000 OS01G0884300 OS02G0121700 OS02G0169300 OS02G0181300 OS02G0327000 OS02G0475300 OS02G0562600 OS02G0640500 OS02G0712700 OS02G0738400 OS02G0771400 OS03G0129100 OS03G0132900 OS03G0195100 OS03G0264000 OS03G0270000 OS03G0285800 OS03G0300400 OS03G0334200 OS03G0418000 OS03G0438…
2.66107e-15	106	407	2.37203	Carboxylic acid biosynthetic process	http://amigo.geneontology.org/amigo/term/GO:0046394	OS01G0134700 OS01G0150200 OS01G0217500 OS01G0225000 OS01G0369900 OS01G0370000 OS01G0375200 OS01G0660300 OS01G0736400 OS01G0848200 OS02G0112900 OS02G0205500 OS02G0274100 OS02G0626400 OS02G0627100 OS02G0657600 OS02G0731900 OS02G0783625 OS03G0126000 OS03G0157900 OS03G0181500 OS03G0195100 OS03G0215800 OS03G0220100 OS03G0221200 OS03G0223400 OS03G0225900 OS03G0231600 OS03G0245700 OS03G0254800 OS03G0264…
3.27691e-15	240	1271	1.71978	Cell communication	http://amigo.geneontology.org/amigo/term/GO:0007154	OS01G0136400 OS01G0155200 OS01G0194300 OS01G0223800 OS01G0223900 OS01G0267900 OS01G0276400 OS01G0279300 OS01G0357900 OS01G0358100 OS01G0365000 OS01G0510100 OS01G0516600 OS01G0558600 OS01G0621600 OS01G0622600 OS01G0667600 OS01G0668901 OS01G0670100 OS01G0699600 OS01G0711600 OS01G0741900 OS01G0783200 OS01G0783800 OS01G0784200 OS01G0826400 OS01G0841100 OS01G0846900 OS01G0848700 OS01G0856000 OS01G0867…
3.27691e-15	135	581	2.11624	Small molecule biosynthetic process	http://amigo.geneontology.org/amigo/term/GO:0044283	OS01G0134700 OS01G0150200 OS01G0217500 OS01G0225000 OS01G0269000 OS01G0369900 OS01G0370000 OS01G0375200 OS01G0660300 OS01G0663500 OS01G0736400 OS01G0757900 OS01G0841600 OS01G0848200 OS01G0871300 OS01G0905800 OS02G0112900 OS02G0169300 OS02G0205500 OS02G0274100 OS02G0523800 OS02G0571100 OS02G0572400 OS02G0625500 OS02G0626400 OS02G0627100 OS02G0657600 OS02G0731900 OS02G0783625 OS02G0816800 OS03G0126…
3.68679e-15	152	688	2.01216	Defense response	http://amigo.geneontology.org/amigo/term/GO:0006952	OS01G0134700 OS01G0194300 OS01G0382000 OS01G0382400 OS01G0508100 OS01G0510100 OS01G0516600 OS01G0748900 OS01G0783200 OS01G0809300 OS01G0819700 OS01G0849000 OS01G0850100 OS01G0855600 OS01G0884300 OS02G0121700 OS02G0181300 OS02G0327000 OS02G0475300 OS02G0562600 OS02G0571100 OS02G0605900 OS02G0640500 OS02G0712700 OS02G0738400 OS02G0771400 OS02G0782700 OS02G0787800 OS03G0129100 OS03G0132900 OS03G0133…
3.0678e-14	188	940	1.82154	Lipid metabolic process	http://amigo.geneontology.org/amigo/term/GO:0006629	OS01G0100900 OS01G0110400 OS01G0118300 OS01G0150200 OS01G0209700 OS01G0211600 OS01G0248701 OS01G0253900 OS01G0269000 OS01G0304300 OS01G0348600 OS01G0354200 OS01G0369900 OS01G0370000 OS01G0566500 OS01G0660300 OS01G0663400 OS01G0681200 OS01G0693300 OS01G0716800 OS01G0757200 OS01G0783200 OS01G0787600 OS01G0796400 OS01G0850100 OS01G0867600 OS01G0900200 OS01G0934800 OS01G0959800 OS02G0109100 OS02G0121…
4.84776e-14	92	345	2.42872	Response to external biotic stimulus	http://amigo.geneontology.org/amigo/term/GO:0043207	OS01G0134700 OS01G0194300 OS01G0508100 OS01G0510100 OS01G0516600 OS01G0748900 OS01G0819700 OS01G0849000 OS01G0884300 OS02G0121700 OS02G0169300 OS02G0181300 OS02G0327000 OS02G0475300 OS02G0640500 OS02G0712700 OS02G0738400 OS02G0771400 OS03G0132900 OS03G0195100 OS03G0264000 OS03G0270000 OS03G0285800 OS03G0334200 OS03G0418000 OS03G0438100 OS03G0643300 OS03G0667100 OS03G0721200 OS03G0738600 OS03G0748…
4.84776e-14	92	345	2.42872	Response to other organism	http://amigo.geneontology.org/amigo/term/GO:0051707	OS01G0134700 OS01G0194300 OS01G0508100 OS01G0510100 OS01G0516600 OS01G0748900 OS01G0819700 OS01G0849000 OS01G0884300 OS02G0121700 OS02G0169300 OS02G0181300 OS02G0327000 OS02G0475300 OS02G0640500 OS02G0712700 OS02G0738400 OS02G0771400 OS03G0132900 OS03G0195100 OS03G0264000 OS03G0270000 OS03G0285800 OS03G0334200 OS03G0418000 OS03G0438100 OS03G0643300 OS03G0667100 OS03G0721200 OS03G0738600 OS03G0748…
1.95225e-13	136	618	2.00428	Carbohydrate derivative metabolic process	http://amigo.geneontology.org/amigo/term/GO:1901135	OS01G0118000 OS01G0127900 OS01G0191700 OS01G0276700 OS01G0287600 OS01G0600000 OS01G0612200 OS01G0660300 OS01G0685800 OS01G0711000 OS01G0723600 OS01G0747500 OS01G0801600 OS01G0817700 OS01G0841600 OS01G0858900 OS01G0905800 OS01G0926300 OS01G0926400 OS01G0926600 OS01G0926700 OS02G0109100 OS02G0134000 OS02G0169300 OS02G0171100 OS02G0175400 OS02G0525900 OS02G0566800 OS02G0575200 OS02G0577300 OS02G0594…
5.716e-13	207	1100	1.7139	Signal transduction	http://amigo.geneontology.org/amigo/term/GO:0007165	OS01G0136400 OS01G0194300 OS01G0267900 OS01G0276400 OS01G0279300 OS01G0357900 OS01G0358100 OS01G0365000 OS01G0510100 OS01G0558600 OS01G0621600 OS01G0622600 OS01G0667600 OS01G0699600 OS01G0711600 OS01G0741900 OS01G0783200 OS01G0826400 OS01G0841100 OS01G0846900 OS01G0848700 OS01G0856000 OS01G0867300 OS01G0895600 OS01G0952800 OS02G0111600 OS02G0115900 OS02G0120800 OS02G0126400 OS02G0135200 OS02G0137…
5.716e-13	146	691	1.92435	Cellular lipid metabolic process	http://amigo.geneontology.org/amigo/term/GO:0044255	OS01G0100900 OS01G0110400 OS01G0118300 OS01G0150200 OS01G0209700 OS01G0248701 OS01G0304300 OS01G0348600 OS01G0369900 OS01G0370000 OS01G0566500 OS01G0660300 OS01G0681200 OS01G0693300 OS01G0716800 OS01G0757200 OS01G0783200 OS01G0796400 OS01G0850100 OS01G0867600 OS01G0959800 OS02G0109100 OS02G0121700 OS02G0123600 OS02G0139700 OS02G0142250 OS02G0146500 OS02G0147200 OS02G0178800 OS02G0205500 OS02G0274…
1.05835e-12	84	317	2.41339	Immune system process	http://amigo.geneontology.org/amigo/term/GO:0002376	OS01G0134700 OS01G0194300 OS01G0508100 OS01G0510100 OS01G0516600 OS01G0748900 OS01G0819700 OS01G0849000 OS01G0884300 OS02G0121700 OS02G0181300 OS02G0327000 OS02G0475300 OS02G0640500 OS02G0712700 OS02G0738400 OS02G0771400 OS03G0132900 OS03G0195100 OS03G0270000 OS03G0285800 OS03G0334200 OS03G0418000 OS03G0438100 OS03G0643300 OS03G0667100 OS03G0721200 OS03G0748900 OS03G0760200 OS03G0760500 OS03G0767…
1.05835e-12	84	317	2.41339	Immune response	http://amigo.geneontology.org/amigo/term/GO:0006955	OS01G0134700 OS01G0194300 OS01G0508100 OS01G0510100 OS01G0516600 OS01G0748900 OS01G0819700 OS01G0849000 OS01G0884300 OS02G0121700 OS02G0181300 OS02G0327000 OS02G0475300 OS02G0640500 OS02G0712700 OS02G0738400 OS02G0771400 OS03G0132900 OS03G0195100 OS03G0270000 OS03G0285800 OS03G0334200 OS03G0418000 OS03G0438100 OS03G0643300 OS03G0667100 OS03G0721200 OS03G0748900 OS03G0760200 OS03G0760500 OS03G0767…
1.34189e-12	207	1111	1.69693	Signaling	http://amigo.geneontology.org/amigo/term/GO:0023052	OS01G0136400 OS01G0194300 OS01G0267900 OS01G0276400 OS01G0279300 OS01G0357900 OS01G0358100 OS01G0365000 OS01G0510100 OS01G0558600 OS01G0621600 OS01G0622600 OS01G0667600 OS01G0699600 OS01G0711600 OS01G0741900 OS01G0783200 OS01G0826400 OS01G0841100 OS01G0846900 OS01G0848700 OS01G0856000 OS01G0867300 OS01G0895600 OS01G0952800 OS02G0111600 OS02G0115900 OS02G0120800 OS02G0126400 OS02G0135200 OS02G0137…
1.48774e-12	93	371	2.28306	Biological process involved in interspecies interaction between organisms	http://amigo.geneontology.org/amigo/term/GO:0044419	OS01G0134700 OS01G0194300 OS01G0508100 OS01G0510100 OS01G0516600 OS01G0748900 OS01G0819700 OS01G0849000 OS01G0884300 OS02G0121700 OS02G0169300 OS02G0181300 OS02G0327000 OS02G0475300 OS02G0640500 OS02G0712700 OS02G0738400 OS02G0771400 OS03G0132900 OS03G0195100 OS03G0264000 OS03G0270000 OS03G0285800 OS03G0334200 OS03G0418000 OS03G0438100 OS03G0643300 OS03G0667100 OS03G0721200 OS03G0738600 OS03G0748…
5.57836e-12	82	315	2.37089	Defense response to other organism	http://amigo.geneontology.org/amigo/term/GO:0098542	OS01G0134700 OS01G0194300 OS01G0508100 OS01G0510100 OS01G0516600 OS01G0748900 OS01G0819700 OS01G0849000 OS01G0884300 OS02G0121700 OS02G0181300 OS02G0327000 OS02G0475300 OS02G0640500 OS02G0712700 OS02G0738400 OS02G0771400 OS03G0132900 OS03G0195100 OS03G0270000 OS03G0285800 OS03G0334200 OS03G0418000 OS03G0438100 OS03G0643300 OS03G0667100 OS03G0721200 OS03G0748900 OS03G0760200 OS03G0760500 OS03G0767…
5.91117e-12	218	1206	1.64633	Response to chemical	http://amigo.geneontology.org/amigo/term/GO:0042221	OS01G0118000 OS01G0134700 OS01G0184100 OS01G0187900 OS01G0194300 OS01G0212400 OS01G0261200 OS01G0270300 OS01G0276700 OS01G0283500 OS01G0327100 OS01G0327400 OS01G0622600 OS01G0660300 OS01G0711600 OS01G0741900 OS01G0764800 OS01G0768333 OS01G0787000 OS01G0826400 OS01G0832200 OS01G0841100 OS01G0846900 OS01G0867300 OS01G0884300 OS01G0895600 OS01G0926300 OS01G0952800 OS01G0960200 OS01G0962700 OS01G0963…
1.03046e-11	60	198	2.75991	Small molecule catabolic process	http://amigo.geneontology.org/amigo/term/GO:0044282	OS01G0110400 OS01G0209700 OS01G0269000 OS01G0348600 OS01G0757200 OS01G0817700 OS01G0841600 OS01G0855600 OS01G0865100 OS02G0170100 OS02G0196800 OS02G0274100 OS02G0626400 OS02G0627100 OS02G0817700 OS03G0189600 OS03G0236200 OS03G0626500 OS03G0643300 OS03G0713000 OS03G0720300 OS03G0835400 OS04G0224900 OS04G0394200 OS04G0458600 OS04G0516600 OS04G0543900 OS04G0558400 OS04G0608100 OS04G0647800 OS05G0125…
1.75016e-11	297	1796	1.50612	Response to stress	http://amigo.geneontology.org/amigo/term/GO:0006950	OS01G0118000 OS01G0134700 OS01G0174300 OS01G0184100 OS01G0187900 OS01G0194300 OS01G0212400 OS01G0218032 OS01G0225000 OS01G0261200 OS01G0270300 OS01G0283500 OS01G0327100 OS01G0327400 OS01G0382000 OS01G0382400 OS01G0508100 OS01G0510100 OS01G0516600 OS01G0615050 OS01G0615100 OS01G0667200 OS01G0699600 OS01G0748900 OS01G0783200 OS01G0787000 OS01G0809300 OS01G0819700 OS01G0849000 OS01G0850100 OS01G0855…
2.60058e-11	102	444	2.09231	Generation of precursor metabolites and energy	http://amigo.geneontology.org/amigo/term/GO:0006091	OS01G0118000 OS01G0191700 OS01G0248400 OS01G0269000 OS01G0276100 OS01G0276700 OS01G0281600 OS01G0527700 OS01G0612200 OS01G0649100 OS01G0654500 OS01G0660300 OS01G0685800 OS01G0720300 OS01G0760600 OS01G0817700 OS01G0829800 OS01G0841600 OS01G0860601 OS01G0885000 OS01G0905800 OS01G0926300 OS01G0935900 OS02G0169300 OS02G0171100 OS02G0194100 OS02G0232400 OS02G0244700 OS02G0541700 OS02G0600400 OS02G0601…
2.60058e-11	59	197	2.72768	Monocarboxylic acid biosynthetic process	http://amigo.geneontology.org/amigo/term/GO:0072330	OS01G0134700 OS01G0150200 OS01G0217500 OS01G0369900 OS01G0370000 OS01G0660300 OS01G0736400 OS02G0112900 OS02G0205500 OS02G0274100 OS02G0626400 OS02G0627100 OS02G0731900 OS03G0181500 OS03G0195100 OS03G0220100 OS03G0225900 OS03G0245700 OS03G0264000 OS03G0438100 OS03G0700700 OS03G0738600 OS03G0741000 OS03G0767000 OS03G0778000 OS04G0244400 OS04G0376300 OS04G0379900 OS04G0447100 OS04G0483500 OS04G0614…
3.93165e-11	44	124	3.23176	Cellular respiration	http://amigo.geneontology.org/amigo/term/GO:0045333	OS01G0248400 OS01G0276100 OS01G0527700 OS01G0612200 OS01G0649100 OS01G0654500 OS01G0685800 OS01G0720300 OS01G0760600 OS01G0829800 OS01G0885000 OS01G0935900 OS02G0169300 OS02G0194100 OS02G0232400 OS02G0244700 OS02G0541700 OS02G0621700 OS03G0136900 OS03G0212700 OS03G0337900 OS03G0806900 OS04G0224900 OS04G0394200 OS04G0398500 OS04G0479200 OS04G0486950 OS04G0600200 OS04G0600300 OS05G0301700 OS05G0400…
4.1799e-11	42	115	3.32629	Aerobic respiration	http://amigo.geneontology.org/amigo/term/GO:0009060	OS01G0248400 OS01G0276100 OS01G0612200 OS01G0649100 OS01G0654500 OS01G0685800 OS01G0720300 OS01G0760600 OS01G0829800 OS01G0885000 OS01G0935900 OS02G0169300 OS02G0194100 OS02G0232400 OS02G0244700 OS02G0541700 OS02G0621700 OS03G0136900 OS03G0212700 OS03G0337900 OS03G0806900 OS04G0394200 OS04G0398500 OS04G0479200 OS04G0486950 OS04G0600200 OS04G0600300 OS05G0301700 OS05G0400400 OS05G0420600 OS06G0124…
1.90019e-10	124	600	1.88226	Organophosphate metabolic process	http://amigo.geneontology.org/amigo/term/GO:0019637	OS01G0118000 OS01G0118300 OS01G0191700 OS01G0217500 OS01G0276700 OS01G0600000 OS01G0612200 OS01G0660300 OS01G0685800 OS01G0693300 OS01G0711000 OS01G0716800 OS01G0723600 OS01G0747500 OS01G0801600 OS01G0817700 OS01G0841600 OS01G0905800 OS01G0926300 OS01G0959800 OS02G0109100 OS02G0123600 OS02G0134000 OS02G0142250 OS02G0146500 OS02G0147200 OS02G0169300 OS02G0171100 OS02G0175400 OS02G0523800 OS02G0525…
1.90019e-10	56	190	2.68437	Fatty acid metabolic process	http://amigo.geneontology.org/amigo/term/GO:0006631	OS01G0110400 OS01G0150200 OS01G0348600 OS01G0369900 OS01G0370000 OS01G0660300 OS01G0681200 OS01G0796400 OS02G0205500 OS02G0274100 OS02G0731900 OS02G0817700 OS03G0181500 OS03G0220100 OS03G0225900 OS03G0245700 OS03G0264000 OS03G0438100 OS03G0700700 OS03G0708100 OS03G0738600 OS03G0741000 OS03G0767000 OS03G0835400 OS04G0244400 OS04G0376300 OS04G0379900 OS04G0447100 OS04G0483500 OS04G0558400 OS05G0392…
2.22727e-10	90	386	2.12355	Nucleobase-containing small molecule metabolic process	http://amigo.geneontology.org/amigo/term/GO:0055086	OS01G0118000 OS01G0127900 OS01G0191700 OS01G0217500 OS01G0276700 OS01G0600000 OS01G0612200 OS01G0660300 OS01G0685800 OS01G0711000 OS01G0723600 OS01G0747500 OS01G0817700 OS01G0841600 OS01G0865100 OS01G0905800 OS02G0109100 OS02G0134000 OS02G0169300 OS02G0171100 OS02G0175400 OS02G0525900 OS02G0575200 OS02G0601300 OS02G0621700 OS02G0625500 OS02G0736400 OS02G0751800 OS02G0778400 OS03G0248600 OS03G0268…
3.93163e-10	37	99	3.40388	Response to fungus	http://amigo.geneontology.org/amigo/term/GO:0009620	OS01G0194300 OS01G0516600 OS01G0819700 OS01G0884300 OS02G0181300 OS02G0771400 OS03G0132900 OS03G0264000 OS03G0285800 OS03G0334200 OS03G0418000 OS03G0438100 OS03G0667100 OS03G0748900 OS03G0767000 OS04G0457800 OS05G0399300 OS05G0586400 OS06G0524300 OS06G0726100 OS06G0726200 OS07G0409900 OS07G0680600 OS08G0459600 OS08G0485400 OS09G0401600 OS09G0417600 OS09G0417800 OS09G0516900 OS10G0542800 OS10G0542…
4.89749e-10	50	163	2.79377	Regulation of response to stress	http://amigo.geneontology.org/amigo/term/GO:0080134	OS01G0134700 OS01G0194300 OS01G0508100 OS01G0819700 OS01G0867300 OS01G0884300 OS02G0181300 OS02G0327000 OS02G0640500 OS02G0710900 OS02G0771400 OS03G0133000 OS03G0180800 OS03G0180900 OS03G0181100 OS03G0270000 OS03G0285800 OS03G0324200 OS03G0334200 OS03G0356414 OS03G0402800 OS03G0438100 OS03G0688300 OS03G0815100 OS04G0301500 OS04G0395800 OS04G0414300 OS04G0457800 OS04G0540900 OS04G0584600 OS04G0653…
8.39074e-10	42	125	3.06018	Organic acid catabolic process	http://amigo.geneontology.org/amigo/term/GO:0016054	OS01G0110400 OS01G0209700 OS01G0269000 OS01G0348600 OS01G0757200 OS01G0855600 OS02G0170100 OS02G0196800 OS02G0274100 OS02G0626400 OS02G0627100 OS02G0817700 OS03G0236200 OS03G0643300 OS03G0713000 OS03G0720300 OS03G0835400 OS04G0394200 OS04G0516600 OS04G0543900 OS04G0558400 OS05G0125500 OS05G0208550 OS05G0392700 OS05G0427400 OS06G0111500 OS06G0131300 OS06G0354500 OS06G0486800 OS06G0486900 OS06G0667…
9.44065e-10	64	242	2.40864	Purine-containing compound metabolic process	http://amigo.geneontology.org/amigo/term/GO:0072521	OS01G0118000 OS01G0191700 OS01G0276700 OS01G0600000 OS01G0612200 OS01G0660300 OS01G0685800 OS01G0711000 OS01G0723600 OS01G0817700 OS01G0841600 OS01G0865100 OS01G0905800 OS02G0109100 OS02G0134000 OS02G0169300 OS02G0171100 OS02G0175400 OS02G0525900 OS02G0575200 OS02G0601300 OS02G0621700 OS02G0625500 OS02G0751800 OS03G0248600 OS03G0322500 OS04G0119400 OS04G0394200 OS04G0504000 OS04G0558400 OS05G0194…
2.27153e-09	39	114	3.11579	Carboxylic acid catabolic process	http://amigo.geneontology.org/amigo/term/GO:0046395	OS01G0110400 OS01G0269000 OS01G0348600 OS01G0855600 OS02G0170100 OS02G0196800 OS02G0274100 OS02G0626400 OS02G0627100 OS02G0817700 OS03G0236200 OS03G0643300 OS03G0713000 OS03G0720300 OS03G0835400 OS04G0394200 OS04G0516600 OS04G0543900 OS04G0558400 OS05G0125500 OS05G0392700 OS05G0427400 OS06G0111500 OS06G0131300 OS06G0354500 OS06G0486800 OS06G0486900 OS06G0667600 OS07G0188800 OS09G0110300 OS09G0544…
2.37332e-09	25	53	4.29608	Tricarboxylic acid cycle	http://amigo.geneontology.org/amigo/term/GO:0006099	OS01G0248400 OS01G0276100 OS01G0649100 OS01G0654500 OS01G0760600 OS01G0829800 OS01G0935900 OS02G0194100 OS02G0232400 OS02G0244700 OS02G0621700 OS03G0136900 OS03G0337900 OS04G0394200 OS04G0479200 OS04G0486950 OS06G0124900 OS07G0134800 OS07G0577700 OS07G0695800 OS08G0366000 OS08G0434300 OS09G0382500 OS11G0538900 OS12G0632700
2.6696e-09	103	487	1.92627	Response to external stimulus	http://amigo.geneontology.org/amigo/term/GO:0009605	OS01G0134700 OS01G0194300 OS01G0508100 OS01G0510100 OS01G0516600 OS01G0748900 OS01G0819700 OS01G0849000 OS01G0884300 OS01G0952800 OS02G0121700 OS02G0169300 OS02G0181300 OS02G0327000 OS02G0475300 OS02G0640500 OS02G0712700 OS02G0736400 OS02G0738400 OS02G0771400 OS03G0132900 OS03G0136900 OS03G0195100 OS03G0264000 OS03G0270000 OS03G0285800 OS03G0334200 OS03G0418000 OS03G0438100 OS03G0643300 OS03G0667…
3.18506e-09	145	770	1.71508	Cellular response to chemical stimulus	http://amigo.geneontology.org/amigo/term/GO:0070887	OS01G0194300 OS01G0212400 OS01G0270300 OS01G0276700 OS01G0283500 OS01G0327100 OS01G0327400 OS01G0622600 OS01G0660300 OS01G0711600 OS01G0741900 OS01G0787000 OS01G0826400 OS01G0832200 OS01G0841100 OS01G0846900 OS01G0867300 OS01G0895600 OS01G0952800 OS01G0960200 OS01G0962700 OS01G0963000 OS02G0115900 OS02G0126400 OS02G0181300 OS02G0228900 OS02G0327000 OS02G0521300 OS02G0551100 OS02G0625300 OS02G0654…
3.26866e-09	29	70	3.77319	Aromatic amino acid family metabolic process	http://amigo.geneontology.org/amigo/term/GO:0009072	OS01G0375200 OS01G0855600 OS01G0871300 OS02G0196800 OS02G0626400 OS02G0627100 OS03G0126000 OS03G0254800 OS03G0264400 OS03G0718000 OS03G0826500 OS04G0406600 OS04G0463500 OS05G0427400 OS06G0133900 OS06G0225800 OS06G0632200 OS07G0182100 OS07G0622200 OS07G0694600 OS08G0140300 OS08G0320400 OS08G0411000 OS09G0110300 OS09G0255400 OS11G0245100 OS12G0210200 OS12G0210300 OS12G0268000
3.80628e-09	61	233	2.38442	Ribonucleotide metabolic process	http://amigo.geneontology.org/amigo/term/GO:0009259	OS01G0118000 OS01G0191700 OS01G0276700 OS01G0600000 OS01G0612200 OS01G0660300 OS01G0685800 OS01G0711000 OS01G0747500 OS01G0817700 OS01G0841600 OS01G0905800 OS02G0109100 OS02G0134000 OS02G0169300 OS02G0171100 OS02G0175400 OS02G0525900 OS02G0575200 OS02G0601300 OS02G0621700 OS02G0625500 OS02G0751800 OS02G0778400 OS03G0248600 OS03G0322500 OS04G0119400 OS04G0394200 OS04G0558400 OS05G0194900 OS05G0301…
4.7502e-09	62	240	2.35282	Ribose phosphate metabolic process	http://amigo.geneontology.org/amigo/term/GO:0019693	OS01G0118000 OS01G0191700 OS01G0276700 OS01G0600000 OS01G0612200 OS01G0660300 OS01G0685800 OS01G0711000 OS01G0723600 OS01G0747500 OS01G0817700 OS01G0841600 OS01G0905800 OS02G0109100 OS02G0134000 OS02G0169300 OS02G0171100 OS02G0175400 OS02G0525900 OS02G0575200 OS02G0601300 OS02G0621700 OS02G0625500 OS02G0751800 OS02G0778400 OS03G0248600 OS03G0322500 OS04G0119400 OS04G0394200 OS04G0558400 OS05G0194…
5.32893e-09	58	218	2.42315	Purine nucleotide metabolic process	http://amigo.geneontology.org/amigo/term/GO:0006163	OS01G0118000 OS01G0191700 OS01G0276700 OS01G0600000 OS01G0612200 OS01G0660300 OS01G0685800 OS01G0711000 OS01G0723600 OS01G0817700 OS01G0841600 OS01G0905800 OS02G0109100 OS02G0134000 OS02G0169300 OS02G0171100 OS02G0175400 OS02G0525900 OS02G0575200 OS02G0601300 OS02G0621700 OS02G0625500 OS02G0751800 OS03G0248600 OS03G0322500 OS04G0119400 OS04G0394200 OS04G0558400 OS05G0194900 OS05G0301700 OS05G0402…
5.55002e-09	25	55	4.13986	Response to wounding	http://amigo.geneontology.org/amigo/term/GO:0009611	OS01G0194300 OS01G0615050 OS01G0615100 OS02G0181300 OS02G0327000 OS03G0180800 OS03G0180900 OS03G0181100 OS03G0285800 OS03G0324200 OS03G0402800 OS03G0438100 OS03G0738600 OS03G0767000 OS04G0395800 OS04G0653000 OS06G0275500 OS07G0615200 OS07G0685700 OS08G0508800 OS09G0401300 OS09G0439200 OS10G0391400 OS10G0392400 OS12G0437800
6.50333e-09	56	208	2.45207	Purine ribonucleotide metabolic process	http://amigo.geneontology.org/amigo/term/GO:0009150	OS01G0118000 OS01G0191700 OS01G0276700 OS01G0600000 OS01G0612200 OS01G0660300 OS01G0685800 OS01G0711000 OS01G0817700 OS01G0841600 OS01G0905800 OS02G0109100 OS02G0134000 OS02G0169300 OS02G0171100 OS02G0175400 OS02G0525900 OS02G0575200 OS02G0601300 OS02G0621700 OS02G0625500 OS02G0751800 OS03G0248600 OS03G0322500 OS04G0119400 OS04G0394200 OS04G0558400 OS05G0194900 OS05G0301700 OS05G0402700 OS05G0524…
6.66049e-09	46	154	2.72048	ATP metabolic process	http://amigo.geneontology.org/amigo/term/GO:0046034	OS01G0118000 OS01G0191700 OS01G0276700 OS01G0600000 OS01G0612200 OS01G0660300 OS01G0685800 OS01G0711000 OS01G0817700 OS01G0841600 OS01G0885000 OS01G0905800 OS02G0169300 OS02G0171100 OS02G0175400 OS02G0541700 OS02G0601300 OS02G0751800 OS03G0212700 OS03G0248600 OS03G0806900 OS04G0119400 OS04G0398500 OS05G0194900 OS05G0301700 OS05G0400400 OS05G0402700 OS05G0420600 OS05G0524400 OS05G0533800 OS06G0142…
7.54689e-09	223	1343	1.5123	Transmembrane transport	http://amigo.geneontology.org/amigo/term/GO:0055085	OS01G0212400 OS01G0222500 OS01G0225000 OS01G0276200 OS01G0337500 OS01G0385400 OS01G0541800 OS01G0565900 OS01G0571000 OS01G0588200 OS01G0597600 OS01G0600000 OS01G0606000 OS01G0609300 OS01G0609900 OS01G0612200 OS01G0621200 OS01G0623200 OS01G0648000 OS01G0659200 OS01G0684900 OS01G0685800 OS01G0695800 OS01G0708900 OS01G0711000 OS01G0720300 OS01G0723800 OS01G0748950 OS01G0749900 OS01G0759900 OS01G0768…
9.07912e-09	44	145	2.76371	Energy derivation by oxidation of organic compounds	http://amigo.geneontology.org/amigo/term/GO:0015980	OS01G0248400 OS01G0276100 OS01G0527700 OS01G0612200 OS01G0649100 OS01G0654500 OS01G0685800 OS01G0720300 OS01G0760600 OS01G0829800 OS01G0885000 OS01G0935900 OS02G0169300 OS02G0194100 OS02G0232400 OS02G0244700 OS02G0541700 OS02G0621700 OS03G0136900 OS03G0212700 OS03G0337900 OS03G0806900 OS04G0224900 OS04G0394200 OS04G0398500 OS04G0479200 OS04G0486950 OS04G0600200 OS04G0600300 OS05G0301700 OS05G0400…
1.36748e-08	70	294	2.1685	Nucleotide metabolic process	http://amigo.geneontology.org/amigo/term/GO:0009117	OS01G0118000 OS01G0191700 OS01G0217500 OS01G0276700 OS01G0600000 OS01G0612200 OS01G0660300 OS01G0685800 OS01G0711000 OS01G0723600 OS01G0747500 OS01G0817700 OS01G0841600 OS01G0905800 OS02G0109100 OS02G0134000 OS02G0169300 OS02G0171100 OS02G0175400 OS02G0525900 OS02G0575200 OS02G0601300 OS02G0621700 OS02G0625500 OS02G0751800 OS02G0778400 OS03G0248600 OS03G0322500 OS04G0119400 OS04G0394200 OS04G0429…
2.78518e-08	142	775	1.66876	Response to organic substance	http://amigo.geneontology.org/amigo/term/GO:0010033	OS01G0134700 OS01G0187900 OS01G0194300 OS01G0261200 OS01G0276700 OS01G0283500 OS01G0622600 OS01G0660300 OS01G0711600 OS01G0741900 OS01G0764800 OS01G0768333 OS01G0826400 OS01G0841100 OS01G0846900 OS01G0867300 OS01G0895600 OS01G0952800 OS02G0115900 OS02G0126400 OS02G0164800 OS02G0169300 OS02G0178800 OS02G0181300 OS02G0228900 OS02G0327000 OS02G0551100 OS02G0621300 OS02G0625300 OS02G0643800 OS02G0669…
3.20811e-08	293	1898	1.40598	Cellular response to stimulus	http://amigo.geneontology.org/amigo/term/GO:0051716	OS01G0134700 OS01G0136400 OS01G0194300 OS01G0212400 OS01G0218032 OS01G0267900 OS01G0270300 OS01G0276400 OS01G0276700 OS01G0279300 OS01G0283500 OS01G0327100 OS01G0327400 OS01G0357900 OS01G0358100 OS01G0365000 OS01G0510100 OS01G0558600 OS01G0621600 OS01G0622600 OS01G0660300 OS01G0667600 OS01G0699600 OS01G0711600 OS01G0741900 OS01G0748900 OS01G0783200 OS01G0787000 OS01G0826400 OS01G0832200 OS01G0841…
5.42335e-08	84	391	1.95664	Cellular amino acid metabolic process	http://amigo.geneontology.org/amigo/term/GO:0006520	OS01G0120400 OS01G0138800 OS01G0225000 OS01G0269000 OS01G0375200 OS01G0559100 OS01G0760600 OS01G0848200 OS01G0855600 OS01G0871300 OS02G0112900 OS02G0170100 OS02G0179200 OS02G0196800 OS02G0236000 OS02G0626400 OS02G0627100 OS02G0657600 OS02G0783625 OS03G0126000 OS03G0157900 OS03G0198400 OS03G0215800 OS03G0221200 OS03G0223400 OS03G0231600 OS03G0236200 OS03G0254800 OS03G0264400 OS03G0291500 OS03G0305…
6.91604e-08	31	88	3.20839	Defense response to fungus	http://amigo.geneontology.org/amigo/term/GO:0050832	OS01G0194300 OS01G0516600 OS01G0819700 OS01G0884300 OS02G0181300 OS02G0771400 OS03G0132900 OS03G0285800 OS03G0334200 OS03G0418000 OS03G0438100 OS03G0667100 OS03G0748900 OS03G0767000 OS04G0457800 OS05G0399300 OS05G0586400 OS06G0524300 OS06G0726100 OS06G0726200 OS07G0409900 OS07G0680600 OS09G0401600 OS09G0516900 OS10G0542800 OS10G0542900 OS10G0543400 OS11G0592000 OS11G0592100 OS11G0592200 OS12G0448…
7.01641e-08	68	293	2.11373	Organic hydroxy compound metabolic process	http://amigo.geneontology.org/amigo/term/GO:1901615	OS01G0134700 OS01G0211600 OS01G0217500 OS01G0248400 OS01G0276100 OS01G0354200 OS01G0375200 OS01G0654500 OS01G0663500 OS01G0757900 OS01G0787600 OS01G0841600 OS01G0867600 OS01G0934800 OS02G0109100 OS02G0196800 OS02G0523800 OS02G0588500 OS02G0703600 OS03G0136900 OS03G0225900 OS03G0603600 OS03G0626500 OS03G0737701 OS03G0767000 OS03G0778000 OS03G0805100 OS04G0102700 OS04G0224900 OS04G0479200 OS04G0647…
8.3655e-08	30	84	3.25275	Ribonucleoside diphosphate metabolic process	http://amigo.geneontology.org/amigo/term/GO:0009185	OS01G0118000 OS01G0191700 OS01G0276700 OS01G0660300 OS01G0817700 OS01G0841600 OS01G0905800 OS02G0169300 OS02G0171100 OS02G0601300 OS02G0751800 OS02G0778400 OS03G0248600 OS04G0119400 OS05G0194900 OS05G0402700 OS05G0524400 OS06G0203500 OS07G0624700 OS08G0120600 OS08G0126300 OS08G0345700 OS09G0298100 OS09G0375000 OS09G0415800 OS10G0167300 OS10G0405600 OS11G0216000 OS12G0145700 OS12G0515600
1.35114e-07	70	310	2.05657	Nucleoside phosphate metabolic process	http://amigo.geneontology.org/amigo/term/GO:0006753	OS01G0118000 OS01G0191700 OS01G0217500 OS01G0276700 OS01G0600000 OS01G0612200 OS01G0660300 OS01G0685800 OS01G0711000 OS01G0723600 OS01G0747500 OS01G0817700 OS01G0841600 OS01G0905800 OS02G0109100 OS02G0134000 OS02G0169300 OS02G0171100 OS02G0175400 OS02G0525900 OS02G0575200 OS02G0601300 OS02G0621700 OS02G0625500 OS02G0751800 OS02G0778400 OS03G0248600 OS03G0322500 OS04G0119400 OS04G0394200 OS04G0429…
1.53344e-07	111	580	1.74302	Response to oxygen-containing compound	http://amigo.geneontology.org/amigo/term/GO:1901700	OS01G0184100 OS01G0187900 OS01G0194300 OS01G0276700 OS01G0622600 OS01G0660300 OS01G0826400 OS01G0841100 OS01G0846900 OS01G0867300 OS01G0884300 OS01G0952800 OS01G0960200 OS02G0126400 OS02G0169300 OS02G0178800 OS02G0181300 OS02G0327000 OS02G0551100 OS02G0621300 OS02G0625300 OS02G0654600 OS02G0669100 OS02G0685900 OS02G0716800 OS02G0738400 OS02G0753800 OS02G0807000 OS02G0821400 OS03G0132800 OS03G0133…
1.53344e-07	86	413	1.89652	Intracellular signal transduction	http://amigo.geneontology.org/amigo/term/GO:0035556	OS01G0267900 OS01G0279300 OS01G0357900 OS01G0358100 OS01G0510100 OS01G0558600 OS01G0622600 OS01G0667600 OS01G0699600 OS01G0711600 OS01G0846900 OS01G0848700 OS01G0856000 OS01G0952800 OS02G0120800 OS02G0126400 OS02G0135200 OS02G0551100 OS02G0625300 OS02G0653800 OS02G0685900 OS02G0710900 OS02G0738400 OS02G0769800 OS02G0787300 OS02G0807000 OS03G0146000 OS03G0224200 OS03G0262200 OS03G0277000 OS03G0285…
1.91362e-07	38	127	2.72514	Fatty acid biosynthetic process	http://amigo.geneontology.org/amigo/term/GO:0006633	OS01G0150200 OS01G0369900 OS01G0370000 OS01G0660300 OS02G0205500 OS02G0731900 OS03G0181500 OS03G0220100 OS03G0225900 OS03G0245700 OS03G0264000 OS03G0438100 OS03G0700700 OS03G0738600 OS03G0741000 OS03G0767000 OS04G0244400 OS04G0376300 OS04G0379900 OS04G0447100 OS04G0483500 OS05G0574600 OS06G0143400 OS06G0215500 OS06G0215600 OS06G0215900 OS06G0216000 OS06G0216300 OS06G0596300 OS06G0598800 OS08G0327…
1.91362e-07	14	22	5.7958	Regulation of jasmonic acid mediated signaling pathway	http://amigo.geneontology.org/amigo/term/GO:2000022	OS01G0194300 OS03G0180800 OS03G0180900 OS03G0181100 OS03G0402800 OS03G0667100 OS04G0395800 OS04G0653000 OS07G0615200 OS09G0401300 OS09G0439200 OS10G0391400 OS10G0392400 OS11G0195500
2.33756e-07	47	177	2.41843	Response to bacterium	http://amigo.geneontology.org/amigo/term/GO:0009617	OS01G0134700 OS01G0194300 OS01G0516600 OS02G0121700 OS02G0169300 OS02G0181300 OS02G0327000 OS02G0640500 OS02G0712700 OS02G0738400 OS03G0195100 OS03G0285800 OS03G0438100 OS03G0643300 OS03G0667100 OS03G0721200 OS03G0772700 OS04G0102700 OS04G0432000 OS04G0531400 OS04G0531500 OS04G0618700 OS04G0647800 OS05G0112000 OS07G0132500 OS07G0541400 OS07G0541500 OS07G0569550 OS07G0569800 OS07G0575700 OS08G0124…
2.60391e-07	105	545	1.75469	Lipid biosynthetic process	http://amigo.geneontology.org/amigo/term/GO:0008610	OS01G0118300 OS01G0150200 OS01G0248701 OS01G0354200 OS01G0369900 OS01G0370000 OS01G0660300 OS01G0850100 OS01G0959800 OS02G0109100 OS02G0121700 OS02G0123600 OS02G0139700 OS02G0142250 OS02G0146500 OS02G0147200 OS02G0178800 OS02G0205500 OS02G0274100 OS02G0571100 OS02G0581300 OS02G0621300 OS02G0673600 OS02G0731900 OS02G0802700 OS03G0125100 OS03G0181500 OS03G0220100 OS03G0225900 OS03G0245700 OS03G0262…
2.64921e-07	58	242	2.18283	Alpha-amino acid metabolic process	http://amigo.geneontology.org/amigo/term/GO:1901605	OS01G0138800 OS01G0225000 OS01G0760600 OS01G0848200 OS01G0855600 OS02G0170100 OS02G0179200 OS02G0196800 OS02G0626400 OS02G0627100 OS02G0657600 OS02G0783625 OS03G0126000 OS03G0157900 OS03G0215800 OS03G0221200 OS03G0223400 OS03G0236200 OS03G0264400 OS03G0291500 OS03G0305500 OS03G0643300 OS03G0712800 OS03G0713000 OS03G0718000 OS03G0720300 OS03G0727600 OS03G0747800 OS03G0826500 OS04G0165700 OS04G0394…
2.64921e-07	31	93	3.0359	Regulation of defense response	http://amigo.geneontology.org/amigo/term/GO:0031347	OS01G0134700 OS01G0194300 OS01G0508100 OS01G0819700 OS01G0884300 OS02G0181300 OS02G0327000 OS02G0771400 OS03G0180800 OS03G0180900 OS03G0181100 OS03G0270000 OS03G0334200 OS03G0402800 OS03G0438100 OS04G0395800 OS04G0457800 OS04G0653000 OS05G0368100 OS05G0586400 OS06G0288100 OS06G0524300 OS06G0691400 OS07G0615200 OS07G0680600 OS09G0401300 OS09G0417800 OS09G0439200 OS10G0391400 OS10G0392400 OS11G0195…
2.64921e-07	27	74	3.32308	Carbohydrate derivative transport	http://amigo.geneontology.org/amigo/term/GO:1901264	OS01G0647100 OS01G0749900 OS02G0226300 OS02G0604300 OS02G0614500 OS02G0689200 OS02G0718900 OS03G0215000 OS03G0826300 OS04G0490600 OS04G0587500 OS05G0392700 OS06G0153200 OS06G0593100 OS06G0695800 OS07G0523400 OS07G0523600 OS07G0523965 OS07G0557100 OS07G0557200 OS07G0581000 OS08G0104900 OS08G0107400 OS08G0187800 OS09G0297400 OS09G0467400 OS10G0479700
3.06983e-07	194	1187	1.48854	Organic substance transport	http://amigo.geneontology.org/amigo/term/GO:0071702	OS01G0191500 OS01G0225000 OS01G0276200 OS01G0283500 OS01G0541800 OS01G0558600 OS01G0565900 OS01G0597600 OS01G0606000 OS01G0611100 OS01G0621200 OS01G0647100 OS01G0667600 OS01G0706400 OS01G0749900 OS01G0848700 OS01G0866300 OS01G0878400 OS01G0882800 OS01G0905200 OS01G0934200 OS01G0945100 OS01G0945600 OS01G0945700 OS02G0173800 OS02G0178400 OS02G0191300 OS02G0226300 OS02G0313700 OS02G0452500 OS02G0513…
4.44164e-07	24	62	3.52556	Response to jasmonic acid	http://amigo.geneontology.org/amigo/term/GO:0009753	OS01G0187900 OS01G0194300 OS01G0846900 OS02G0181300 OS03G0180800 OS03G0180900 OS03G0181100 OS03G0402800 OS03G0438100 OS03G0626500 OS03G0643300 OS03G0667100 OS03G0767000 OS04G0178400 OS04G0301500 OS04G0395800 OS04G0653000 OS06G0691400 OS07G0615200 OS09G0401300 OS09G0439200 OS10G0391400 OS10G0392400 OS11G0195500
4.44164e-07	24	62	3.52556	Response to fatty acid	http://amigo.geneontology.org/amigo/term/GO:0070542	OS01G0187900 OS01G0194300 OS01G0846900 OS02G0181300 OS03G0180800 OS03G0180900 OS03G0181100 OS03G0402800 OS03G0438100 OS03G0626500 OS03G0643300 OS03G0667100 OS03G0767000 OS04G0178400 OS04G0301500 OS04G0395800 OS04G0653000 OS06G0691400 OS07G0615200 OS09G0401300 OS09G0439200 OS10G0391400 OS10G0392400 OS11G0195500
6.82373e-07	20	46	3.95986	Indole-containing compound metabolic process	http://amigo.geneontology.org/amigo/term/GO:0042430	OS01G0855600 OS03G0126000 OS03G0264400 OS03G0285800 OS03G0718000 OS03G0760200 OS03G0760500 OS03G0826500 OS04G0463500 OS06G0632200 OS07G0182100 OS08G0140300 OS08G0320400 OS09G0110300 OS09G0133200 OS09G0255400 OS09G0344500 OS11G0195500 OS12G0268000 OS12G0582700
8.92309e-07	71	332	1.94773	Response to lipid	http://amigo.geneontology.org/amigo/term/GO:0033993	OS01G0187900 OS01G0194300 OS01G0622600 OS01G0826400 OS01G0841100 OS01G0846900 OS01G0867300 OS02G0126400 OS02G0178800 OS02G0181300 OS02G0327000 OS02G0551100 OS02G0621300 OS02G0625300 OS02G0669100 OS02G0685900 OS02G0807000 OS02G0821400 OS03G0132800 OS03G0180800 OS03G0180900 OS03G0181100 OS03G0218400 OS03G0300400 OS03G0402800 OS03G0438100 OS03G0626500 OS03G0643300 OS03G0657100 OS03G0667100 OS03G0688…
8.92309e-07	27	78	3.15266	Purine nucleoside diphosphate metabolic process	http://amigo.geneontology.org/amigo/term/GO:0009135	OS01G0118000 OS01G0191700 OS01G0276700 OS01G0660300 OS01G0817700 OS01G0841600 OS01G0905800 OS02G0169300 OS02G0171100 OS02G0601300 OS02G0751800 OS03G0248600 OS04G0119400 OS05G0194900 OS05G0402700 OS05G0524400 OS08G0120600 OS08G0126300 OS08G0345700 OS09G0298100 OS09G0375000 OS09G0415800 OS10G0167300 OS10G0405600 OS11G0216000 OS12G0145700 OS12G0515600
8.92309e-07	27	78	3.15266	Purine ribonucleoside diphosphate metabolic process	http://amigo.geneontology.org/amigo/term/GO:0009179	OS01G0118000 OS01G0191700 OS01G0276700 OS01G0660300 OS01G0817700 OS01G0841600 OS01G0905800 OS02G0169300 OS02G0171100 OS02G0601300 OS02G0751800 OS03G0248600 OS04G0119400 OS05G0194900 OS05G0402700 OS05G0524400 OS08G0120600 OS08G0126300 OS08G0345700 OS09G0298100 OS09G0375000 OS09G0415800 OS10G0167300 OS10G0405600 OS11G0216000 OS12G0145700 OS12G0515600
1.15549e-06	15	28	4.87912	Oxylipin metabolic process	http://amigo.geneontology.org/amigo/term/GO:0031407	OS01G0369900 OS01G0370000 OS03G0225900 OS03G0700700 OS03G0738600 OS03G0767000 OS04G0447100 OS06G0215500 OS06G0215600 OS06G0215900 OS06G0216000 OS06G0216300 OS08G0459600 OS08G0508800 OS08G0509100
1.15549e-06	15	28	4.87912	Oxylipin biosynthetic process	http://amigo.geneontology.org/amigo/term/GO:0031408	OS01G0369900 OS01G0370000 OS03G0225900 OS03G0700700 OS03G0738600 OS03G0767000 OS04G0447100 OS06G0215500 OS06G0215600 OS06G0215900 OS06G0216000 OS06G0216300 OS08G0459600 OS08G0508800 OS08G0509100
1.19304e-06	24	65	3.36284	Benzene-containing compound metabolic process	http://amigo.geneontology.org/amigo/term/GO:0042537	OS01G0134700 OS01G0787600 OS01G0855600 OS01G0934800 OS02G0196800 OS02G0626400 OS02G0627100 OS02G0817700 OS03G0778000 OS05G0370700 OS05G0427400 OS07G0603600 OS08G0360300 OS09G0110300 OS10G0457600 OS11G0117900 OS11G0195500 OS11G0664800 OS11G0668300 OS11G0669100 OS12G0117100 OS12G0556200 OS12G0556300 OS12G0556500
1.22645e-06	43	164	2.38799	Defense response to bacterium	http://amigo.geneontology.org/amigo/term/GO:0042742	OS01G0134700 OS01G0194300 OS01G0516600 OS02G0121700 OS02G0327000 OS02G0640500 OS02G0712700 OS02G0738400 OS03G0195100 OS03G0285800 OS03G0438100 OS03G0643300 OS03G0667100 OS03G0721200 OS03G0772700 OS04G0102700 OS04G0432000 OS04G0531400 OS04G0531500 OS04G0618700 OS04G0647800 OS05G0112000 OS07G0132500 OS07G0541400 OS07G0541500 OS07G0569550 OS07G0569800 OS07G0575700 OS08G0124000 OS08G0125800 OS08G0514…
1.52126e-06	53	224	2.15494	Cellular response to lipid	http://amigo.geneontology.org/amigo/term/GO:0071396	OS01G0194300 OS01G0622600 OS01G0826400 OS01G0841100 OS01G0846900 OS01G0867300 OS02G0126400 OS02G0181300 OS02G0327000 OS02G0551100 OS02G0625300 OS02G0685900 OS02G0807000 OS03G0132800 OS03G0180800 OS03G0180900 OS03G0181100 OS03G0300400 OS03G0402800 OS03G0438100 OS03G0657100 OS03G0667100 OS03G0688300 OS03G0788500 OS04G0178400 OS04G0301500 OS04G0395800 OS04G0432000 OS04G0457800 OS04G0584600 OS04G0653…
1.62551e-06	62	280	2.0167	Carbohydrate catabolic process	http://amigo.geneontology.org/amigo/term/GO:0016052	OS01G0118000 OS01G0191700 OS01G0276700 OS01G0287600 OS01G0311800 OS01G0332100 OS01G0660300 OS01G0788400 OS01G0817700 OS01G0841600 OS01G0880300 OS01G0905800 OS02G0169300 OS02G0171100 OS02G0550600 OS02G0601300 OS02G0605900 OS02G0738600 OS02G0751800 OS03G0132900 OS03G0248600 OS03G0329500 OS03G0418000 OS03G0749300 OS04G0119400 OS04G0224900 OS04G0458600 OS04G0494100 OS04G0497200 OS04G0608100 OS04G0647…
1.86805e-06	26	76	3.11579	Glycolytic process	http://amigo.geneontology.org/amigo/term/GO:0006096	OS01G0118000 OS01G0191700 OS01G0276700 OS01G0660300 OS01G0817700 OS01G0841600 OS01G0905800 OS02G0169300 OS02G0171100 OS02G0601300 OS02G0751800 OS03G0248600 OS04G0119400 OS05G0194900 OS05G0402700 OS05G0524400 OS08G0120600 OS08G0126300 OS08G0345700 OS09G0298100 OS09G0375000 OS09G0415800 OS10G0167300 OS10G0405600 OS11G0216000 OS12G0145700
1.86805e-06	26	76	3.11579	ATP generation from ADP	http://amigo.geneontology.org/amigo/term/GO:0006757	OS01G0118000 OS01G0191700 OS01G0276700 OS01G0660300 OS01G0817700 OS01G0841600 OS01G0905800 OS02G0169300 OS02G0171100 OS02G0601300 OS02G0751800 OS03G0248600 OS04G0119400 OS05G0194900 OS05G0402700 OS05G0524400 OS08G0120600 OS08G0126300 OS08G0345700 OS09G0298100 OS09G0375000 OS09G0415800 OS10G0167300 OS10G0405600 OS11G0216000 OS12G0145700
1.86805e-06	26	76	3.11579	ADP metabolic process	http://amigo.geneontology.org/amigo/term/GO:0046031	OS01G0118000 OS01G0191700 OS01G0276700 OS01G0660300 OS01G0817700 OS01G0841600 OS01G0905800 OS02G0169300 OS02G0171100 OS02G0601300 OS02G0751800 OS03G0248600 OS04G0119400 OS05G0194900 OS05G0402700 OS05G0524400 OS08G0120600 OS08G0126300 OS08G0345700 OS09G0298100 OS09G0375000 OS09G0415800 OS10G0167300 OS10G0405600 OS11G0216000 OS12G0145700
2.20759e-06	94	494	1.73304	Cellular response to organic substance	http://amigo.geneontology.org/amigo/term/GO:0071310	OS01G0194300 OS01G0276700 OS01G0283500 OS01G0622600 OS01G0660300 OS01G0711600 OS01G0741900 OS01G0826400 OS01G0841100 OS01G0846900 OS01G0867300 OS01G0895600 OS01G0952800 OS02G0115900 OS02G0126400 OS02G0181300 OS02G0228900 OS02G0327000 OS02G0551100 OS02G0625300 OS02G0685900 OS02G0738400 OS02G0807000 OS03G0132800 OS03G0180800 OS03G0180900 OS03G0181100 OS03G0195100 OS03G0224200 OS03G0276500 OS03G0300…
2.37501e-06	31	102	2.76802	Nucleoside diphosphate metabolic process	http://amigo.geneontology.org/amigo/term/GO:0009132	OS01G0118000 OS01G0191700 OS01G0276700 OS01G0660300 OS01G0817700 OS01G0841600 OS01G0905800 OS02G0169300 OS02G0171100 OS02G0601300 OS02G0751800 OS02G0778400 OS03G0248600 OS04G0119400 OS05G0194900 OS05G0402700 OS05G0524400 OS06G0203500 OS07G0624700 OS08G0120600 OS08G0126300 OS08G0345700 OS09G0298100 OS09G0375000 OS09G0415800 OS10G0167300 OS10G0405600 OS11G0216000 OS12G0145700 OS12G0515600 OS12G0548…
2.70967e-06	42	163	2.34677	Monosaccharide metabolic process	http://amigo.geneontology.org/amigo/term/GO:0005996	OS01G0315800 OS01G0817700 OS01G0841200 OS01G0841600 OS01G0851100 OS01G0894300 OS01G0905800 OS02G0169300 OS02G0171100 OS02G0600400 OS02G0601300 OS02G0726500 OS03G0294200 OS03G0316200 OS03G0318500 OS03G0320100 OS04G0458600 OS04G0608100 OS04G0618200 OS04G0682300 OS05G0363200 OS05G0595100 OS06G0219400 OS06G0545900 OS06G0561000 OS07G0139400 OS07G0171200 OS07G0406300 OS08G0113100 OS08G0114300 OS08G0126…
2.95054e-06	67	317	1.92497	Sulfur compound metabolic process	http://amigo.geneontology.org/amigo/term/GO:0006790	OS01G0323600 OS01G0369700 OS01G0371200 OS01G0667200 OS01G0692000 OS01G0692100 OS01G0736400 OS01G0933900 OS02G0109100 OS02G0112900 OS02G0525900 OS02G0601100 OS02G0621700 OS02G0813500 OS03G0215800 OS03G0221200 OS03G0283200 OS03G0285800 OS03G0322500 OS03G0747800 OS03G0760200 OS03G0760500 OS04G0119400 OS04G0165700 OS04G0244400 OS04G0394200 OS04G0435500 OS04G0457500 OS04G0558400 OS04G0596400 OS04G0614…
3.26732e-06	27	83	2.96274	Nucleoside diphosphate phosphorylation	http://amigo.geneontology.org/amigo/term/GO:0006165	OS01G0118000 OS01G0191700 OS01G0276700 OS01G0660300 OS01G0817700 OS01G0841600 OS01G0905800 OS02G0169300 OS02G0171100 OS02G0601300 OS02G0751800 OS03G0248600 OS04G0119400 OS05G0194900 OS05G0402700 OS05G0524400 OS08G0120600 OS08G0126300 OS08G0345700 OS09G0298100 OS09G0375000 OS09G0415800 OS10G0167300 OS10G0405600 OS11G0216000 OS12G0145700 OS12G0548300
3.4581e-06	66	312	1.92663	Cellular response to oxygen-containing compound	http://amigo.geneontology.org/amigo/term/GO:1901701	OS01G0194300 OS01G0276700 OS01G0622600 OS01G0660300 OS01G0826400 OS01G0841100 OS01G0846900 OS01G0867300 OS01G0960200 OS02G0126400 OS02G0181300 OS02G0327000 OS02G0551100 OS02G0625300 OS02G0654600 OS02G0685900 OS02G0738400 OS02G0807000 OS03G0132800 OS03G0180800 OS03G0180900 OS03G0181100 OS03G0189600 OS03G0195100 OS03G0300400 OS03G0321500 OS03G0402800 OS03G0438100 OS03G0657100 OS03G0667100 OS03G0688…
4.04081e-06	259	1736	1.35881	Catabolic process	http://amigo.geneontology.org/amigo/term/GO:0009056	OS01G0100900 OS01G0110400 OS01G0118000 OS01G0128200 OS01G0191700 OS01G0209700 OS01G0234900 OS01G0256800 OS01G0267200 OS01G0269000 OS01G0270300 OS01G0276700 OS01G0283500 OS01G0287600 OS01G0311800 OS01G0327100 OS01G0327400 OS01G0332100 OS01G0348600 OS01G0383700 OS01G0550100 OS01G0566500 OS01G0613800 OS01G0629600 OS01G0660300 OS01G0663400 OS01G0679550 OS01G0696800 OS01G0710200 OS01G0757200 OS01G0769…
5.9816e-06	16	35	4.16351	Jasmonic acid metabolic process	http://amigo.geneontology.org/amigo/term/GO:0009694	OS01G0787600 OS01G0934800 OS02G0274100 OS03G0438100 OS03G0767000 OS05G0370700 OS06G0215500 OS06G0215600 OS06G0215900 OS06G0216000 OS06G0216300 OS06G0691400 OS07G0603600 OS08G0459600 OS11G0117900 OS12G0117100
7.07798e-06	27	86	2.85939	Nucleotide phosphorylation	http://amigo.geneontology.org/amigo/term/GO:0046939	OS01G0118000 OS01G0191700 OS01G0276700 OS01G0660300 OS01G0817700 OS01G0841600 OS01G0905800 OS02G0169300 OS02G0171100 OS02G0601300 OS02G0751800 OS03G0248600 OS04G0119400 OS05G0194900 OS05G0402700 OS05G0524400 OS08G0120600 OS08G0126300 OS08G0345700 OS09G0298100 OS09G0375000 OS09G0415800 OS10G0167300 OS10G0405600 OS11G0216000 OS12G0145700 OS12G0548300
7.43402e-06	91	487	1.70185	Ion transmembrane transport	http://amigo.geneontology.org/amigo/term/GO:0034220	OS01G0212400 OS01G0222500 OS01G0225000 OS01G0337500 OS01G0588200 OS01G0600000 OS01G0612200 OS01G0648000 OS01G0659200 OS01G0685800 OS01G0711000 OS01G0720300 OS01G0749900 OS01G0817000 OS01G0831300 OS01G0930400 OS01G0934200 OS01G0945100 OS01G0945600 OS01G0945700 OS02G0175400 OS02G0176700 OS02G0226300 OS02G0245800 OS02G0614500 OS02G0668000 OS02G0718900 OS02G0730300 OS02G0767500 OS02G0787600 OS02G0802…
8.57917e-06	160	989	1.47344	Nitrogen compound transport	http://amigo.geneontology.org/amigo/term/GO:0071705	OS01G0191500 OS01G0225000 OS01G0276200 OS01G0283500 OS01G0558600 OS01G0565900 OS01G0597600 OS01G0611100 OS01G0621200 OS01G0647100 OS01G0667600 OS01G0706400 OS01G0749900 OS01G0831300 OS01G0848700 OS01G0866300 OS01G0878400 OS01G0882800 OS01G0905200 OS01G0934200 OS01G0945100 OS01G0945600 OS01G0945700 OS02G0178400 OS02G0191300 OS02G0226300 OS02G0452500 OS02G0559800 OS02G0560200 OS02G0560600 OS02G0561…
1.03231e-05	29	98	2.69513	Pyruvate metabolic process	http://amigo.geneontology.org/amigo/term/GO:0006090	OS01G0118000 OS01G0191700 OS01G0276700 OS01G0660300 OS01G0817700 OS01G0841600 OS01G0905800 OS02G0169300 OS02G0171100 OS02G0601300 OS02G0751800 OS03G0248600 OS04G0119400 OS05G0186300 OS05G0194900 OS05G0402700 OS05G0524400 OS06G0105400 OS06G0499900 OS08G0120600 OS08G0126300 OS08G0345700 OS09G0298100 OS09G0375000 OS09G0415800 OS10G0167300 OS10G0405600 OS11G0216000 OS12G0145700
1.07497e-05	35	131	2.43335	Protein autophosphorylation	http://amigo.geneontology.org/amigo/term/GO:0046777	OS01G0514700 OS01G0548600 OS01G0622600 OS01G0769700 OS02G0126400 OS02G0165100 OS02G0625300 OS02G0685900 OS02G0807000 OS03G0266800 OS03G0333200 OS03G0688300 OS03G0788500 OS04G0503600 OS04G0584600 OS04G0616300 OS04G0616600 OS04G0619400 OS05G0162500 OS05G0318700 OS05G0489900 OS05G0585500 OS06G0589600 OS06G0676600 OS06G0689600 OS07G0409900 OS07G0515100 OS07G0568600 OS08G0203201 OS08G0540400 OS09G0345…
1.07497e-05	28	93	2.7421	Exocytosis	http://amigo.geneontology.org/amigo/term/GO:0006887	OS01G0768100 OS01G0905200 OS01G0905300 OS02G0452500 OS02G0575900 OS02G0749500 OS03G0448200 OS03G0787000 OS03G0819900 OS04G0685500 OS04G0685600 OS05G0369300 OS05G0473500 OS06G0168500 OS06G0255900 OS06G0698600 OS07G0164300 OS07G0194000 OS07G0200000 OS07G0211000 OS07G0239400 OS08G0229601 OS08G0232700 OS08G0455700 OS11G0572200 OS11G0649900 OS11G0650700 OS12G0639800
1.15608e-05	18	45	3.64308	Aromatic amino acid family biosynthetic process	http://amigo.geneontology.org/amigo/term/GO:0009073	OS01G0375200 OS01G0871300 OS03G0126000 OS03G0254800 OS03G0264400 OS03G0718000 OS03G0826500 OS04G0406600 OS04G0463500 OS06G0133900 OS06G0225800 OS06G0632200 OS07G0182100 OS07G0622200 OS07G0694600 OS08G0320400 OS08G0411000 OS09G0255400
1.15608e-05	13	25	4.736	Tryptophan metabolic process	http://amigo.geneontology.org/amigo/term/GO:0006568	OS01G0855600 OS03G0126000 OS03G0264400 OS03G0718000 OS03G0826500 OS04G0463500 OS06G0632200 OS07G0182100 OS08G0140300 OS08G0320400 OS09G0110300 OS09G0255400 OS12G0268000
1.15608e-05	13	25	4.736	Indolalkylamine metabolic process	http://amigo.geneontology.org/amigo/term/GO:0006586	OS01G0855600 OS03G0126000 OS03G0264400 OS03G0718000 OS03G0826500 OS04G0463500 OS06G0632200 OS07G0182100 OS08G0140300 OS08G0320400 OS09G0110300 OS09G0255400 OS12G0268000
1.17937e-05	109	620	1.60119	Response to hormone	http://amigo.geneontology.org/amigo/term/GO:0009725	OS01G0187900 OS01G0194300 OS01G0276700 OS01G0622600 OS01G0660300 OS01G0711600 OS01G0741900 OS01G0764800 OS01G0768333 OS01G0826400 OS01G0841100 OS01G0846900 OS01G0867300 OS01G0952800 OS02G0126400 OS02G0178800 OS02G0181300 OS02G0228900 OS02G0327000 OS02G0551100 OS02G0621300 OS02G0625300 OS02G0643800 OS02G0669100 OS02G0682500 OS02G0685900 OS02G0738400 OS02G0807000 OS02G0821400 OS03G0132800 OS03G0180…
1.33337e-05	14	29	4.39682	Indole-containing compound biosynthetic process	http://amigo.geneontology.org/amigo/term/GO:0042435	OS03G0126000 OS03G0264400 OS03G0285800 OS03G0718000 OS03G0826500 OS04G0463500 OS06G0632200 OS07G0182100 OS08G0140300 OS08G0320400 OS09G0255400 OS09G0344500 OS11G0195500 OS12G0268000
1.37748e-05	19	50	3.46092	Phenol-containing compound metabolic process	http://amigo.geneontology.org/amigo/term/GO:0018958	OS01G0134700 OS01G0787600 OS01G0934800 OS02G0196800 OS03G0778000 OS05G0370700 OS07G0603600 OS08G0140300 OS08G0360300 OS11G0117900 OS11G0195500 OS11G0664800 OS11G0668300 OS11G0669100 OS12G0117100 OS12G0268000 OS12G0556200 OS12G0556300 OS12G0556500
1.44849e-05	62	299	1.88855	Regulation of response to stimulus	http://amigo.geneontology.org/amigo/term/GO:0048583	OS01G0134700 OS01G0194300 OS01G0508100 OS01G0711600 OS01G0819700 OS01G0826400 OS01G0846900 OS01G0867300 OS01G0884300 OS01G0952800 OS02G0181300 OS02G0327000 OS02G0640500 OS02G0710900 OS02G0771400 OS03G0133000 OS03G0180800 OS03G0180900 OS03G0181100 OS03G0270000 OS03G0285800 OS03G0324200 OS03G0334200 OS03G0356414 OS03G0402800 OS03G0438100 OS03G0667100 OS03G0688300 OS03G0815100 OS04G0301500 OS04G0395…
1.6845e-05	114	661	1.57077	Ion transport	http://amigo.geneontology.org/amigo/term/GO:0006811	OS01G0212400 OS01G0222500 OS01G0225000 OS01G0337500 OS01G0588200 OS01G0600000 OS01G0612200 OS01G0647100 OS01G0648000 OS01G0659200 OS01G0685800 OS01G0711000 OS01G0720300 OS01G0749900 OS01G0817000 OS01G0831300 OS01G0927300 OS01G0930400 OS01G0934200 OS01G0945100 OS01G0945600 OS01G0945700 OS02G0175400 OS02G0176700 OS02G0226300 OS02G0245800 OS02G0584700 OS02G0584800 OS02G0585100 OS02G0614500 OS02G0668…
1.77326e-05	42	175	2.18585	Response to osmotic stress	http://amigo.geneontology.org/amigo/term/GO:0006970	OS01G0174300 OS01G0184100 OS01G0187900 OS01G0212400 OS01G0225000 OS01G0667200 OS01G0867300 OS01G0884300 OS02G0134000 OS02G0181300 OS02G0327000 OS02G0640500 OS02G0661100 OS02G0718900 OS02G0738400 OS02G0753800 OS02G0816800 OS02G0821400 OS03G0133000 OS03G0218400 OS03G0285800 OS03G0438100 OS03G0626500 OS03G0643300 OS03G0688300 OS03G0815100 OS03G0851000 OS04G0414300 OS04G0540900 OS04G0543900 OS04G0584…
1.81629e-05	17	42	3.68645	Monocarboxylic acid catabolic process	http://amigo.geneontology.org/amigo/term/GO:0072329	OS01G0110400 OS01G0348600 OS02G0196800 OS02G0274100 OS02G0817700 OS03G0835400 OS04G0558400 OS05G0392700 OS06G0111500 OS06G0354500 OS06G0486800 OS06G0486900 OS09G0544900 OS10G0457600 OS11G0605500 OS12G0264500 OS12G0448900
1.94274e-05	11	19	5.27287	Aminoglycan catabolic process	http://amigo.geneontology.org/amigo/term/GO:0006026	OS01G0287600 OS02G0605900 OS03G0132900 OS03G0418000 OS04G0493400 OS04G0494100 OS05G0399300 OS06G0726100 OS06G0726200 OS10G0542900 OS10G0543400
1.94274e-05	11	19	5.27287	Chitin metabolic process	http://amigo.geneontology.org/amigo/term/GO:0006030	OS01G0287600 OS02G0605900 OS03G0132900 OS03G0418000 OS04G0493400 OS04G0494100 OS05G0399300 OS06G0726100 OS06G0726200 OS10G0542900 OS10G0543400
1.94274e-05	11	19	5.27287	Chitin catabolic process	http://amigo.geneontology.org/amigo/term/GO:0006032	OS01G0287600 OS02G0605900 OS03G0132900 OS03G0418000 OS04G0493400 OS04G0494100 OS05G0399300 OS06G0726100 OS06G0726200 OS10G0542900 OS10G0543400
1.94274e-05	11	19	5.27287	Amino sugar catabolic process	http://amigo.geneontology.org/amigo/term/GO:0046348	OS01G0287600 OS02G0605900 OS03G0132900 OS03G0418000 OS04G0493400 OS04G0494100 OS05G0399300 OS06G0726100 OS06G0726200 OS10G0542900 OS10G0543400
1.94274e-05	11	19	5.27287	Glucosamine-containing compound catabolic process	http://amigo.geneontology.org/amigo/term/GO:1901072	OS01G0287600 OS02G0605900 OS03G0132900 OS03G0418000 OS04G0493400 OS04G0494100 OS05G0399300 OS06G0726100 OS06G0726200 OS10G0542900 OS10G0543400
1.97463e-05	32	118	2.46988	Anion transmembrane transport	http://amigo.geneontology.org/amigo/term/GO:0098656	OS01G0225000 OS01G0588200 OS01G0749900 OS01G0934200 OS01G0945100 OS01G0945600 OS01G0945700 OS02G0226300 OS02G0614500 OS02G0718900 OS02G0767500 OS03G0202200 OS03G0641200 OS04G0618700 OS05G0208000 OS06G0153200 OS06G0210500 OS06G0593100 OS06G0695800 OS07G0523400 OS07G0523600 OS07G0523965 OS07G0581000 OS08G0104900 OS08G0187800 OS08G0406400 OS09G0297400 OS09G0361400 OS09G0454600 OS09G0484900 OS10G0479…
2.30612e-05	109	630	1.57577	Response to endogenous stimulus	http://amigo.geneontology.org/amigo/term/GO:0009719	OS01G0187900 OS01G0194300 OS01G0276700 OS01G0622600 OS01G0660300 OS01G0711600 OS01G0741900 OS01G0764800 OS01G0768333 OS01G0826400 OS01G0841100 OS01G0846900 OS01G0867300 OS01G0952800 OS02G0126400 OS02G0178800 OS02G0181300 OS02G0228900 OS02G0327000 OS02G0551100 OS02G0621300 OS02G0625300 OS02G0643800 OS02G0669100 OS02G0682500 OS02G0685900 OS02G0738400 OS02G0807000 OS02G0821400 OS03G0132800 OS03G0180…
2.37712e-05	32	119	2.44913	Export from cell	http://amigo.geneontology.org/amigo/term/GO:0140352	OS01G0768100 OS01G0905200 OS01G0905300 OS02G0452500 OS02G0575900 OS02G0749500 OS03G0448200 OS03G0689300 OS03G0787000 OS03G0819900 OS04G0685500 OS04G0685600 OS05G0369300 OS05G0473500 OS06G0168500 OS06G0255900 OS06G0633100 OS06G0698600 OS07G0164300 OS07G0187700 OS07G0191200 OS07G0194000 OS07G0200000 OS07G0211000 OS07G0239400 OS08G0229601 OS08G0232700 OS08G0455700 OS11G0572200 OS11G0649900 OS11G0650…
3.01025e-05	18	48	3.41538	Cellular response to jasmonic acid stimulus	http://amigo.geneontology.org/amigo/term/GO:0071395	OS01G0194300 OS01G0846900 OS03G0180800 OS03G0180900 OS03G0181100 OS03G0402800 OS03G0438100 OS03G0667100 OS04G0178400 OS04G0301500 OS04G0395800 OS04G0653000 OS07G0615200 OS09G0401300 OS09G0439200 OS10G0391400 OS10G0392400 OS11G0195500
3.01025e-05	18	48	3.41538	Cellular response to fatty acid	http://amigo.geneontology.org/amigo/term/GO:0071398	OS01G0194300 OS01G0846900 OS03G0180800 OS03G0180900 OS03G0181100 OS03G0402800 OS03G0438100 OS03G0667100 OS04G0178400 OS04G0301500 OS04G0395800 OS04G0653000 OS07G0615200 OS09G0401300 OS09G0439200 OS10G0391400 OS10G0392400 OS11G0195500
3.03873e-05	13	27	4.38518	Aminoglycan metabolic process	http://amigo.geneontology.org/amigo/term/GO:0006022	OS01G0287600 OS02G0605900 OS03G0132900 OS03G0418000 OS03G0757900 OS04G0493400 OS04G0494100 OS05G0399300 OS06G0726100 OS06G0726200 OS10G0542900 OS10G0543400 OS12G0443500
3.03873e-05	13	27	4.38518	Regulation of response to salt stress	http://amigo.geneontology.org/amigo/term/GO:1901000	OS01G0867300 OS01G0884300 OS02G0327000 OS02G0640500 OS03G0133000 OS03G0285800 OS03G0815100 OS04G0414300 OS04G0540900 OS04G0584600 OS07G0685700 OS08G0540400 OS11G0184900
3.44253e-05	226	1527	1.34796	Organic substance catabolic process	http://amigo.geneontology.org/amigo/term/GO:1901575	OS01G0100900 OS01G0110400 OS01G0118000 OS01G0128200 OS01G0191700 OS01G0209700 OS01G0234900 OS01G0256800 OS01G0267200 OS01G0269000 OS01G0276700 OS01G0283500 OS01G0287600 OS01G0311800 OS01G0332100 OS01G0348600 OS01G0383700 OS01G0550100 OS01G0566500 OS01G0613800 OS01G0629600 OS01G0660300 OS01G0663400 OS01G0679550 OS01G0696800 OS01G0710200 OS01G0757200 OS01G0769000 OS01G0777200 OS01G0778800 OS01G0788…
3.91972e-05	29	105	2.51546	Secretion by cell	http://amigo.geneontology.org/amigo/term/GO:0032940	OS01G0768100 OS01G0905200 OS01G0905300 OS02G0452500 OS02G0575900 OS02G0749500 OS03G0448200 OS03G0787000 OS03G0819900 OS04G0685500 OS04G0685600 OS05G0369300 OS05G0473500 OS06G0168500 OS06G0255900 OS06G0698600 OS07G0164300 OS07G0187700 OS07G0194000 OS07G0200000 OS07G0211000 OS07G0239400 OS08G0229601 OS08G0232700 OS08G0455700 OS11G0572200 OS11G0649900 OS11G0650700 OS12G0639800
4.26987e-05	30	111	2.46154	Secretion	http://amigo.geneontology.org/amigo/term/GO:0046903	OS01G0283500 OS01G0768100 OS01G0905200 OS01G0905300 OS02G0452500 OS02G0575900 OS02G0749500 OS03G0448200 OS03G0787000 OS03G0819900 OS04G0685500 OS04G0685600 OS05G0369300 OS05G0473500 OS06G0168500 OS06G0255900 OS06G0698600 OS07G0164300 OS07G0187700 OS07G0194000 OS07G0200000 OS07G0211000 OS07G0239400 OS08G0229601 OS08G0232700 OS08G0455700 OS11G0572200 OS11G0649900 OS11G0650700 OS12G0639800
4.47095e-05	80	433	1.68271	Cellular carbohydrate metabolic process	http://amigo.geneontology.org/amigo/term/GO:0044262	OS01G0332100 OS01G0672500 OS01G0720600 OS01G0749400 OS01G0757900 OS01G0817700 OS01G0841600 OS01G0880200 OS01G0894300 OS01G0926400 OS01G0926600 OS02G0275200 OS02G0550600 OS02G0577300 OS02G0588500 OS02G0661100 OS02G0696500 OS02G0738600 OS02G0763200 OS02G0763900 OS02G0790500 OS03G0266800 OS03G0287800 OS03G0294200 OS03G0314200 OS03G0329500 OS03G0340500 OS03G0386500 OS03G0401300 OS03G0603600 OS03G0626…
4.47095e-05	19	54	3.20456	Cellular biogenic amine metabolic process	http://amigo.geneontology.org/amigo/term/GO:0006576	OS01G0710200 OS01G0855600 OS03G0126000 OS03G0264400 OS03G0718000 OS03G0826500 OS04G0102700 OS04G0463500 OS04G0671200 OS06G0131300 OS06G0632200 OS07G0182100 OS08G0140300 OS08G0320400 OS09G0110300 OS09G0255400 OS09G0424300 OS10G0456500 OS12G0268000
4.47095e-05	15	36	3.79487	Amino sugar metabolic process	http://amigo.geneontology.org/amigo/term/GO:0006040	OS01G0287600 OS02G0594900 OS02G0605900 OS03G0132900 OS03G0418000 OS04G0493400 OS04G0494100 OS05G0399300 OS06G0726100 OS06G0726200 OS10G0542900 OS10G0543400 OS11G0133700 OS12G0131100 OS12G0131150
4.54472e-05	10	17	5.35746	Mitochondrial electron transport, ubiquinol to cytochrome c	http://amigo.geneontology.org/amigo/term/GO:0006122	OS01G0885000 OS02G0541700 OS03G0212700 OS03G0806900 OS04G0398500 OS05G0301700 OS05G0400400 OS05G0420600 OS07G0570100 OS11G0162200
4.5762e-05	37	152	2.217	Response to salt stress	http://amigo.geneontology.org/amigo/term/GO:0009651	OS01G0174300 OS01G0184100 OS01G0187900 OS01G0212400 OS01G0667200 OS01G0867300 OS01G0884300 OS02G0134000 OS02G0181300 OS02G0327000 OS02G0640500 OS02G0661100 OS02G0718900 OS02G0753800 OS02G0816800 OS02G0821400 OS03G0133000 OS03G0218400 OS03G0285800 OS03G0438100 OS03G0626500 OS03G0643300 OS03G0815100 OS03G0851000 OS04G0414300 OS04G0540900 OS04G0543900 OS04G0584600 OS06G0111500 OS07G0685700 OS08G0540…
4.73615e-05	17	45	3.44068	Jasmonic acid mediated signaling pathway	http://amigo.geneontology.org/amigo/term/GO:0009867	OS01G0194300 OS01G0846900 OS03G0180800 OS03G0180900 OS03G0181100 OS03G0402800 OS03G0438100 OS03G0667100 OS04G0301500 OS04G0395800 OS04G0653000 OS07G0615200 OS09G0401300 OS09G0439200 OS10G0391400 OS10G0392400 OS11G0195500
4.73615e-05	13	28	4.22857	Regulation of response to osmotic stress	http://amigo.geneontology.org/amigo/term/GO:0047484	OS01G0867300 OS01G0884300 OS02G0327000 OS02G0640500 OS03G0133000 OS03G0285800 OS03G0815100 OS04G0414300 OS04G0540900 OS04G0584600 OS07G0685700 OS08G0540400 OS11G0184900
5.12964e-05	9	14	5.85494	Jasmonic acid biosynthetic process	http://amigo.geneontology.org/amigo/term/GO:0009695	OS02G0274100 OS03G0438100 OS03G0767000 OS06G0215500 OS06G0215600 OS06G0215900 OS06G0216000 OS06G0216300 OS08G0459600
5.35842e-05	18	50	3.27877	Carbohydrate derivative catabolic process	http://amigo.geneontology.org/amigo/term/GO:1901136	OS01G0287600 OS01G0801600 OS02G0605900 OS03G0132900 OS03G0418000 OS04G0224900 OS04G0493400 OS04G0494100 OS05G0399300 OS05G0495700 OS06G0726100 OS06G0726200 OS07G0245100 OS07G0497400 OS08G0376200 OS09G0567900 OS10G0542900 OS10G0543400
5.52619e-05	16	41	3.55422	Salicylic acid metabolic process	http://amigo.geneontology.org/amigo/term/GO:0009696	OS01G0134700 OS01G0787600 OS01G0934800 OS03G0778000 OS05G0370700 OS07G0603600 OS08G0360300 OS11G0117900 OS11G0195500 OS11G0664800 OS11G0668300 OS11G0669100 OS12G0117100 OS12G0556200 OS12G0556300 OS12G0556500
5.74855e-05	19	55	3.14629	Cellular amine metabolic process	http://amigo.geneontology.org/amigo/term/GO:0044106	OS01G0710200 OS01G0855600 OS03G0126000 OS03G0264400 OS03G0718000 OS03G0826500 OS04G0102700 OS04G0463500 OS04G0671200 OS06G0131300 OS06G0632200 OS07G0182100 OS08G0140300 OS08G0320400 OS09G0110300 OS09G0255400 OS09G0424300 OS10G0456500 OS12G0268000
5.75661e-05	23	75	2.79302	Cellular amino acid catabolic process	http://amigo.geneontology.org/amigo/term/GO:0009063	OS01G0269000 OS01G0855600 OS02G0170100 OS02G0196800 OS02G0626400 OS02G0627100 OS03G0236200 OS03G0643300 OS03G0713000 OS03G0720300 OS04G0394200 OS04G0516600 OS04G0543900 OS05G0125500 OS05G0427400 OS06G0131300 OS06G0667600 OS07G0188800 OS09G0110300 OS11G0245100 OS12G0210200 OS12G0210300 OS12G0264500
7.13243e-05	12	25	4.37169	Glucosamine-containing compound metabolic process	http://amigo.geneontology.org/amigo/term/GO:1901071	OS01G0287600 OS02G0594900 OS02G0605900 OS03G0132900 OS03G0418000 OS04G0493400 OS04G0494100 OS05G0399300 OS06G0726100 OS06G0726200 OS10G0542900 OS10G0543400
8.14075e-05	38	162	2.13637	Cell wall biogenesis	http://amigo.geneontology.org/amigo/term/GO:0042546	OS01G0127900 OS01G0880200 OS01G0926400 OS01G0926600 OS02G0275200 OS02G0696500 OS02G0763200 OS02G0763900 OS03G0123500 OS03G0215700 OS03G0287800 OS03G0301200 OS03G0314200 OS03G0599800 OS03G0808100 OS03G0837100 OS03G0854600 OS04G0103100 OS04G0449200 OS04G0604300 OS04G0649900 OS04G0650366 OS05G0176100 OS05G0386800 OS05G0563600 OS06G0111800 OS06G0696400 OS06G0697000 OS07G0252400 OS07G0604300 OS07G0690…
8.82619e-05	41	181	2.06307	Cellular amino acid biosynthetic process	http://amigo.geneontology.org/amigo/term/GO:0008652	OS01G0225000 OS01G0375200 OS01G0848200 OS02G0657600 OS02G0783625 OS03G0126000 OS03G0157900 OS03G0215800 OS03G0221200 OS03G0223400 OS03G0231600 OS03G0254800 OS03G0264400 OS03G0291500 OS03G0305500 OS03G0643300 OS03G0712800 OS03G0713000 OS03G0718000 OS03G0727600 OS03G0747800 OS03G0826500 OS04G0165700 OS04G0406600 OS04G0457500 OS04G0463500 OS04G0516600 OS06G0225800 OS06G0265000 OS06G0632200 OS07G0182…
8.97002e-05	26	93	2.54624	Organic anion transport	http://amigo.geneontology.org/amigo/term/GO:0015711	OS01G0225000 OS01G0647100 OS01G0749900 OS01G0934200 OS01G0945100 OS01G0945600 OS01G0945700 OS02G0226300 OS02G0614500 OS02G0718900 OS03G0641200 OS03G0710700 OS05G0208000 OS05G0392700 OS06G0153200 OS06G0593100 OS06G0695800 OS07G0523400 OS07G0523600 OS07G0523965 OS07G0581000 OS08G0104900 OS08G0187800 OS09G0297400 OS10G0479700 OS10G0573800
9.80397e-05	78	429	1.65594	Cell wall organization or biogenesis	http://amigo.geneontology.org/amigo/term/GO:0071554	OS01G0118400 OS01G0127900 OS01G0287600 OS01G0311800 OS01G0618900 OS01G0727100 OS01G0788400 OS01G0880200 OS01G0880300 OS01G0892500 OS01G0926400 OS01G0926600 OS02G0275200 OS02G0605900 OS02G0696500 OS02G0702400 OS02G0744650 OS02G0745400 OS02G0763200 OS02G0763900 OS03G0123500 OS03G0132900 OS03G0215700 OS03G0287800 OS03G0301200 OS03G0314200 OS03G0329500 OS03G0418000 OS03G0599800 OS03G0808100 OS03G0837…
0.000106026	32	128	2.27692	Hexose metabolic process	http://amigo.geneontology.org/amigo/term/GO:0019318	OS01G0817700 OS01G0841200 OS01G0841600 OS01G0851100 OS01G0894300 OS01G0905800 OS02G0169300 OS02G0171100 OS02G0600400 OS02G0601300 OS02G0726500 OS03G0294200 OS03G0316200 OS03G0318500 OS04G0458600 OS04G0608100 OS04G0618200 OS04G0682300 OS05G0595100 OS06G0219400 OS06G0545900 OS07G0139400 OS07G0171200 OS07G0406300 OS08G0113100 OS08G0126300 OS09G0323000 OS09G0442900 OS09G0475500 OS10G0155500 OS11G0525…
0.000106026	9	15	5.46461	Tryptophan biosynthetic process	http://amigo.geneontology.org/amigo/term/GO:0000162	OS03G0126000 OS03G0264400 OS03G0718000 OS03G0826500 OS04G0463500 OS06G0632200 OS07G0182100 OS08G0320400 OS09G0255400
0.000106026	9	15	5.46461	Indolalkylamine biosynthetic process	http://amigo.geneontology.org/amigo/term/GO:0046219	OS03G0126000 OS03G0264400 OS03G0718000 OS03G0826500 OS04G0463500 OS06G0632200 OS07G0182100 OS08G0320400 OS09G0255400
0.000126747	47	222	1.9282	Cell surface receptor signaling pathway	http://amigo.geneontology.org/amigo/term/GO:0007166	OS01G0136400 OS01G0276400 OS01G0365000 OS02G0111600 OS02G0623932 OS02G0632800 OS02G0633066 OS02G0640500 OS02G0712700 OS02G0807200 OS02G0807800 OS02G0807900 OS03G0157300 OS03G0225700 OS04G0127500 OS04G0307500 OS04G0368000 OS04G0531500 OS04G0598900 OS04G0599000 OS05G0318100 OS05G0550800 OS07G0493800 OS07G0569550 OS07G0569800 OS07G0575700 OS08G0124000 OS08G0125800 OS08G0343000 OS08G0374600 OS08G0374…
0.000126747	28	106	2.4058	Pollen-pistil interaction	http://amigo.geneontology.org/amigo/term/GO:0009875	OS01G0155200 OS01G0223800 OS01G0223900 OS01G0516600 OS01G0668901 OS01G0670100 OS01G0783800 OS01G0784200 OS01G0871000 OS01G0885700 OS01G0964400 OS03G0422800 OS03G0556600 OS04G0103500 OS04G0103700 OS04G0226600 OS04G0419900 OS04G0420900 OS04G0632100 OS04G0632500 OS04G0634000 OS05G0501400 OS07G0550500 OS07G0550900 OS07G0551300 OS10G0101000 OS11G0133001 OS11G0208800
0.000134626	75	412	1.65795	Cellular response to hormone stimulus	http://amigo.geneontology.org/amigo/term/GO:0032870	OS01G0194300 OS01G0276700 OS01G0622600 OS01G0660300 OS01G0711600 OS01G0741900 OS01G0826400 OS01G0841100 OS01G0846900 OS01G0867300 OS01G0952800 OS02G0126400 OS02G0181300 OS02G0228900 OS02G0327000 OS02G0551100 OS02G0625300 OS02G0685900 OS02G0738400 OS02G0807000 OS03G0132800 OS03G0180800 OS03G0180900 OS03G0181100 OS03G0224200 OS03G0300400 OS03G0324200 OS03G0402800 OS03G0438100 OS03G0657100 OS03G0667…
0.000146343	35	148	2.15385	Alpha-amino acid biosynthetic process	http://amigo.geneontology.org/amigo/term/GO:1901607	OS01G0225000 OS01G0848200 OS02G0657600 OS02G0783625 OS03G0126000 OS03G0157900 OS03G0215800 OS03G0221200 OS03G0223400 OS03G0264400 OS03G0291500 OS03G0305500 OS03G0643300 OS03G0712800 OS03G0713000 OS03G0718000 OS03G0727600 OS03G0747800 OS03G0826500 OS04G0165700 OS04G0406600 OS04G0457500 OS04G0463500 OS04G0516600 OS06G0265000 OS06G0632200 OS07G0182100 OS07G0694600 OS08G0320400 OS08G0411000 OS08G0447…
0.000149494	22	74	2.70769	Glutamine family amino acid metabolic process	http://amigo.geneontology.org/amigo/term/GO:0009064	OS01G0138800 OS01G0225000 OS01G0760600 OS01G0848200 OS02G0179200 OS02G0657600 OS03G0223400 OS03G0236200 OS03G0291500 OS03G0305500 OS03G0643300 OS03G0712800 OS03G0718000 OS03G0720300 OS04G0457500 OS04G0463500 OS04G0543900 OS05G0573300 OS06G0131300 OS06G0265000 OS10G0456500 OS12G0235800
0.000157321	26	96	2.46667	Glutathione metabolic process	http://amigo.geneontology.org/amigo/term/GO:0006749	OS01G0369700 OS01G0371200 OS01G0667200 OS01G0692000 OS01G0692100 OS01G0933900 OS02G0813500 OS03G0283200 OS04G0244400 OS04G0435500 OS04G0457500 OS07G0168300 OS09G0367700 OS10G0525400 OS10G0525500 OS10G0527400 OS10G0527800 OS10G0528100 OS10G0528300 OS10G0528400 OS10G0529400 OS10G0530900 OS11G0245100 OS11G0588300 OS12G0210200 OS12G0210300
0.000196703	40	181	2.01275	Isoprenoid metabolic process	http://amigo.geneontology.org/amigo/term/GO:0006720	OS01G0209700 OS01G0248701 OS01G0566500 OS01G0757200 OS02G0109100 OS02G0121700 OS02G0139700 OS02G0571100 OS02G0703600 OS03G0125100 OS03G0299800 OS03G0361700 OS03G0805100 OS04G0178300 OS04G0178400 OS04G0179700 OS04G0340300 OS04G0344100 OS05G0208550 OS05G0408900 OS05G0474900 OS05G0543400 OS06G0501900 OS06G0569500 OS07G0154100 OS07G0190000 OS07G0200700 OS08G0168000 OS08G0388900 OS08G0507100 OS08G0508…
0.000202093	27	103	2.38745	Cell recognition	http://amigo.geneontology.org/amigo/term/GO:0008037	OS01G0155200 OS01G0223800 OS01G0223900 OS01G0668901 OS01G0670100 OS01G0783800 OS01G0784200 OS01G0871000 OS01G0885700 OS01G0964400 OS03G0422800 OS03G0556600 OS04G0103500 OS04G0103700 OS04G0226600 OS04G0419900 OS04G0420900 OS04G0632100 OS04G0632500 OS04G0634000 OS05G0501400 OS07G0550500 OS07G0550900 OS07G0551300 OS10G0101000 OS11G0133001 OS11G0208800
0.000202093	27	103	2.38745	Recognition of pollen	http://amigo.geneontology.org/amigo/term/GO:0048544	OS01G0155200 OS01G0223800 OS01G0223900 OS01G0668901 OS01G0670100 OS01G0783800 OS01G0784200 OS01G0871000 OS01G0885700 OS01G0964400 OS03G0422800 OS03G0556600 OS04G0103500 OS04G0103700 OS04G0226600 OS04G0419900 OS04G0420900 OS04G0632100 OS04G0632500 OS04G0634000 OS05G0501400 OS07G0550500 OS07G0550900 OS07G0551300 OS10G0101000 OS11G0133001 OS11G0208800
0.000219456	36	157	2.08839	Cell wall macromolecule metabolic process	http://amigo.geneontology.org/amigo/term/GO:0044036	OS01G0127900 OS01G0287600 OS01G0880200 OS01G0926400 OS01G0926600 OS02G0275200 OS02G0605900 OS02G0696500 OS02G0763200 OS02G0763900 OS03G0132900 OS03G0287800 OS03G0314200 OS03G0418000 OS03G0854600 OS04G0103100 OS04G0449200 OS04G0493400 OS04G0494100 OS04G0604300 OS04G0649900 OS04G0650366 OS05G0386800 OS05G0399300 OS06G0696400 OS06G0697000 OS06G0726100 OS06G0726200 OS07G0604300 OS08G0237000 OS08G0334…
0.000227142	31	127	2.22314	Alcohol metabolic process	http://amigo.geneontology.org/amigo/term/GO:0006066	OS01G0217500 OS01G0248400 OS01G0276100 OS01G0654500 OS01G0663500 OS01G0757900 OS01G0841600 OS02G0523800 OS02G0588500 OS02G0703600 OS03G0136900 OS03G0603600 OS03G0626500 OS03G0737701 OS03G0805100 OS04G0102700 OS04G0224900 OS04G0479200 OS04G0647800 OS04G0661200 OS05G0367400 OS05G0408900 OS06G0561000 OS07G0154100 OS07G0190000 OS07G0200700 OS08G0503200 OS08G0535700 OS09G0518700 OS10G0189600 OS12G0183…
0.000237117	41	189	1.97574	Anion transport	http://amigo.geneontology.org/amigo/term/GO:0006820	OS01G0225000 OS01G0588200 OS01G0647100 OS01G0749900 OS01G0934200 OS01G0945100 OS01G0945600 OS01G0945700 OS02G0226300 OS02G0614500 OS02G0668000 OS02G0718900 OS02G0738400 OS02G0767500 OS03G0114800 OS03G0150600 OS03G0202200 OS03G0641200 OS03G0710700 OS04G0186800 OS04G0618700 OS05G0208000 OS05G0392700 OS06G0153200 OS06G0210500 OS06G0593100 OS06G0695800 OS07G0523400 OS07G0523600 OS07G0523965 OS07G0581…
0.000237117	13	32	3.7	Fatty acid catabolic process	http://amigo.geneontology.org/amigo/term/GO:0009062	OS01G0110400 OS01G0348600 OS02G0274100 OS02G0817700 OS03G0835400 OS04G0558400 OS05G0392700 OS06G0354500 OS09G0544900 OS10G0457600 OS11G0605500 OS12G0264500 OS12G0448900
0.000237117	13	32	3.7	Mitochondrial ATP synthesis coupled electron transport	http://amigo.geneontology.org/amigo/term/GO:0042775	OS01G0612200 OS01G0885000 OS02G0541700 OS03G0212700 OS03G0806900 OS04G0398500 OS05G0301700 OS05G0400400 OS05G0420600 OS06G0142700 OS07G0134800 OS07G0570100 OS11G0162200
0.000272264	11	24	4.17436	Endoplasmic reticulum unfolded protein response	http://amigo.geneontology.org/amigo/term/GO:0030968	OS01G0895600 OS02G0115900 OS03G0832200 OS04G0402100 OS05G0411300 OS05G0428600 OS05G0507300 OS06G0622700 OS07G0246200 OS07G0644100 OS11G0637501
0.000290514	75	422	1.61866	Cellular response to endogenous stimulus	http://amigo.geneontology.org/amigo/term/GO:0071495	OS01G0194300 OS01G0276700 OS01G0622600 OS01G0660300 OS01G0711600 OS01G0741900 OS01G0826400 OS01G0841100 OS01G0846900 OS01G0867300 OS01G0952800 OS02G0126400 OS02G0181300 OS02G0228900 OS02G0327000 OS02G0551100 OS02G0625300 OS02G0685900 OS02G0738400 OS02G0807000 OS03G0132800 OS03G0180800 OS03G0180900 OS03G0181100 OS03G0224200 OS03G0300400 OS03G0324200 OS03G0402800 OS03G0438100 OS03G0657100 OS03G0667…
0.000290514	14	37	3.44615	Systemic acquired resistance	http://amigo.geneontology.org/amigo/term/GO:0009627	OS01G0134700 OS01G0194300 OS01G0508100 OS01G0849000 OS03G0195100 OS03G0667100 OS05G0160300 OS05G0368100 OS06G0691400 OS07G0290200 OS09G0472700 OS09G0472900 OS11G0195500 OS12G0448900
0.000327024	15	42	3.25275	Response to unfolded protein	http://amigo.geneontology.org/amigo/term/GO:0006986	OS01G0261200 OS01G0283500 OS01G0895600 OS02G0115900 OS03G0276500 OS03G0832200 OS04G0402100 OS05G0411300 OS05G0428600 OS05G0507300 OS06G0622700 OS07G0246200 OS07G0644100 OS09G0491772 OS11G0637501
0.000331587	57	298	1.74207	Carbohydrate biosynthetic process	http://amigo.geneontology.org/amigo/term/GO:0016051	OS01G0672500 OS01G0720600 OS01G0727100 OS01G0749400 OS01G0757900 OS01G0841600 OS01G0880200 OS01G0894300 OS01G0905800 OS01G0926400 OS01G0926600 OS02G0152400 OS02G0169300 OS02G0275200 OS02G0577300 OS02G0661100 OS02G0745400 OS02G0763200 OS02G0763900 OS02G0790500 OS03G0266800 OS03G0287800 OS03G0314200 OS03G0386500 OS03G0808100 OS03G0837100 OS04G0103100 OS04G0449200 OS04G0618200 OS04G0636100 OS04G0649…
0.000338708	19	62	2.79107	Alpha-amino acid catabolic process	http://amigo.geneontology.org/amigo/term/GO:1901606	OS01G0855600 OS02G0170100 OS02G0196800 OS02G0626400 OS02G0627100 OS03G0236200 OS03G0643300 OS03G0713000 OS03G0720300 OS04G0394200 OS04G0516600 OS04G0543900 OS05G0427400 OS06G0131300 OS06G0667600 OS09G0110300 OS11G0245100 OS12G0210200 OS12G0210300
0.00043657	25	96	2.37179	Amino acid transport	http://amigo.geneontology.org/amigo/term/GO:0006865	OS01G0225000 OS01G0597600 OS01G0621200 OS01G0878400 OS01G0882800 OS01G0945100 OS01G0945600 OS01G0945700 OS02G0191300 OS02G0670900 OS03G0641200 OS03G0654400 OS03G0817200 OS04G0435100 OS04G0460300 OS04G0543600 OS04G0565500 OS04G0659800 OS05G0586500 OS06G0556000 OS06G0633100 OS06G0644700 OS08G0127100 OS10G0573800 OS12G0181600
0.000454205	26	102	2.32157	Lipid modification	http://amigo.geneontology.org/amigo/term/GO:0030258	OS01G0110400 OS01G0348600 OS01G0716800 OS01G0783200 OS01G0867600 OS02G0274100 OS02G0787800 OS02G0817700 OS03G0626500 OS03G0700700 OS03G0738600 OS03G0805400 OS03G0835400 OS04G0634700 OS05G0392700 OS05G0540000 OS06G0354500 OS08G0508800 OS08G0509100 OS09G0394600 OS09G0544900 OS10G0457600 OS11G0605500 OS12G0224000 OS12G0264500 OS12G0448900
0.000482116	13	34	3.48235	Nucleotide-sugar transmembrane transport	http://amigo.geneontology.org/amigo/term/GO:0015780	OS01G0749900 OS02G0604300 OS02G0614500 OS03G0215000 OS03G0826300 OS04G0490600 OS06G0153200 OS06G0593100 OS06G0695800 OS07G0581000 OS08G0104900 OS08G0107400 OS10G0479700
0.000482116	13	34	3.48235	Aerobic electron transport chain	http://amigo.geneontology.org/amigo/term/GO:0019646	OS01G0612200 OS01G0885000 OS02G0541700 OS03G0212700 OS03G0806900 OS04G0398500 OS05G0301700 OS05G0400400 OS05G0420600 OS06G0142700 OS07G0134800 OS07G0570100 OS11G0162200
0.000487703	24	91	2.40203	Amino acid transmembrane transport	http://amigo.geneontology.org/amigo/term/GO:0003333	OS01G0225000 OS01G0597600 OS01G0621200 OS01G0878400 OS01G0882800 OS01G0945100 OS01G0945600 OS01G0945700 OS02G0191300 OS02G0670900 OS03G0641200 OS03G0654400 OS03G0817200 OS04G0460300 OS04G0543600 OS04G0565500 OS04G0659800 OS05G0586500 OS06G0556000 OS06G0633100 OS06G0644700 OS08G0127100 OS10G0573800 OS12G0181600
0.000496355	20	69	2.63991	Organophosphate ester transport	http://amigo.geneontology.org/amigo/term/GO:0015748	OS01G0647100 OS01G0934200 OS02G0173800 OS02G0226300 OS02G0718900 OS02G0752000 OS03G0265300 OS03G0326000 OS03G0326100 OS03G0326200 OS03G0710700 OS03G0724100 OS05G0100600 OS05G0392700 OS06G0565900 OS07G0523400 OS07G0523600 OS07G0523965 OS08G0187800 OS09G0297400
0.000561233	12	30	3.64308	Phenol-containing compound biosynthetic process	http://amigo.geneontology.org/amigo/term/GO:0046189	OS01G0134700 OS03G0778000 OS08G0140300 OS08G0360300 OS11G0195500 OS11G0664800 OS11G0668300 OS11G0669100 OS12G0268000 OS12G0556200 OS12G0556300 OS12G0556500
0.000581405	24	92	2.37592	Amine metabolic process	http://amigo.geneontology.org/amigo/term/GO:0009308	OS01G0708500 OS01G0710200 OS01G0855600 OS01G0940000 OS03G0126000 OS03G0264400 OS03G0718000 OS03G0826500 OS04G0102700 OS04G0463500 OS04G0523500 OS04G0671200 OS05G0311801 OS06G0131300 OS06G0632200 OS07G0182100 OS08G0140300 OS08G0320400 OS09G0110300 OS09G0255400 OS09G0424300 OS09G0547500 OS10G0456500 OS12G0268000
0.000589723	16	49	2.97394	Lipid oxidation	http://amigo.geneontology.org/amigo/term/GO:0034440	OS01G0110400 OS01G0348600 OS02G0274100 OS02G0817700 OS03G0700700 OS03G0738600 OS03G0835400 OS05G0392700 OS06G0354500 OS08G0508800 OS08G0509100 OS09G0544900 OS10G0457600 OS11G0605500 OS12G0264500 OS12G0448900
0.000609337	20	70	2.6022	Regulation of response to external stimulus	http://amigo.geneontology.org/amigo/term/GO:0032101	OS01G0134700 OS01G0194300 OS01G0508100 OS01G0819700 OS01G0884300 OS02G0327000 OS02G0771400 OS03G0270000 OS03G0334200 OS03G0438100 OS04G0301500 OS04G0457800 OS05G0368100 OS05G0586400 OS06G0524300 OS06G0691400 OS07G0171200 OS07G0680600 OS09G0417800 OS11G0195500
0.000622316	9	18	4.55384	Positive regulation of response to salt stress	http://amigo.geneontology.org/amigo/term/GO:1901002	OS01G0867300 OS01G0884300 OS02G0327000 OS03G0133000 OS03G0285800 OS03G0815100 OS04G0414300 OS04G0584600 OS11G0184900
0.000649839	43	211	1.85607	Response to abscisic acid	http://amigo.geneontology.org/amigo/term/GO:0009737	OS01G0622600 OS01G0826400 OS01G0841100 OS01G0867300 OS02G0126400 OS02G0178800 OS02G0181300 OS02G0327000 OS02G0551100 OS02G0621300 OS02G0625300 OS02G0669100 OS02G0685900 OS02G0807000 OS02G0821400 OS03G0218400 OS03G0300400 OS03G0438100 OS03G0626500 OS03G0643300 OS03G0688300 OS03G0788500 OS03G0805400 OS04G0432000 OS04G0584600 OS05G0489900 OS05G0585500 OS06G0111500 OS06G0275500 OS06G0308100 OS06G0727…
0.000649839	10	22	4.13986	Regulation of salicylic acid biosynthetic process	http://amigo.geneontology.org/amigo/term/GO:0080142	OS01G0134700 OS03G0778000 OS08G0360300 OS11G0195500 OS11G0664800 OS11G0668300 OS11G0669100 OS12G0556200 OS12G0556300 OS12G0556500
0.000669113	62	341	1.65594	External encapsulating structure organization	http://amigo.geneontology.org/amigo/term/GO:0045229	OS01G0118400 OS01G0311800 OS01G0618900 OS01G0727100 OS01G0788400 OS01G0880300 OS01G0892500 OS01G0926400 OS01G0926600 OS02G0275200 OS02G0696500 OS02G0702400 OS02G0740700 OS02G0744650 OS02G0745400 OS02G0763200 OS02G0763900 OS03G0287800 OS03G0301200 OS03G0329500 OS03G0599800 OS03G0808100 OS03G0837100 OS03G0854600 OS04G0103100 OS04G0449200 OS04G0497200 OS04G0604300 OS04G0618200 OS04G0618700 OS04G0636…
0.000868237	42	207	1.84794	Cellular carbohydrate biosynthetic process	http://amigo.geneontology.org/amigo/term/GO:0034637	OS01G0672500 OS01G0720600 OS01G0749400 OS01G0757900 OS01G0880200 OS01G0894300 OS01G0926400 OS01G0926600 OS02G0275200 OS02G0577300 OS02G0661100 OS02G0763200 OS02G0763900 OS02G0790500 OS03G0266800 OS03G0287800 OS03G0314200 OS03G0386500 OS03G0808100 OS03G0837100 OS04G0103100 OS04G0449200 OS04G0618200 OS04G0649900 OS04G0650366 OS05G0176100 OS05G0386800 OS05G0517200 OS06G0111800 OS06G0229200 OS07G0139…
0.00094963	58	317	1.66639	Cell wall organization	http://amigo.geneontology.org/amigo/term/GO:0071555	OS01G0118400 OS01G0311800 OS01G0618900 OS01G0727100 OS01G0788400 OS01G0880300 OS01G0892500 OS01G0926400 OS01G0926600 OS02G0275200 OS02G0696500 OS02G0702400 OS02G0744650 OS02G0745400 OS02G0763200 OS02G0763900 OS03G0287800 OS03G0301200 OS03G0329500 OS03G0599800 OS03G0808100 OS03G0837100 OS03G0854600 OS04G0103100 OS04G0449200 OS04G0497200 OS04G0604300 OS04G0618700 OS04G0636100 OS04G0650366 OS05G0176…
0.00097019	14	41	3.10994	Cellular response to unfolded protein	http://amigo.geneontology.org/amigo/term/GO:0034620	OS01G0283500 OS01G0895600 OS02G0115900 OS03G0276500 OS03G0832200 OS04G0402100 OS05G0411300 OS05G0428600 OS05G0507300 OS06G0622700 OS07G0246200 OS07G0644100 OS09G0491772 OS11G0637501
0.000990205	26	107	2.21308	Organic acid transmembrane transport	http://amigo.geneontology.org/amigo/term/GO:1903825	OS01G0225000 OS01G0597600 OS01G0621200 OS01G0878400 OS01G0882800 OS01G0945100 OS01G0945600 OS01G0945700 OS02G0191300 OS02G0670900 OS03G0641200 OS03G0654400 OS03G0817200 OS04G0460300 OS04G0543600 OS04G0565500 OS04G0659800 OS05G0208000 OS05G0586500 OS06G0556000 OS06G0633100 OS06G0644700 OS08G0127100 OS09G0297400 OS10G0573800 OS12G0181600
0.000990205	26	107	2.21308	Carboxylic acid transmembrane transport	http://amigo.geneontology.org/amigo/term/GO:1905039	OS01G0225000 OS01G0597600 OS01G0621200 OS01G0878400 OS01G0882800 OS01G0945100 OS01G0945600 OS01G0945700 OS02G0191300 OS02G0670900 OS03G0641200 OS03G0654400 OS03G0817200 OS04G0460300 OS04G0543600 OS04G0565500 OS04G0659800 OS05G0208000 OS05G0586500 OS06G0556000 OS06G0633100 OS06G0644700 OS08G0127100 OS09G0297400 OS10G0573800 OS12G0181600
0.000997126	10	23	3.95986	Salicylic acid biosynthetic process	http://amigo.geneontology.org/amigo/term/GO:0009697	OS01G0134700 OS03G0778000 OS08G0360300 OS11G0195500 OS11G0664800 OS11G0668300 OS11G0669100 OS12G0556200 OS12G0556300 OS12G0556500
0.00100084	69	396	1.58695	Hormone-mediated signaling pathway	http://amigo.geneontology.org/amigo/term/GO:0009755	OS01G0194300 OS01G0622600 OS01G0711600 OS01G0741900 OS01G0826400 OS01G0841100 OS01G0846900 OS01G0867300 OS01G0952800 OS02G0126400 OS02G0181300 OS02G0228900 OS02G0327000 OS02G0551100 OS02G0625300 OS02G0685900 OS02G0738400 OS02G0807000 OS03G0132800 OS03G0180800 OS03G0180900 OS03G0181100 OS03G0224200 OS03G0300400 OS03G0324200 OS03G0402800 OS03G0438100 OS03G0657100 OS03G0667100 OS03G0688300 OS03G0788…
0.00108261	30	132	2.06993	Terpenoid metabolic process	http://amigo.geneontology.org/amigo/term/GO:0006721	OS01G0209700 OS01G0757200 OS02G0121700 OS02G0139700 OS02G0571100 OS02G0703600 OS03G0125100 OS03G0361700 OS03G0805100 OS04G0178300 OS04G0178400 OS04G0179700 OS04G0340300 OS04G0344100 OS05G0208550 OS05G0408900 OS05G0543400 OS06G0501900 OS06G0569500 OS07G0154100 OS07G0190000 OS07G0200700 OS08G0168000 OS08G0507100 OS08G0508000 OS08G0544900 OS09G0521400 OS11G0286800 OS11G0474800 OS12G0491800
0.00108509	43	216	1.8131	Response to alcohol	http://amigo.geneontology.org/amigo/term/GO:0097305	OS01G0622600 OS01G0826400 OS01G0841100 OS01G0867300 OS02G0126400 OS02G0178800 OS02G0181300 OS02G0327000 OS02G0551100 OS02G0621300 OS02G0625300 OS02G0669100 OS02G0685900 OS02G0807000 OS02G0821400 OS03G0218400 OS03G0300400 OS03G0438100 OS03G0626500 OS03G0643300 OS03G0688300 OS03G0788500 OS03G0805400 OS04G0432000 OS04G0584600 OS05G0489900 OS05G0585500 OS06G0111500 OS06G0275500 OS06G0308100 OS06G0727…
0.00114473	32	145	2.00997	Pollination	http://amigo.geneontology.org/amigo/term/GO:0009856	OS01G0155200 OS01G0223800 OS01G0223900 OS01G0516600 OS01G0668901 OS01G0670100 OS01G0783800 OS01G0784200 OS01G0871000 OS01G0885700 OS01G0964400 OS03G0285800 OS03G0288700 OS03G0422800 OS03G0556600 OS03G0765400 OS04G0103500 OS04G0103700 OS04G0226600 OS04G0419900 OS04G0420900 OS04G0632100 OS04G0632500 OS04G0634000 OS05G0501400 OS07G0550500 OS07G0550900 OS07G0551300 OS09G0394900 OS10G0101000 OS11G0133…
0.00114473	32	145	2.00997	Multi-multicellular organism process	http://amigo.geneontology.org/amigo/term/GO:0044706	OS01G0155200 OS01G0223800 OS01G0223900 OS01G0516600 OS01G0668901 OS01G0670100 OS01G0783800 OS01G0784200 OS01G0871000 OS01G0885700 OS01G0964400 OS03G0285800 OS03G0288700 OS03G0422800 OS03G0556600 OS03G0765400 OS04G0103500 OS04G0103700 OS04G0226600 OS04G0419900 OS04G0420900 OS04G0632100 OS04G0632500 OS04G0634000 OS05G0501400 OS07G0550500 OS07G0550900 OS07G0551300 OS09G0394900 OS10G0101000 OS11G0133…
0.00118451	31	139	2.03121	Lipid catabolic process	http://amigo.geneontology.org/amigo/term/GO:0016042	OS01G0100900 OS01G0110400 OS01G0209700 OS01G0348600 OS01G0566500 OS01G0757200 OS02G0274100 OS02G0780700 OS02G0817700 OS03G0289300 OS03G0640000 OS03G0835400 OS04G0102700 OS04G0558400 OS05G0208550 OS05G0392700 OS06G0256300 OS06G0354500 OS06G0604200 OS07G0154100 OS08G0535700 OS09G0462400 OS09G0544900 OS10G0457600 OS10G0524400 OS11G0605500 OS11G0614400 OS11G0658900 OS12G0264500 OS12G0448900 OS12G0562…
0.00118565	19	68	2.5448	Regulation of immune system process	http://amigo.geneontology.org/amigo/term/GO:0002682	OS01G0134700 OS01G0194300 OS01G0508100 OS01G0819700 OS01G0884300 OS02G0327000 OS02G0771400 OS03G0270000 OS03G0334200 OS03G0438100 OS04G0457800 OS05G0156500 OS05G0368100 OS05G0586400 OS06G0524300 OS06G0691400 OS07G0680600 OS09G0417800 OS11G0195500
0.00118565	19	68	2.5448	Regulation of immune response	http://amigo.geneontology.org/amigo/term/GO:0050776	OS01G0134700 OS01G0194300 OS01G0508100 OS01G0819700 OS01G0884300 OS02G0327000 OS02G0771400 OS03G0270000 OS03G0334200 OS03G0438100 OS04G0457800 OS05G0156500 OS05G0368100 OS05G0586400 OS06G0524300 OS06G0691400 OS07G0680600 OS09G0417800 OS11G0195500
0.00128766	64	364	1.60135	Organophosphate biosynthetic process	http://amigo.geneontology.org/amigo/term/GO:0090407	OS01G0118300 OS01G0600000 OS01G0612200 OS01G0685800 OS01G0711000 OS01G0723600 OS01G0747500 OS01G0841600 OS01G0959800 OS02G0109100 OS02G0123600 OS02G0134000 OS02G0142250 OS02G0146500 OS02G0147200 OS02G0175400 OS02G0523800 OS02G0525900 OS02G0575200 OS02G0625500 OS02G0778400 OS03G0262000 OS03G0360800 OS03G0626500 OS03G0737701 OS04G0119400 OS04G0429800 OS04G0647800 OS04G0661200 OS04G0661600 OS04G0671…
0.00128766	18	63	2.6022	Nucleoside bisphosphate metabolic process	http://amigo.geneontology.org/amigo/term/GO:0033865	OS02G0109100 OS02G0134000 OS02G0525900 OS02G0575200 OS02G0621700 OS04G0119400 OS04G0394200 OS04G0558400 OS06G0207000 OS06G0499900 OS07G0577700 OS08G0376200 OS08G0512700 OS08G0544900 OS09G0442600 OS09G0492700 OS09G0521400 OS11G0696200
0.00128766	18	63	2.6022	Ribonucleoside bisphosphate metabolic process	http://amigo.geneontology.org/amigo/term/GO:0033875	OS02G0109100 OS02G0134000 OS02G0525900 OS02G0575200 OS02G0621700 OS04G0119400 OS04G0394200 OS04G0558400 OS06G0207000 OS06G0499900 OS07G0577700 OS08G0376200 OS08G0512700 OS08G0544900 OS09G0442600 OS09G0492700 OS09G0521400 OS11G0696200
0.00128766	18	63	2.6022	Purine nucleoside bisphosphate metabolic process	http://amigo.geneontology.org/amigo/term/GO:0034032	OS02G0109100 OS02G0134000 OS02G0525900 OS02G0575200 OS02G0621700 OS04G0119400 OS04G0394200 OS04G0558400 OS06G0207000 OS06G0499900 OS07G0577700 OS08G0376200 OS08G0512700 OS08G0544900 OS09G0442600 OS09G0492700 OS09G0521400 OS11G0696200
0.00135569	53	287	1.68191	Response to inorganic substance	http://amigo.geneontology.org/amigo/term/GO:0010035	OS01G0118000 OS01G0184100 OS01G0187900 OS01G0660300 OS01G0867300 OS01G0884300 OS01G0926300 OS01G0952800 OS01G0960200 OS02G0178800 OS02G0181300 OS02G0198600 OS02G0521300 OS02G0572900 OS02G0621700 OS02G0654600 OS02G0669100 OS02G0716800 OS02G0738400 OS02G0753800 OS02G0821400 OS03G0133000 OS03G0218400 OS03G0285800 OS03G0321500 OS03G0356414 OS03G0437200 OS03G0438100 OS03G0643300 OS03G0688300 OS03G0741…
0.00135569	21	80	2.39077	Peptidyl-serine phosphorylation	http://amigo.geneontology.org/amigo/term/GO:0018105	OS01G0622600 OS01G0832900 OS02G0126400 OS02G0625300 OS02G0685900 OS02G0807000 OS02G0810400 OS03G0688300 OS03G0788500 OS03G0800200 OS04G0514800 OS04G0584600 OS05G0489900 OS05G0511400 OS05G0585500 OS07G0409900 OS07G0515100 OS07G0568600 OS07G0680900 OS08G0540400 OS11G0171500
0.00142426	67	387	1.57678	Polysaccharide metabolic process	http://amigo.geneontology.org/amigo/term/GO:0005976	OS01G0287600 OS01G0311800 OS01G0672500 OS01G0720600 OS01G0727100 OS01G0788400 OS01G0880200 OS01G0880300 OS01G0894300 OS01G0926400 OS01G0926600 OS02G0275200 OS02G0577300 OS02G0605900 OS02G0696500 OS02G0738600 OS02G0745400 OS02G0763200 OS02G0763900 OS03G0132900 OS03G0266800 OS03G0287800 OS03G0314200 OS03G0329500 OS03G0418000 OS03G0749300 OS03G0808100 OS03G0837100 OS03G0854600 OS04G0103100 OS04G0169…
0.00143663	12	33	3.31189	Fatty acid oxidation	http://amigo.geneontology.org/amigo/term/GO:0019395	OS01G0110400 OS01G0348600 OS02G0274100 OS02G0817700 OS03G0835400 OS05G0392700 OS06G0354500 OS09G0544900 OS10G0457600 OS11G0605500 OS12G0264500 OS12G0448900
0.00145959	8	16	4.55384	Fructose 6-phosphate metabolic process	http://amigo.geneontology.org/amigo/term/GO:0006002	OS01G0191700 OS05G0194900 OS05G0524400 OS09G0415800 OS10G0405600 OS11G0133700 OS12G0131100 OS12G0131150
0.00145959	8	16	4.55384	Tricarboxylic acid metabolic process	http://amigo.geneontology.org/amigo/term/GO:0072350	OS01G0248400 OS01G0276100 OS01G0654500 OS02G0194100 OS03G0136900 OS04G0479200 OS11G0538900 OS12G0235800
0.00155781	76	454	1.52464	Cation transport	http://amigo.geneontology.org/amigo/term/GO:0006812	OS01G0212400 OS01G0222500 OS01G0225000 OS01G0337500 OS01G0600000 OS01G0612200 OS01G0648000 OS01G0659200 OS01G0685800 OS01G0711000 OS01G0720300 OS01G0817000 OS01G0831300 OS01G0927300 OS01G0930400 OS01G0934200 OS01G0945100 OS01G0945600 OS01G0945700 OS02G0175400 OS02G0176700 OS02G0245800 OS02G0584700 OS02G0584800 OS02G0585100 OS02G0730300 OS02G0794600 OS02G0802500 OS02G0824700 OS03G0111400 OS03G0126…
0.00157403	44	227	1.76537	Response to toxic substance	http://amigo.geneontology.org/amigo/term/GO:0009636	OS01G0270300 OS01G0327100 OS01G0327400 OS01G0787000 OS01G0832200 OS01G0962700 OS01G0963000 OS02G0635000 OS02G0813500 OS03G0121200 OS03G0189600 OS03G0235000 OS03G0762400 OS04G0434800 OS04G0465100 OS04G0508300 OS04G0556300 OS04G0647800 OS04G0651000 OS04G0688100 OS04G0688300 OS05G0134400 OS05G0467300 OS05G0528000 OS06G0102300 OS06G0521500 OS06G0547400 OS06G0665800 OS06G0681600 OS06G0695500 OS06G0727…
0.00158656	21	81	2.36125	Peptidyl-serine modification	http://amigo.geneontology.org/amigo/term/GO:0018209	OS01G0622600 OS01G0832900 OS02G0126400 OS02G0625300 OS02G0685900 OS02G0807000 OS02G0810400 OS03G0688300 OS03G0788500 OS03G0800200 OS04G0514800 OS04G0584600 OS05G0489900 OS05G0511400 OS05G0585500 OS07G0409900 OS07G0515100 OS07G0568600 OS07G0680900 OS08G0540400 OS11G0171500
0.00160404	62	353	1.59965	Cation transmembrane transport	http://amigo.geneontology.org/amigo/term/GO:0098655	OS01G0212400 OS01G0222500 OS01G0225000 OS01G0337500 OS01G0600000 OS01G0612200 OS01G0648000 OS01G0659200 OS01G0685800 OS01G0711000 OS01G0720300 OS01G0817000 OS01G0831300 OS01G0930400 OS01G0934200 OS01G0945100 OS01G0945600 OS01G0945700 OS02G0175400 OS02G0176700 OS02G0245800 OS02G0730300 OS02G0802500 OS02G0824700 OS03G0127900 OS03G0203700 OS03G0411800 OS03G0641200 OS03G0689300 OS03G0838400 OS04G0137…
0.00169091	25	105	2.1685	Plant-type cell wall biogenesis	http://amigo.geneontology.org/amigo/term/GO:0009832	OS01G0926400 OS01G0926600 OS03G0123500 OS03G0215700 OS03G0287800 OS03G0301200 OS03G0314200 OS03G0599800 OS03G0808100 OS03G0837100 OS04G0103100 OS04G0649900 OS04G0650366 OS05G0176100 OS05G0386800 OS05G0563600 OS06G0111800 OS07G0252400 OS07G0604300 OS07G0690900 OS08G0160500 OS08G0490600 OS09G0478100 OS10G0205300 OS10G0497700
0.00171386	4	4	9.10769	Phosphoglycerate transmembrane transport	http://amigo.geneontology.org/amigo/term/GO:0015713	OS07G0523400 OS07G0523600 OS07G0523965 OS08G0187800
0.00171386	4	4	9.10769	Aldonate transmembrane transport	http://amigo.geneontology.org/amigo/term/GO:0042873	OS07G0523400 OS07G0523600 OS07G0523965 OS08G0187800
0.00186178	18	65	2.52213	Response to topologically incorrect protein	http://amigo.geneontology.org/amigo/term/GO:0035966	OS01G0261200 OS01G0283500 OS01G0895600 OS02G0115900 OS03G0276500 OS03G0678400 OS03G0832200 OS04G0402100 OS05G0104900 OS05G0411300 OS05G0428600 OS05G0470700 OS05G0507300 OS06G0622700 OS07G0246200 OS07G0644100 OS09G0491772 OS11G0637501
0.00200118	10	25	3.64308	L-phenylalanine metabolic process	http://amigo.geneontology.org/amigo/term/GO:0006558	OS02G0196800 OS02G0626400 OS02G0627100 OS04G0406600 OS05G0427400 OS07G0694600 OS08G0411000 OS11G0245100 OS12G0210200 OS12G0210300
0.00200118	10	25	3.64308	Regulation of salicylic acid metabolic process	http://amigo.geneontology.org/amigo/term/GO:0010337	OS01G0134700 OS03G0778000 OS08G0360300 OS11G0195500 OS11G0664800 OS11G0668300 OS11G0669100 OS12G0556200 OS12G0556300 OS12G0556500
0.00200118	10	25	3.64308	Erythrose 4-phosphate/phosphoenolpyruvate family amino acid metabolic process	http://amigo.geneontology.org/amigo/term/GO:1902221	OS02G0196800 OS02G0626400 OS02G0627100 OS04G0406600 OS05G0427400 OS07G0694600 OS08G0411000 OS11G0245100 OS12G0210200 OS12G0210300
0.00207462	7	13	4.90414	Secondary alcohol metabolic process	http://amigo.geneontology.org/amigo/term/GO:1902652	OS01G0248400 OS01G0276100 OS01G0654500 OS03G0136900 OS03G0805100 OS04G0479200 OS07G0200700
0.00224085	9	21	3.9033	NADPH regeneration	http://amigo.geneontology.org/amigo/term/GO:0006740	OS01G0926300 OS02G0600400 OS03G0318500 OS04G0266900 OS04G0306400 OS06G0111500 OS07G0406300 OS07G0604000 OS09G0280300
0.00224085	9	21	3.9033	Aromatic amino acid family catabolic process	http://amigo.geneontology.org/amigo/term/GO:0009074	OS01G0855600 OS02G0196800 OS02G0626400 OS02G0627100 OS05G0427400 OS09G0110300 OS11G0245100 OS12G0210200 OS12G0210300
0.00233442	11	30	3.33949	Fatty acid beta-oxidation	http://amigo.geneontology.org/amigo/term/GO:0006635	OS01G0110400 OS01G0348600 OS02G0274100 OS02G0817700 OS03G0835400 OS05G0392700 OS06G0354500 OS09G0544900 OS10G0457600 OS11G0605500 OS12G0264500
0.00255869	13	40	2.96	ATP synthesis coupled electron transport	http://amigo.geneontology.org/amigo/term/GO:0042773	OS01G0612200 OS01G0885000 OS02G0541700 OS03G0212700 OS03G0806900 OS04G0398500 OS05G0301700 OS05G0400400 OS05G0420600 OS06G0142700 OS07G0134800 OS07G0570100 OS11G0162200
0.00270871	18	67	2.44684	Regulation of response to biotic stimulus	http://amigo.geneontology.org/amigo/term/GO:0002831	OS01G0134700 OS01G0194300 OS01G0508100 OS01G0819700 OS01G0884300 OS02G0327000 OS02G0771400 OS03G0270000 OS03G0334200 OS03G0438100 OS04G0457800 OS05G0368100 OS05G0586400 OS06G0524300 OS06G0691400 OS07G0680600 OS09G0417800 OS11G0195500
0.00281941	37	186	1.81174	Polysaccharide biosynthetic process	http://amigo.geneontology.org/amigo/term/GO:0000271	OS01G0672500 OS01G0720600 OS01G0727100 OS01G0880200 OS01G0894300 OS01G0926400 OS01G0926600 OS02G0275200 OS02G0577300 OS02G0745400 OS02G0763200 OS02G0763900 OS03G0266800 OS03G0287800 OS03G0314200 OS03G0808100 OS03G0837100 OS04G0103100 OS04G0449200 OS04G0618200 OS04G0636100 OS04G0649900 OS04G0650366 OS05G0176100 OS05G0386800 OS06G0111800 OS06G0229200 OS07G0139400 OS07G0252400 OS07G0604300 OS08G0113…
0.0028717	26	115	2.05913	Response to water deprivation	http://amigo.geneontology.org/amigo/term/GO:0009414	OS01G0867300 OS01G0884300 OS02G0178800 OS02G0181300 OS02G0669100 OS02G0738400 OS02G0753800 OS03G0133000 OS03G0218400 OS03G0285800 OS03G0356414 OS03G0437200 OS03G0643300 OS03G0688300 OS03G0741100 OS03G0815100 OS04G0540900 OS04G0584600 OS04G0631100 OS05G0584200 OS06G0111500 OS06G0727200 OS07G0150700 OS09G0110300 OS09G0394900 OS09G0440300
0.00305569	5	7	6.50549	Triose phosphate transport	http://amigo.geneontology.org/amigo/term/GO:0015717	OS07G0523400 OS07G0523600 OS07G0523965 OS08G0187800 OS09G0297400
0.00305569	5	7	6.50549	Triose phosphate transmembrane transport	http://amigo.geneontology.org/amigo/term/GO:0035436	OS07G0523400 OS07G0523600 OS07G0523965 OS08G0187800 OS09G0297400
0.00310641	30	141	1.93781	Cellular modified amino acid metabolic process	http://amigo.geneontology.org/amigo/term/GO:0006575	OS01G0118300 OS01G0369700 OS01G0371200 OS01G0667200 OS01G0692000 OS01G0692100 OS01G0933900 OS02G0813500 OS03G0221200 OS03G0283200 OS04G0244400 OS04G0435500 OS04G0457500 OS05G0554400 OS07G0168300 OS09G0367700 OS10G0525400 OS10G0525500 OS10G0527400 OS10G0527800 OS10G0528100 OS10G0528300 OS10G0528400 OS10G0529400 OS10G0530900 OS11G0245100 OS11G0588300 OS12G0210200 OS12G0210300 OS12G0235800
0.00310766	32	154	1.89251	Isoprenoid biosynthetic process	http://amigo.geneontology.org/amigo/term/GO:0008299	OS01G0248701 OS02G0109100 OS02G0121700 OS02G0139700 OS02G0571100 OS03G0125100 OS03G0299800 OS03G0361700 OS04G0178300 OS04G0179700 OS04G0340300 OS04G0344100 OS05G0408900 OS05G0474900 OS05G0543400 OS06G0501900 OS06G0569500 OS07G0154100 OS07G0190000 OS08G0168000 OS08G0388900 OS08G0507100 OS08G0508000 OS08G0512700 OS08G0544900 OS09G0492700 OS09G0521400 OS11G0109700 OS11G0286800 OS11G0474800 OS12G0109…
0.0031312	11	31	3.23176	NADP metabolic process	http://amigo.geneontology.org/amigo/term/GO:0006739	OS01G0248400 OS01G0654500 OS01G0926300 OS02G0600400 OS03G0318500 OS04G0266900 OS04G0306400 OS06G0111500 OS07G0406300 OS07G0604000 OS09G0280300
0.00350941	7	14	4.55384	L-phenylalanine catabolic process	http://amigo.geneontology.org/amigo/term/GO:0006559	OS02G0196800 OS02G0626400 OS02G0627100 OS05G0427400 OS11G0245100 OS12G0210200 OS12G0210300
0.00350941	7	14	4.55384	Glycolytic process through fructose-6-phosphate	http://amigo.geneontology.org/amigo/term/GO:0061615	OS01G0191700 OS05G0194900 OS05G0524400 OS08G0345700 OS09G0298100 OS09G0415800 OS10G0405600
0.00350941	7	14	4.55384	Erythrose 4-phosphate/phosphoenolpyruvate family amino acid catabolic process	http://amigo.geneontology.org/amigo/term/GO:1902222	OS02G0196800 OS02G0626400 OS02G0627100 OS05G0427400 OS11G0245100 OS12G0210200 OS12G0210300
0.00359135	17	63	2.45763	Cellular response to topologically incorrect protein	http://amigo.geneontology.org/amigo/term/GO:0035967	OS01G0283500 OS01G0895600 OS02G0115900 OS03G0276500 OS03G0678400 OS03G0832200 OS04G0402100 OS05G0104900 OS05G0411300 OS05G0428600 OS05G0470700 OS05G0507300 OS06G0622700 OS07G0246200 OS07G0644100 OS09G0491772 OS11G0637501
0.00366256	26	117	2.02393	Response to water	http://amigo.geneontology.org/amigo/term/GO:0009415	OS01G0867300 OS01G0884300 OS02G0178800 OS02G0181300 OS02G0669100 OS02G0738400 OS02G0753800 OS03G0133000 OS03G0218400 OS03G0285800 OS03G0356414 OS03G0437200 OS03G0643300 OS03G0688300 OS03G0741100 OS03G0815100 OS04G0540900 OS04G0584600 OS04G0631100 OS05G0584200 OS06G0111500 OS06G0727200 OS07G0150700 OS09G0110300 OS09G0394900 OS09G0440300
0.00431612	64	382	1.5259	Carbohydrate derivative biosynthetic process	http://amigo.geneontology.org/amigo/term/GO:1901137	OS01G0127900 OS01G0600000 OS01G0612200 OS01G0685800 OS01G0711000 OS01G0723600 OS01G0747500 OS01G0841600 OS01G0858900 OS01G0926400 OS01G0926600 OS01G0926700 OS02G0134000 OS02G0175400 OS02G0525900 OS02G0566800 OS02G0575200 OS02G0577300 OS02G0594900 OS02G0613100 OS02G0625500 OS02G0778400 OS02G0802700 OS03G0144800 OS03G0268400 OS03G0288700 OS03G0360800 OS03G0757900 OS03G0803600 OS04G0119400 OS04G0506…
0.00436047	30	144	1.89744	Hydrogen peroxide metabolic process	http://amigo.geneontology.org/amigo/term/GO:0042743	OS01G0270300 OS01G0327100 OS01G0327400 OS01G0787000 OS01G0962700 OS01G0963000 OS03G0121200 OS03G0762400 OS04G0434800 OS04G0465100 OS04G0540900 OS04G0651000 OS04G0688100 OS04G0688300 OS05G0134400 OS06G0521500 OS06G0547400 OS06G0681600 OS06G0695500 OS06G0727200 OS07G0677100 OS07G0677200 OS07G0677600 OS08G0113000 OS08G0532700 OS10G0109300 OS10G0109600 OS11G0112200 OS11G0195500 OS12G0111800
0.00482893	41	219	1.70509	Detoxification	http://amigo.geneontology.org/amigo/term/GO:0098754	OS01G0270300 OS01G0327100 OS01G0327400 OS01G0787000 OS01G0832200 OS01G0962700 OS01G0963000 OS02G0635000 OS02G0813500 OS03G0121200 OS03G0189600 OS03G0235000 OS03G0762400 OS04G0434800 OS04G0465100 OS04G0508300 OS04G0556300 OS04G0651000 OS04G0688100 OS04G0688300 OS05G0134400 OS05G0467300 OS05G0528000 OS06G0102300 OS06G0521500 OS06G0547400 OS06G0681600 OS06G0695500 OS06G0727200 OS07G0677100 OS07G0677…
0.00491176	36	185	1.77231	Organic hydroxy compound biosynthetic process	http://amigo.geneontology.org/amigo/term/GO:1901617	OS01G0134700 OS01G0217500 OS01G0354200 OS01G0663500 OS01G0757900 OS02G0109100 OS02G0523800 OS03G0737701 OS03G0778000 OS03G0805100 OS04G0661200 OS05G0211100 OS05G0408900 OS07G0154100 OS07G0190000 OS07G0200700 OS07G0518100 OS08G0140300 OS08G0360300 OS08G0512700 OS08G0544900 OS09G0492700 OS09G0518700 OS09G0521400 OS10G0189600 OS11G0195500 OS11G0289700 OS11G0664800 OS11G0668300 OS11G0669100 OS12G0268…
0.00529934	10	28	3.25275	Glutamine metabolic process	http://amigo.geneontology.org/amigo/term/GO:0006541	OS01G0138800 OS02G0179200 OS03G0223400 OS03G0291500 OS03G0712800 OS03G0718000 OS04G0463500 OS05G0573300 OS06G0265000 OS10G0456500
0.00529934	10	28	3.25275	Pyrimidine nucleotide-sugar transmembrane transport	http://amigo.geneontology.org/amigo/term/GO:0090481	OS01G0749900 OS02G0604300 OS02G0614500 OS04G0490600 OS06G0153200 OS06G0593100 OS06G0695800 OS07G0581000 OS08G0104900 OS10G0479700
0.00537549	26	120	1.97333	Abscisic acid-activated signaling pathway	http://amigo.geneontology.org/amigo/term/GO:0009738	OS01G0622600 OS01G0826400 OS01G0841100 OS01G0867300 OS02G0126400 OS02G0327000 OS02G0551100 OS02G0625300 OS02G0685900 OS02G0807000 OS03G0300400 OS03G0688300 OS03G0788500 OS04G0432000 OS04G0584600 OS05G0489900 OS05G0585500 OS06G0308100 OS07G0409900 OS07G0515100 OS07G0568600 OS07G0569100 OS07G0622000 OS08G0540400 OS11G0171500 OS12G0555500
0.00541495	15	54	2.52991	Oxidative phosphorylation	http://amigo.geneontology.org/amigo/term/GO:0006119	OS01G0612200 OS01G0685800 OS01G0885000 OS02G0169300 OS02G0541700 OS03G0212700 OS03G0806900 OS04G0398500 OS05G0301700 OS05G0400400 OS05G0420600 OS06G0142700 OS07G0134800 OS07G0570100 OS11G0162200
0.00541495	12	38	2.87611	Calcium-mediated signaling	http://amigo.geneontology.org/amigo/term/GO:0019722	OS01G0267900 OS01G0279300 OS01G0357900 OS01G0358100 OS03G0319300 OS03G0743500 OS05G0577500 OS07G0687200 OS08G0117400 OS12G0132300 OS12G0541700 OS12G0603800
0.00542518	33	166	1.81056	Cellular polysaccharide biosynthetic process	http://amigo.geneontology.org/amigo/term/GO:0033692	OS01G0672500 OS01G0720600 OS01G0880200 OS01G0894300 OS01G0926400 OS01G0926600 OS02G0275200 OS02G0577300 OS02G0763200 OS02G0763900 OS03G0266800 OS03G0287800 OS03G0314200 OS03G0808100 OS03G0837100 OS04G0103100 OS04G0449200 OS04G0618200 OS04G0649900 OS04G0650366 OS05G0176100 OS05G0386800 OS06G0111800 OS06G0229200 OS07G0139400 OS07G0252400 OS07G0604300 OS08G0113100 OS08G0160500 OS08G0334900 OS09G0478…
0.00542518	21	89	2.14901	Response to organic cyclic compound	http://amigo.geneontology.org/amigo/term/GO:0014070	OS01G0194300 OS02G0181300 OS03G0132800 OS03G0195100 OS03G0438100 OS03G0643300 OS03G0657100 OS03G0667100 OS04G0457800 OS06G0127800 OS06G0225300 OS06G0727200 OS07G0497400 OS07G0569100 OS07G0580500 OS09G0133200 OS09G0417600 OS09G0417800 OS10G0542800 OS11G0195500 OS12G0448900
0.00612653	40	215	1.69445	Cellular response to toxic substance	http://amigo.geneontology.org/amigo/term/GO:0097237	OS01G0270300 OS01G0327100 OS01G0327400 OS01G0787000 OS01G0832200 OS01G0962700 OS01G0963000 OS02G0813500 OS03G0121200 OS03G0189600 OS03G0235000 OS03G0762400 OS04G0434800 OS04G0465100 OS04G0508300 OS04G0556300 OS04G0651000 OS04G0688100 OS04G0688300 OS05G0134400 OS05G0467300 OS05G0528000 OS06G0102300 OS06G0521500 OS06G0547400 OS06G0681600 OS06G0695500 OS06G0727200 OS07G0677100 OS07G0677200 OS07G0677…
0.00612653	40	215	1.69445	Cellular detoxification	http://amigo.geneontology.org/amigo/term/GO:1990748	OS01G0270300 OS01G0327100 OS01G0327400 OS01G0787000 OS01G0832200 OS01G0962700 OS01G0963000 OS02G0813500 OS03G0121200 OS03G0189600 OS03G0235000 OS03G0762400 OS04G0434800 OS04G0465100 OS04G0508300 OS04G0556300 OS04G0651000 OS04G0688100 OS04G0688300 OS05G0134400 OS05G0467300 OS05G0528000 OS06G0102300 OS06G0521500 OS06G0547400 OS06G0681600 OS06G0695500 OS06G0727200 OS07G0677100 OS07G0677200 OS07G0677…
0.00612653	22	96	2.08718	Cellular lipid catabolic process	http://amigo.geneontology.org/amigo/term/GO:0044242	OS01G0100900 OS01G0110400 OS01G0209700 OS01G0348600 OS01G0566500 OS01G0757200 OS02G0274100 OS02G0817700 OS03G0835400 OS04G0558400 OS05G0208550 OS05G0392700 OS06G0354500 OS06G0604200 OS07G0154100 OS08G0535700 OS09G0544900 OS10G0457600 OS10G0524400 OS11G0605500 OS12G0264500 OS12G0448900
0.00618723	51	293	1.5853	Inorganic cation transmembrane transport	http://amigo.geneontology.org/amigo/term/GO:0098662	OS01G0212400 OS01G0222500 OS01G0337500 OS01G0600000 OS01G0612200 OS01G0648000 OS01G0659200 OS01G0685800 OS01G0711000 OS01G0720300 OS01G0817000 OS01G0831300 OS01G0930400 OS02G0175400 OS02G0176700 OS02G0245800 OS02G0730300 OS02G0802500 OS02G0824700 OS03G0127900 OS03G0203700 OS03G0411800 OS03G0689300 OS03G0838400 OS04G0137500 OS04G0401700 OS04G0502900 OS04G0601700 OS04G0660600 OS05G0301700 OS05G0468…
0.00636384	27	128	1.92115	Organic acid transport	http://amigo.geneontology.org/amigo/term/GO:0015849	OS01G0225000 OS01G0597600 OS01G0621200 OS01G0878400 OS01G0882800 OS01G0945100 OS01G0945600 OS01G0945700 OS02G0191300 OS02G0670900 OS03G0641200 OS03G0654400 OS03G0817200 OS04G0435100 OS04G0460300 OS04G0543600 OS04G0565500 OS04G0659800 OS05G0208000 OS05G0586500 OS06G0556000 OS06G0633100 OS06G0644700 OS08G0127100 OS09G0297400 OS10G0573800 OS12G0181600
0.00658168	5	8	5.69231	Isocitrate metabolic process	http://amigo.geneontology.org/amigo/term/GO:0006102	OS01G0248400 OS01G0276100 OS01G0654500 OS03G0136900 OS04G0479200
0.00658168	5	8	5.69231	Response to chitin	http://amigo.geneontology.org/amigo/term/GO:0010200	OS02G0181300 OS03G0285800 OS06G0622700 OS09G0417600 OS09G0417800
0.00658168	5	8	5.69231	Diacylglycerol metabolic process	http://amigo.geneontology.org/amigo/term/GO:0046339	OS01G0783200 OS02G0787800 OS03G0288700 OS04G0634700 OS12G0224000
0.00658168	4	5	7.28615	Response to molecule of bacterial origin	http://amigo.geneontology.org/amigo/term/GO:0002237	OS01G0134700 OS02G0169300 OS02G0181300 OS04G0647800
0.00658724	26	122	1.94098	Cellular response to abscisic acid stimulus	http://amigo.geneontology.org/amigo/term/GO:0071215	OS01G0622600 OS01G0826400 OS01G0841100 OS01G0867300 OS02G0126400 OS02G0327000 OS02G0551100 OS02G0625300 OS02G0685900 OS02G0807000 OS03G0300400 OS03G0688300 OS03G0788500 OS04G0432000 OS04G0584600 OS05G0489900 OS05G0585500 OS06G0308100 OS07G0409900 OS07G0515100 OS07G0568600 OS07G0569100 OS07G0622000 OS08G0540400 OS11G0171500 OS12G0555500
0.00658724	26	122	1.94098	Cellular response to alcohol	http://amigo.geneontology.org/amigo/term/GO:0097306	OS01G0622600 OS01G0826400 OS01G0841100 OS01G0867300 OS02G0126400 OS02G0327000 OS02G0551100 OS02G0625300 OS02G0685900 OS02G0807000 OS03G0300400 OS03G0688300 OS03G0788500 OS04G0432000 OS04G0584600 OS05G0489900 OS05G0585500 OS06G0308100 OS07G0409900 OS07G0515100 OS07G0568600 OS07G0569100 OS07G0622000 OS08G0540400 OS11G0171500 OS12G0555500
0.00686901	11	34	2.94661	Amine biosynthetic process	http://amigo.geneontology.org/amigo/term/GO:0009309	OS03G0126000 OS03G0264400 OS03G0718000 OS03G0826500 OS04G0463500 OS06G0131300 OS06G0632200 OS07G0182100 OS08G0320400 OS09G0255400 OS09G0424300
0.00686901	11	34	2.94661	Cellular biogenic amine biosynthetic process	http://amigo.geneontology.org/amigo/term/GO:0042401	OS03G0126000 OS03G0264400 OS03G0718000 OS03G0826500 OS04G0463500 OS06G0131300 OS06G0632200 OS07G0182100 OS08G0320400 OS09G0255400 OS09G0424300
0.00701077	17	67	2.31091	Mitochondrial transmembrane transport	http://amigo.geneontology.org/amigo/term/GO:1990542	OS01G0276200 OS01G0612200 OS01G0685800 OS01G0817000 OS02G0226300 OS02G0718900 OS02G0819700 OS03G0114900 OS03G0143400 OS04G0502900 OS04G0527700 OS05G0301700 OS05G0513200 OS06G0142700 OS09G0284400 OS10G0462900 OS10G0573800
0.0071707	49	281	1.58817	Response to oxidative stress	http://amigo.geneontology.org/amigo/term/GO:0006979	OS01G0118000 OS01G0184100 OS01G0270300 OS01G0327100 OS01G0327400 OS01G0787000 OS01G0962700 OS01G0963000 OS02G0821400 OS03G0121200 OS03G0235000 OS03G0285800 OS03G0437200 OS03G0438100 OS03G0643300 OS03G0762400 OS04G0434800 OS04G0465100 OS04G0508300 OS04G0540900 OS04G0556300 OS04G0651000 OS04G0688100 OS04G0688300 OS05G0134400 OS06G0172800 OS06G0521500 OS06G0547400 OS06G0659500 OS06G0681600 OS06G0695…
0.00732021	26	123	1.9252	Response to acid chemical	http://amigo.geneontology.org/amigo/term/GO:0001101	OS01G0867300 OS01G0884300 OS02G0178800 OS02G0181300 OS02G0669100 OS02G0738400 OS02G0753800 OS03G0133000 OS03G0218400 OS03G0285800 OS03G0356414 OS03G0437200 OS03G0643300 OS03G0688300 OS03G0741100 OS03G0815100 OS04G0540900 OS04G0584600 OS04G0631100 OS05G0584200 OS06G0111500 OS06G0727200 OS07G0150700 OS09G0110300 OS09G0394900 OS09G0440300
0.00732021	26	123	1.9252	Proton transmembrane transport	http://amigo.geneontology.org/amigo/term/GO:1902600	OS01G0222500 OS01G0337500 OS01G0600000 OS01G0612200 OS01G0659200 OS01G0685800 OS01G0711000 OS01G0720300 OS02G0175400 OS02G0802500 OS02G0824700 OS03G0127900 OS03G0689300 OS04G0137500 OS04G0601700 OS04G0660600 OS05G0301700 OS05G0473401 OS05G0533800 OS05G0593100 OS06G0142700 OS06G0568200 OS06G0662000 OS07G0191200 OS10G0184300 OS11G0169900
0.00732593	77	489	1.43413	Vesicle-mediated transport	http://amigo.geneontology.org/amigo/term/GO:0016192	OS01G0355500 OS01G0558600 OS01G0768100 OS01G0866300 OS01G0905200 OS01G0905300 OS02G0158100 OS02G0452500 OS02G0559800 OS02G0560200 OS02G0560600 OS02G0561000 OS02G0561400 OS02G0561800 OS02G0575900 OS02G0653800 OS02G0714500 OS02G0749500 OS02G0803300 OS02G0806600 OS02G0810400 OS03G0186800 OS03G0275500 OS03G0277000 OS03G0358200 OS03G0448200 OS03G0787000 OS03G0819900 OS03G0854100 OS04G0514800 OS04G0611…
0.007381	8	20	3.64308	Pentose-phosphate shunt	http://amigo.geneontology.org/amigo/term/GO:0006098	OS01G0926300 OS02G0600400 OS03G0318500 OS04G0266900 OS04G0306400 OS06G0111500 OS07G0406300 OS07G0604000
0.00770009	56	333	1.53162	Inorganic ion transmembrane transport	http://amigo.geneontology.org/amigo/term/GO:0098660	OS01G0212400 OS01G0222500 OS01G0337500 OS01G0600000 OS01G0612200 OS01G0648000 OS01G0659200 OS01G0685800 OS01G0711000 OS01G0720300 OS01G0817000 OS01G0831300 OS01G0930400 OS02G0175400 OS02G0176700 OS02G0245800 OS02G0730300 OS02G0767500 OS02G0802500 OS02G0824700 OS03G0127900 OS03G0203700 OS03G0411800 OS03G0689300 OS03G0838400 OS04G0137500 OS04G0401700 OS04G0502900 OS04G0601700 OS04G0660600 OS05G0301…
0.008098	142	1001	1.292	Macromolecule localization	http://amigo.geneontology.org/amigo/term/GO:0033036	OS01G0191500 OS01G0276200 OS01G0283500 OS01G0558600 OS01G0565900 OS01G0611100 OS01G0667600 OS01G0674500 OS01G0706400 OS01G0848700 OS01G0866300 OS01G0905200 OS02G0134000 OS02G0173800 OS02G0178400 OS02G0313700 OS02G0452500 OS02G0559800 OS02G0560200 OS02G0560600 OS02G0561000 OS02G0561400 OS02G0561800 OS02G0575900 OS02G0653800 OS02G0682500 OS02G0684300 OS02G0697300 OS02G0749500 OS02G0752000 OS02G0797…
0.00824639	12	40	2.73231	Nucleotide-sugar metabolic process	http://amigo.geneontology.org/amigo/term/GO:0009225	OS01G0127900 OS03G0268400 OS03G0278200 OS03G0599800 OS03G0757900 OS04G0618200 OS04G0682300 OS07G0139400 OS11G0133700 OS12G0131100 OS12G0131150 OS12G0443500
0.00827705	7	16	3.98461	Long-chain fatty acid metabolic process	http://amigo.geneontology.org/amigo/term/GO:0001676	OS01G0681200 OS03G0264000 OS06G0158000 OS11G0147000 OS11G0605500 OS12G0143900 OS12G0448900
0.00827705	6	12	4.55384	Regulation of ethylene-activated signaling pathway	http://amigo.geneontology.org/amigo/term/GO:0010104	OS01G0711600 OS01G0846900 OS01G0952800 OS03G0324200 OS07G0685700 OS11G0195500
0.00827705	6	12	4.55384	Regulation of phosphorelay signal transduction system	http://amigo.geneontology.org/amigo/term/GO:0070297	OS01G0711600 OS01G0846900 OS01G0952800 OS03G0324200 OS07G0685700 OS11G0195500
0.00830846	29	144	1.83419	Regulation of cell communication	http://amigo.geneontology.org/amigo/term/GO:0010646	OS01G0194300 OS01G0711600 OS01G0826400 OS01G0846900 OS01G0867300 OS01G0952800 OS02G0181300 OS02G0710900 OS03G0180800 OS03G0180900 OS03G0181100 OS03G0324200 OS03G0402800 OS03G0667100 OS04G0301500 OS04G0395800 OS04G0653000 OS05G0407500 OS06G0127800 OS06G0308100 OS07G0171200 OS07G0569100 OS07G0615200 OS07G0685700 OS09G0401300 OS09G0439200 OS10G0391400 OS10G0392400 OS11G0195500
0.00831477	9	25	3.27877	Galactose metabolic process	http://amigo.geneontology.org/amigo/term/GO:0006012	OS03G0316200 OS04G0458600 OS04G0608100 OS04G0618200 OS05G0595100 OS07G0139400 OS07G0171200 OS09G0323000 OS10G0155500
0.00853053	11	35	2.86242	Response to salicylic acid	http://amigo.geneontology.org/amigo/term/GO:0009751	OS01G0194300 OS02G0181300 OS03G0195100 OS03G0438100 OS03G0667100 OS06G0727200 OS07G0497400 OS09G0417600 OS09G0417800 OS11G0195500 OS12G0448900
0.00947126	17	69	2.24392	Polyol metabolic process	http://amigo.geneontology.org/amigo/term/GO:0019751	OS01G0663500 OS01G0757900 OS01G0841600 OS02G0523800 OS02G0588500 OS03G0603600 OS03G0626500 OS03G0737701 OS04G0224900 OS04G0647800 OS04G0661200 OS06G0561000 OS08G0503200 OS08G0535700 OS09G0518700 OS10G0189600 OS12G0183200
0.00959156	38	207	1.67194	Multi-organism process	http://amigo.geneontology.org/amigo/term/GO:0051704	OS01G0155200 OS01G0223800 OS01G0223900 OS01G0510100 OS01G0516600 OS01G0668901 OS01G0670100 OS01G0783800 OS01G0784200 OS01G0871000 OS01G0885700 OS01G0964400 OS03G0285800 OS03G0288700 OS03G0422800 OS03G0556600 OS03G0765400 OS03G0777100 OS03G0800200 OS04G0103500 OS04G0103700 OS04G0226600 OS04G0419900 OS04G0420900 OS04G0632100 OS04G0632500 OS04G0634000 OS05G0269500 OS05G0501400 OS06G0275500 OS07G0550…
0.00985766	28	139	1.83464	Hydrogen peroxide catabolic process	http://amigo.geneontology.org/amigo/term/GO:0042744	OS01G0270300 OS01G0327100 OS01G0327400 OS01G0787000 OS01G0962700 OS01G0963000 OS03G0121200 OS03G0762400 OS04G0434800 OS04G0465100 OS04G0651000 OS04G0688100 OS04G0688300 OS05G0134400 OS06G0521500 OS06G0547400 OS06G0681600 OS06G0695500 OS06G0727200 OS07G0677100 OS07G0677200 OS07G0677600 OS08G0113000 OS08G0532700 OS10G0109300 OS10G0109600 OS11G0112200 OS12G0111800
0.0102704	8	21	3.4696	MAPK cascade	http://amigo.geneontology.org/amigo/term/GO:0000165	OS01G0510100 OS02G0135200 OS03G0285800 OS05G0566400 OS06G0308100 OS06G0699400 OS06G0708000 OS10G0533600
0.01099	18	76	2.15708	Cell wall macromolecule biosynthetic process	http://amigo.geneontology.org/amigo/term/GO:0044038	OS01G0127900 OS01G0880200 OS01G0926400 OS01G0926600 OS02G0275200 OS02G0763200 OS02G0763900 OS03G0287800 OS03G0314200 OS04G0103100 OS04G0449200 OS04G0649900 OS04G0650366 OS05G0386800 OS07G0604300 OS08G0334900 OS10G0205300 OS10G0497700
0.01099	18	76	2.15708	Cellular component macromolecule biosynthetic process	http://amigo.geneontology.org/amigo/term/GO:0070589	OS01G0127900 OS01G0880200 OS01G0926400 OS01G0926600 OS02G0275200 OS02G0763200 OS02G0763900 OS03G0287800 OS03G0314200 OS04G0103100 OS04G0449200 OS04G0649900 OS04G0650366 OS05G0386800 OS07G0604300 OS08G0334900 OS10G0205300 OS10G0497700
0.0112597	10	31	2.93796	Stress-activated protein kinase signaling cascade	http://amigo.geneontology.org/amigo/term/GO:0031098	OS01G0510100 OS01G0699600 OS02G0769800 OS02G0787300 OS03G0262200 OS03G0703400 OS04G0437600 OS04G0660500 OS06G0147800 OS11G0207200
0.0116592	3	3	9.10769	Unsaturated fatty acid biosynthetic process	http://amigo.geneontology.org/amigo/term/GO:0006636	OS03G0438100 OS04G0244400 OS12G0448900
0.0116592	3	3	9.10769	Unsaturated fatty acid metabolic process	http://amigo.geneontology.org/amigo/term/GO:0033559	OS03G0438100 OS04G0244400 OS12G0448900
0.0116592	3	3	9.10769	Dolichyl monophosphate biosynthetic process	http://amigo.geneontology.org/amigo/term/GO:0043048	OS02G0142250 OS02G0146500 OS02G0147200
0.011903	14	53	2.4058	Respiratory electron transport chain	http://amigo.geneontology.org/amigo/term/GO:0022904	OS01G0612200 OS01G0885000 OS02G0541700 OS03G0212700 OS03G0806900 OS04G0224900 OS04G0398500 OS05G0301700 OS05G0400400 OS05G0420600 OS06G0142700 OS07G0134800 OS07G0570100 OS11G0162200
0.011903	7	17	3.75022	Extracellular matrix organization	http://amigo.geneontology.org/amigo/term/GO:0030198	OS02G0740700 OS03G0301200 OS05G0386800 OS06G0239100 OS07G0604300 OS07G0690900 OS10G0497700
0.011903	7	17	3.75022	Extracellular structure organization	http://amigo.geneontology.org/amigo/term/GO:0043062	OS02G0740700 OS03G0301200 OS05G0386800 OS06G0239100 OS07G0604300 OS07G0690900 OS10G0497700
0.011903	5	9	5.05983	UDP-glucose transmembrane transport	http://amigo.geneontology.org/amigo/term/GO:0015786	OS01G0749900 OS06G0153200 OS06G0593100 OS06G0695800 OS08G0104900
0.0120603	37	203	1.66002	Cellular oxidant detoxification	http://amigo.geneontology.org/amigo/term/GO:0098869	OS01G0270300 OS01G0327100 OS01G0327400 OS01G0787000 OS01G0832200 OS01G0962700 OS01G0963000 OS02G0813500 OS03G0121200 OS03G0235000 OS03G0762400 OS04G0434800 OS04G0465100 OS04G0508300 OS04G0556300 OS04G0651000 OS04G0688100 OS04G0688300 OS05G0134400 OS05G0467300 OS05G0528000 OS06G0521500 OS06G0547400 OS06G0681600 OS06G0695500 OS06G0727200 OS07G0677100 OS07G0677200 OS07G0677600 OS08G0113000 OS08G0532…
0.0122366	12	42	2.6022	Second-messenger-mediated signaling	http://amigo.geneontology.org/amigo/term/GO:0019932	OS01G0267900 OS01G0279300 OS01G0357900 OS01G0358100 OS03G0319300 OS03G0743500 OS05G0577500 OS07G0687200 OS08G0117400 OS12G0132300 OS12G0541700 OS12G0603800
0.0129745	6	13	4.20355	L-alpha-amino acid transmembrane transport	http://amigo.geneontology.org/amigo/term/GO:1902475	OS01G0225000 OS01G0945100 OS01G0945600 OS01G0945700 OS03G0641200 OS10G0573800
0.0131695	23	109	1.92181	Sulfur compound biosynthetic process	http://amigo.geneontology.org/amigo/term/GO:0044272	OS01G0323600 OS01G0736400 OS02G0112900 OS02G0525900 OS03G0215800 OS03G0221200 OS03G0285800 OS03G0747800 OS04G0119400 OS04G0165700 OS04G0457500 OS04G0614500 OS04G0614600 OS05G0135700 OS05G0367400 OS05G0408900 OS06G0499900 OS07G0190000 OS07G0573100 OS09G0424300 OS10G0419400 OS11G0195500 OS11G0696200
0.01449	9	27	3.0359	Glutamine family amino acid biosynthetic process	http://amigo.geneontology.org/amigo/term/GO:0009084	OS01G0225000 OS01G0848200 OS02G0657600 OS03G0223400 OS03G0305500 OS03G0643300 OS03G0712800 OS10G0456500 OS12G0235800
0.0154242	4	6	6.07179	Mitochondrial electron transport, cytochrome c to oxygen	http://amigo.geneontology.org/amigo/term/GO:0006123	OS01G0612200 OS01G0885000 OS05G0420600 OS06G0142700
0.0170857	65	414	1.42995	Dephosphorylation	http://amigo.geneontology.org/amigo/term/GO:0016311	OS01G0295700 OS01G0349400 OS01G0600500 OS01G0665300 OS01G0693300 OS01G0716800 OS01G0739200 OS01G0749400 OS01G0757900 OS01G0776600 OS02G0201300 OS02G0567200 OS02G0661100 OS02G0738400 OS02G0771400 OS02G0790500 OS03G0137200 OS03G0207400 OS03G0288700 OS03G0292100 OS03G0294200 OS03G0300400 OS03G0301700 OS03G0386500 OS03G0626500 OS03G0737300 OS03G0761100 OS03G0805400 OS03G0818100 OS03G0821300 OS03G0832…
0.0170857	17	73	2.12097	Cell wall polysaccharide biosynthetic process	http://amigo.geneontology.org/amigo/term/GO:0070592	OS01G0880200 OS01G0926400 OS01G0926600 OS02G0275200 OS02G0763200 OS02G0763900 OS03G0287800 OS03G0314200 OS04G0103100 OS04G0449200 OS04G0649900 OS04G0650366 OS05G0386800 OS07G0604300 OS08G0334900 OS10G0205300 OS10G0497700
0.0188056	8	23	3.16789	Peptidyl-tyrosine phosphorylation	http://amigo.geneontology.org/amigo/term/GO:0018108	OS01G0510100 OS01G0832900 OS01G0899000 OS03G0772700 OS03G0844100 OS04G0540900 OS08G0374600 OS09G0513600
0.0188056	8	23	3.16789	Peptidyl-tyrosine modification	http://amigo.geneontology.org/amigo/term/GO:0018212	OS01G0510100 OS01G0832900 OS01G0899000 OS03G0772700 OS03G0844100 OS04G0540900 OS08G0374600 OS09G0513600
0.0188056	8	23	3.16789	Regulation of defense response to fungus	http://amigo.geneontology.org/amigo/term/GO:1900150	OS01G0819700 OS01G0884300 OS02G0771400 OS03G0334200 OS04G0457800 OS05G0586400 OS06G0524300 OS07G0680600
0.0194805	104	721	1.31373	Establishment of protein localization	http://amigo.geneontology.org/amigo/term/GO:0045184	OS01G0191500 OS01G0276200 OS01G0283500 OS01G0558600 OS01G0565900 OS01G0611100 OS01G0667600 OS01G0706400 OS01G0848700 OS01G0866300 OS01G0905200 OS02G0178400 OS02G0452500 OS02G0559800 OS02G0560200 OS02G0560600 OS02G0561000 OS02G0561400 OS02G0561800 OS02G0575900 OS02G0653800 OS02G0684300 OS02G0697300 OS02G0819700 OS03G0114900 OS03G0143400 OS03G0146000 OS03G0186800 OS03G0187700 OS03G0213100 OS03G0262…
0.0198447	22	106	1.89027	Mitochondrial transport	http://amigo.geneontology.org/amigo/term/GO:0006839	OS01G0191500 OS01G0276200 OS01G0612200 OS01G0685800 OS01G0817000 OS02G0226300 OS02G0718900 OS02G0819700 OS03G0114900 OS03G0143400 OS03G0825400 OS04G0502900 OS04G0527700 OS04G0581300 OS05G0301700 OS05G0513200 OS06G0142700 OS06G0168000 OS09G0284400 OS10G0462900 OS10G0573800 OS12G0571200
0.0198447	6	14	3.9033	L-amino acid transport	http://amigo.geneontology.org/amigo/term/GO:0015807	OS01G0225000 OS01G0945100 OS01G0945600 OS01G0945700 OS03G0641200 OS10G0573800
0.019847	35	195	1.63471	Glycosylation	http://amigo.geneontology.org/amigo/term/GO:0070085	OS01G0127900 OS01G0858900 OS01G0867600 OS01G0926400 OS01G0926600 OS01G0926700 OS02G0275200 OS02G0566800 OS02G0577300 OS02G0594900 OS02G0613100 OS02G0744650 OS02G0763200 OS02G0763900 OS03G0144800 OS03G0288700 OS03G0803600 OS04G0449200 OS04G0506800 OS04G0682300 OS05G0540000 OS06G0111800 OS06G0229200 OS06G0705000 OS07G0194800 OS07G0209000 OS08G0160500 OS08G0334900 OS09G0433000 OS09G0452900 OS09G0478…
0.0201881	114	802	1.29461	Protein localization	http://amigo.geneontology.org/amigo/term/GO:0008104	OS01G0191500 OS01G0276200 OS01G0283500 OS01G0558600 OS01G0565900 OS01G0611100 OS01G0667600 OS01G0674500 OS01G0706400 OS01G0848700 OS01G0866300 OS01G0905200 OS02G0178400 OS02G0452500 OS02G0559800 OS02G0560200 OS02G0560600 OS02G0561000 OS02G0561400 OS02G0561800 OS02G0575900 OS02G0653800 OS02G0682500 OS02G0684300 OS02G0697300 OS02G0749500 OS02G0797700 OS02G0819700 OS03G0114900 OS03G0143400 OS03G0146…
0.0202967	5	10	4.55384	Regulation of systemic acquired resistance	http://amigo.geneontology.org/amigo/term/GO:0010112	OS01G0134700 OS01G0194300 OS01G0508100 OS05G0368100 OS06G0691400
0.0202967	5	10	4.55384	L-lysine transport	http://amigo.geneontology.org/amigo/term/GO:1902022	OS01G0225000 OS01G0945100 OS01G0945600 OS01G0945700 OS03G0641200
0.0202967	5	10	4.55384	L-lysine transmembrane transport	http://amigo.geneontology.org/amigo/term/GO:1903401	OS01G0225000 OS01G0945100 OS01G0945600 OS01G0945700 OS03G0641200
0.020747	27	140	1.75648	Regulation of signal transduction	http://amigo.geneontology.org/amigo/term/GO:0009966	OS01G0194300 OS01G0711600 OS01G0826400 OS01G0846900 OS01G0867300 OS01G0952800 OS02G0181300 OS02G0710900 OS03G0180800 OS03G0180900 OS03G0181100 OS03G0324200 OS03G0402800 OS03G0667100 OS04G0395800 OS04G0653000 OS05G0407500 OS06G0127800 OS06G0308100 OS07G0569100 OS07G0615200 OS07G0685700 OS09G0401300 OS09G0439200 OS10G0391400 OS10G0392400 OS11G0195500
0.0215472	31	168	1.68059	Nucleoside phosphate biosynthetic process	http://amigo.geneontology.org/amigo/term/GO:1901293	OS01G0600000 OS01G0612200 OS01G0685800 OS01G0711000 OS01G0723600 OS01G0747500 OS02G0134000 OS02G0175400 OS02G0525900 OS02G0575200 OS02G0625500 OS02G0778400 OS04G0119400 OS04G0429800 OS04G0671100 OS05G0301700 OS05G0533800 OS05G0573300 OS06G0142700 OS06G0168600 OS06G0203500 OS06G0207000 OS06G0499900 OS06G0617800 OS06G0662000 OS07G0577700 OS07G0624700 OS09G0553600 OS11G0696200 OS12G0236400 OS12G0548…
0.0221823	38	218	1.58758	Electron transport chain	http://amigo.geneontology.org/amigo/term/GO:0022900	OS01G0281600 OS01G0612200 OS01G0720300 OS01G0860601 OS01G0885000 OS02G0541700 OS02G0631100 OS02G0649800 OS03G0212700 OS03G0709300 OS03G0806900 OS03G0835400 OS03G0835900 OS03G0850900 OS04G0224900 OS04G0244400 OS04G0398500 OS04G0508300 OS04G0674400 OS05G0301700 OS05G0400400 OS05G0420600 OS06G0142700 OS06G0175900 OS06G0177000 OS06G0718400 OS06G0721800 OS07G0112700 OS07G0134800 OS07G0570100 OS07G0585…
0.0226567	27	141	1.74403	Regulation of signaling	http://amigo.geneontology.org/amigo/term/GO:0023051	OS01G0194300 OS01G0711600 OS01G0826400 OS01G0846900 OS01G0867300 OS01G0952800 OS02G0181300 OS02G0710900 OS03G0180800 OS03G0180900 OS03G0181100 OS03G0324200 OS03G0402800 OS03G0667100 OS04G0395800 OS04G0653000 OS05G0407500 OS06G0127800 OS06G0308100 OS07G0569100 OS07G0615200 OS07G0685700 OS09G0401300 OS09G0439200 OS10G0391400 OS10G0392400 OS11G0195500
0.0226567	23	114	1.83752	Terpenoid biosynthetic process	http://amigo.geneontology.org/amigo/term/GO:0016114	OS02G0121700 OS02G0139700 OS02G0571100 OS03G0125100 OS03G0361700 OS04G0178300 OS04G0179700 OS04G0340300 OS04G0344100 OS05G0408900 OS05G0543400 OS06G0501900 OS06G0569500 OS07G0154100 OS07G0190000 OS08G0168000 OS08G0507100 OS08G0508000 OS08G0544900 OS09G0521400 OS11G0286800 OS11G0474800 OS12G0491800
0.0226567	13	51	2.32157	Diterpenoid metabolic process	http://amigo.geneontology.org/amigo/term/GO:0016101	OS01G0209700 OS01G0757200 OS02G0571100 OS04G0178300 OS04G0178400 OS04G0179700 OS05G0208550 OS06G0501900 OS06G0569500 OS08G0507100 OS08G0508000 OS11G0474800 OS12G0491800
0.0228464	19	88	1.96643	Defense response to oomycetes	http://amigo.geneontology.org/amigo/term/GO:0002229	OS01G0134700 OS01G0510100 OS02G0640500 OS02G0712700 OS03G0772700 OS04G0531400 OS04G0531500 OS07G0132500 OS07G0569550 OS07G0569800 OS07G0575700 OS08G0124000 OS08G0125800 OS08G0514000 OS08G0514066 OS09G0334800 OS10G0441900 OS10G0442000 OS12G0608500
0.0228464	19	88	1.96643	Response to oomycetes	http://amigo.geneontology.org/amigo/term/GO:0002239	OS01G0134700 OS01G0510100 OS02G0640500 OS02G0712700 OS03G0772700 OS04G0531400 OS04G0531500 OS07G0132500 OS07G0569550 OS07G0569800 OS07G0575700 OS08G0124000 OS08G0125800 OS08G0514000 OS08G0514066 OS09G0334800 OS10G0441900 OS10G0442000 OS12G0608500
0.0239293	25	128	1.77885	Lipid transport	http://amigo.geneontology.org/amigo/term/GO:0006869	OS02G0173800 OS02G0313700 OS02G0752000 OS02G0827500 OS03G0192600 OS03G0274000 OS03G0326000 OS03G0326100 OS03G0326200 OS03G0710700 OS03G0724100 OS05G0100600 OS05G0477900 OS05G0550300 OS06G0565900 OS06G0685300 OS07G0159800 OS07G0175600 OS08G0398300 OS08G0517700 OS10G0554100 OS11G0115350 OS12G0115100 OS12G0507600 OS12G0540800
0.0239777	8	24	3.0359	Glycerol metabolic process	http://amigo.geneontology.org/amigo/term/GO:0006071	OS01G0757900 OS01G0841600 OS02G0588500 OS03G0603600 OS04G0224900 OS04G0647800 OS08G0503200 OS08G0535700
0.0239777	8	24	3.0359	Alditol metabolic process	http://amigo.geneontology.org/amigo/term/GO:0019400	OS01G0757900 OS01G0841600 OS02G0588500 OS03G0603600 OS04G0224900 OS04G0647800 OS08G0503200 OS08G0535700
0.0248202	124	889	1.27036	Organonitrogen compound catabolic process	http://amigo.geneontology.org/amigo/term/GO:1901565	OS01G0100900 OS01G0234900 OS01G0267200 OS01G0269000 OS01G0283500 OS01G0287600 OS01G0383700 OS01G0550100 OS01G0613800 OS01G0629600 OS01G0663400 OS01G0679550 OS01G0696800 OS01G0710200 OS01G0777200 OS01G0778800 OS01G0833500 OS01G0855600 OS02G0114200 OS02G0115900 OS02G0164800 OS02G0170100 OS02G0196800 OS02G0261100 OS02G0314600 OS02G0473200 OS02G0559800 OS02G0560200 OS02G0560600 OS02G0561000 OS02G0561…
0.0248299	28	149	1.71151	Plant-type cell wall organization or biogenesis	http://amigo.geneontology.org/amigo/term/GO:0071669	OS01G0118400 OS01G0926400 OS01G0926600 OS03G0123500 OS03G0215700 OS03G0287800 OS03G0301200 OS03G0314200 OS03G0599800 OS03G0808100 OS03G0837100 OS04G0103100 OS04G0649900 OS04G0650366 OS05G0176100 OS05G0386800 OS05G0563600 OS06G0111800 OS07G0209000 OS07G0252400 OS07G0604300 OS07G0690900 OS08G0160500 OS08G0490600 OS09G0478100 OS10G0205300 OS10G0497700 OS12G0238900
0.0249829	31	170	1.66081	Reactive oxygen species metabolic process	http://amigo.geneontology.org/amigo/term/GO:0072593	OS01G0270300 OS01G0327100 OS01G0327400 OS01G0787000 OS01G0962700 OS01G0963000 OS03G0121200 OS03G0762400 OS04G0434800 OS04G0465100 OS04G0540900 OS04G0651000 OS04G0688100 OS04G0688300 OS05G0134400 OS06G0521500 OS06G0547400 OS06G0681600 OS06G0695500 OS06G0727200 OS07G0665200 OS07G0677100 OS07G0677200 OS07G0677600 OS08G0113000 OS08G0532700 OS10G0109300 OS10G0109600 OS11G0112200 OS11G0195500 OS12G0111…
0.0280464	6	15	3.64308	Coenzyme A metabolic process	http://amigo.geneontology.org/amigo/term/GO:0015936	OS02G0134000 OS02G0575200 OS06G0207000 OS08G0376200 OS08G0512700 OS09G0492700
0.0280464	6	15	3.64308	Regulation of response to water deprivation	http://amigo.geneontology.org/amigo/term/GO:2000070	OS01G0867300 OS01G0884300 OS03G0133000 OS03G0356414 OS03G0688300 OS03G0815100
0.0288038	102	716	1.29746	Protein transport	http://amigo.geneontology.org/amigo/term/GO:0015031	OS01G0191500 OS01G0276200 OS01G0283500 OS01G0558600 OS01G0565900 OS01G0611100 OS01G0667600 OS01G0706400 OS01G0848700 OS01G0866300 OS01G0905200 OS02G0178400 OS02G0452500 OS02G0559800 OS02G0560200 OS02G0560600 OS02G0561000 OS02G0561400 OS02G0561800 OS02G0575900 OS02G0653800 OS02G0684300 OS02G0697300 OS02G0819700 OS03G0114900 OS03G0143400 OS03G0146000 OS03G0186800 OS03G0187700 OS03G0213100 OS03G0262…
0.0288218	30	165	1.65594	Nucleotide biosynthetic process	http://amigo.geneontology.org/amigo/term/GO:0009165	OS01G0600000 OS01G0612200 OS01G0685800 OS01G0711000 OS01G0723600 OS01G0747500 OS02G0134000 OS02G0175400 OS02G0525900 OS02G0575200 OS02G0625500 OS02G0778400 OS04G0119400 OS04G0429800 OS04G0671100 OS05G0301700 OS05G0533800 OS05G0573300 OS06G0142700 OS06G0168600 OS06G0203500 OS06G0207000 OS06G0499900 OS06G0617800 OS06G0662000 OS07G0624700 OS09G0553600 OS11G0696200 OS12G0236400 OS12G0548300
0.0288218	11	41	2.44353	Acyl-CoA metabolic process	http://amigo.geneontology.org/amigo/term/GO:0006637	OS02G0109100 OS02G0525900 OS02G0621700 OS04G0119400 OS04G0394200 OS04G0558400 OS06G0499900 OS07G0577700 OS08G0544900 OS09G0521400 OS11G0696200
0.0288218	11	41	2.44353	Thioester metabolic process	http://amigo.geneontology.org/amigo/term/GO:0035383	OS02G0109100 OS02G0525900 OS02G0621700 OS04G0119400 OS04G0394200 OS04G0558400 OS06G0499900 OS07G0577700 OS08G0544900 OS09G0521400 OS11G0696200
0.0288218	4	7	5.20439	Protein kinase C-activating G protein-coupled receptor signaling pathway	http://amigo.geneontology.org/amigo/term/GO:0007205	OS01G0783200 OS02G0787800 OS04G0634700 OS12G0224000
0.0288218	4	7	5.20439	Systemic acquired resistance, salicylic acid mediated signaling pathway	http://amigo.geneontology.org/amigo/term/GO:0009862	OS01G0194300 OS03G0195100 OS03G0667100 OS11G0195500
0.0288218	4	7	5.20439	Basic amino acid transport	http://amigo.geneontology.org/amigo/term/GO:0015802	OS01G0225000 OS01G0945100 OS01G0945600 OS01G0945700
0.0288218	4	7	5.20439	Arginine transport	http://amigo.geneontology.org/amigo/term/GO:0015809	OS01G0225000 OS01G0945100 OS01G0945600 OS01G0945700
0.0288218	4	7	5.20439	Arabinose metabolic process	http://amigo.geneontology.org/amigo/term/GO:0019566	OS03G0320100 OS11G0131900 OS11G0132600 OS12G0128700
0.0288218	4	7	5.20439	L-arabinose metabolic process	http://amigo.geneontology.org/amigo/term/GO:0046373	OS03G0320100 OS11G0131900 OS11G0132600 OS12G0128700
0.0288218	4	7	5.20439	Arginine transmembrane transport	http://amigo.geneontology.org/amigo/term/GO:1903826	OS01G0225000 OS01G0945100 OS01G0945600 OS01G0945700
0.0288218	4	7	5.20439	Basic amino acid transmembrane transport	http://amigo.geneontology.org/amigo/term/GO:1990822	OS01G0225000 OS01G0945100 OS01G0945600 OS01G0945700
0.0301792	8	25	2.91446	Acetyl-CoA metabolic process	http://amigo.geneontology.org/amigo/term/GO:0006084	OS02G0109100 OS02G0525900 OS04G0119400 OS04G0394200 OS06G0499900 OS08G0544900 OS09G0521400 OS11G0696200
0.0302545	24	124	1.76278	Ribose phosphate biosynthetic process	http://amigo.geneontology.org/amigo/term/GO:0046390	OS01G0600000 OS01G0612200 OS01G0685800 OS01G0711000 OS01G0723600 OS01G0747500 OS02G0134000 OS02G0175400 OS02G0525900 OS02G0575200 OS02G0625500 OS02G0778400 OS04G0119400 OS05G0301700 OS05G0533800 OS05G0573300 OS06G0142700 OS06G0203500 OS06G0207000 OS06G0499900 OS06G0662000 OS07G0624700 OS11G0696200 OS12G0548300
0.0307175	5	11	4.13986	Farnesyl diphosphate metabolic process	http://amigo.geneontology.org/amigo/term/GO:0045338	OS03G0805100 OS05G0543400 OS07G0200700 OS08G0544900 OS09G0521400
0.0309937	26	138	1.71594	Response to nitrogen compound	http://amigo.geneontology.org/amigo/term/GO:1901698	OS01G0194300 OS01G0276700 OS01G0283500 OS01G0660300 OS01G0952800 OS01G0960200 OS02G0115900 OS02G0164800 OS02G0181300 OS02G0635000 OS02G0654600 OS02G0716800 OS03G0285800 OS03G0321500 OS03G0438100 OS03G0678400 OS04G0543900 OS05G0428600 OS05G0470700 OS06G0622700 OS09G0133200 OS09G0417600 OS09G0417800 OS11G0216000 OS12G0145700 OS12G0448900
0.0319173	10	36	2.52991	Calcium ion transport	http://amigo.geneontology.org/amigo/term/GO:0006816	OS01G0212400 OS01G0817000 OS02G0176700 OS03G0203700 OS03G0263700 OS04G0502900 OS08G0517200 OS08G0528500 OS10G0418100 OS11G0472500
0.0338924	26	139	1.7036	Lipid localization	http://amigo.geneontology.org/amigo/term/GO:0010876	OS02G0134000 OS02G0173800 OS02G0313700 OS02G0752000 OS02G0827500 OS03G0192600 OS03G0274000 OS03G0326000 OS03G0326100 OS03G0326200 OS03G0710700 OS03G0724100 OS05G0100600 OS05G0477900 OS05G0550300 OS06G0565900 OS06G0685300 OS07G0159800 OS07G0175600 OS08G0398300 OS08G0517700 OS10G0554100 OS11G0115350 OS12G0115100 OS12G0507600 OS12G0540800
0.0338924	26	139	1.7036	Nucleobase-containing compound transport	http://amigo.geneontology.org/amigo/term/GO:0015931	OS01G0647100 OS01G0749900 OS02G0226300 OS02G0604300 OS02G0614500 OS02G0684300 OS02G0689200 OS02G0718900 OS03G0215000 OS03G0265300 OS03G0765400 OS03G0826300 OS04G0490600 OS04G0587500 OS05G0392700 OS06G0153200 OS06G0593100 OS06G0695800 OS07G0557100 OS07G0557200 OS07G0581000 OS07G0616600 OS08G0104900 OS08G0107400 OS09G0467400 OS10G0479700
0.0338924	11	42	2.38535	Rab protein signal transduction	http://amigo.geneontology.org/amigo/term/GO:0032482	OS01G0558600 OS01G0667600 OS01G0848700 OS02G0653800 OS03G0146000 OS03G0819900 OS05G0564400 OS07G0239400 OS07G0522900 OS08G0525000 OS09G0527600
0.0346349	19	92	1.88094	Positive regulation of response to stimulus	http://amigo.geneontology.org/amigo/term/GO:0048584	OS01G0134700 OS01G0867300 OS01G0884300 OS02G0327000 OS03G0133000 OS03G0285800 OS03G0438100 OS03G0688300 OS03G0815100 OS04G0301500 OS04G0414300 OS04G0457800 OS04G0584600 OS05G0407500 OS06G0127800 OS06G0288100 OS07G0171200 OS11G0184900 OS11G0195500
0.0346349	3	4	6.83077	Citrate metabolic process	http://amigo.geneontology.org/amigo/term/GO:0006101	OS02G0194100 OS03G0136900 OS11G0538900
0.0346349	3	4	6.83077	Response to insect	http://amigo.geneontology.org/amigo/term/GO:0009625	OS01G0194300 OS03G0438100 OS11G0195500
0.0346349	3	4	6.83077	Protein import into mitochondrial intermembrane space	http://amigo.geneontology.org/amigo/term/GO:0045041	OS03G0143400 OS04G0527700 OS10G0462900
0.0346349	3	4	6.83077	CDP metabolic process	http://amigo.geneontology.org/amigo/term/GO:0046704	OS02G0778400 OS06G0203500 OS07G0624700
0.0346349	3	4	6.83077	CDP biosynthetic process	http://amigo.geneontology.org/amigo/term/GO:0046705	OS02G0778400 OS06G0203500 OS07G0624700
0.0346349	3	4	6.83077	Protein autoubiquitination	http://amigo.geneontology.org/amigo/term/GO:0051865	OS01G0823900 OS05G0112000 OS05G0476700
0.035204	23	119	1.76031	Ribonucleotide biosynthetic process	http://amigo.geneontology.org/amigo/term/GO:0009260	OS01G0600000 OS01G0612200 OS01G0685800 OS01G0711000 OS01G0747500 OS02G0134000 OS02G0175400 OS02G0525900 OS02G0575200 OS02G0625500 OS02G0778400 OS04G0119400 OS05G0301700 OS05G0533800 OS05G0573300 OS06G0142700 OS06G0203500 OS06G0207000 OS06G0499900 OS06G0662000 OS07G0624700 OS11G0696200 OS12G0548300
0.037349	6	16	3.41538	Galactose catabolic process via UDP-galactose	http://amigo.geneontology.org/amigo/term/GO:0033499	OS04G0458600 OS04G0608100 OS05G0595100 OS07G0171200 OS09G0323000 OS10G0155500
0.0377922	15	67	2.03903	Small GTPase mediated signal transduction	http://amigo.geneontology.org/amigo/term/GO:0007264	OS01G0558600 OS01G0667600 OS01G0848700 OS02G0120800 OS02G0653800 OS03G0146000 OS03G0277000 OS03G0819900 OS05G0513800 OS05G0564400 OS07G0239400 OS07G0271000 OS07G0522900 OS08G0525000 OS09G0527600
0.038831	45	279	1.46898	Cellular polysaccharide metabolic process	http://amigo.geneontology.org/amigo/term/GO:0044264	OS01G0672500 OS01G0720600 OS01G0880200 OS01G0894300 OS01G0926400 OS01G0926600 OS02G0275200 OS02G0577300 OS02G0696500 OS02G0738600 OS02G0763200 OS02G0763900 OS03G0266800 OS03G0287800 OS03G0314200 OS03G0329500 OS03G0808100 OS03G0837100 OS03G0854600 OS04G0103100 OS04G0169100 OS04G0449200 OS04G0497200 OS04G0604300 OS04G0618200 OS04G0649900 OS04G0650366 OS05G0176100 OS05G0386800 OS06G0111800 OS06G0229…
0.038831	7	21	3.0359	Hexose catabolic process	http://amigo.geneontology.org/amigo/term/GO:0019320	OS01G0817700 OS04G0458600 OS04G0608100 OS05G0595100 OS07G0171200 OS09G0323000 OS10G0155500
0.0411486	18	87	1.88435	Response to organonitrogen compound	http://amigo.geneontology.org/amigo/term/GO:0010243	OS01G0194300 OS01G0276700 OS01G0283500 OS01G0660300 OS02G0115900 OS02G0164800 OS02G0181300 OS03G0285800 OS03G0438100 OS03G0678400 OS05G0428600 OS05G0470700 OS06G0622700 OS09G0133200 OS09G0417600 OS09G0417800 OS11G0216000 OS12G0145700
0.042934	28	156	1.63471	Glycoprotein metabolic process	http://amigo.geneontology.org/amigo/term/GO:0009100	OS01G0127900 OS01G0858900 OS01G0926400 OS01G0926600 OS01G0926700 OS02G0566800 OS02G0577300 OS02G0594900 OS02G0613100 OS03G0144800 OS03G0288700 OS03G0803600 OS04G0506800 OS04G0606400 OS04G0682300 OS05G0540000 OS06G0229200 OS06G0705000 OS07G0194800 OS07G0209000 OS07G0497400 OS09G0433000 OS09G0452900 OS11G0133700 OS11G0525600 OS11G0637501 OS12G0131100 OS12G0131150
0.0448442	14	62	2.05657	Water-soluble vitamin biosynthetic process	http://amigo.geneontology.org/amigo/term/GO:0042364	OS01G0736400 OS02G0112900 OS02G0572400 OS04G0497400 OS04G0614500 OS04G0614600 OS05G0367400 OS05G0408900 OS06G0561000 OS07G0190000 OS08G0114300 OS10G0417600 OS11G0591100 OS12G0600400
0.0448442	5	12	3.79487	Cellulose microfibril organization	http://amigo.geneontology.org/amigo/term/GO:0010215	OS03G0301200 OS05G0386800 OS07G0604300 OS07G0690900 OS10G0497700
0.0448442	5	12	3.79487	Cell wall assembly	http://amigo.geneontology.org/amigo/term/GO:0070726	OS03G0301200 OS05G0386800 OS07G0604300 OS07G0690900 OS10G0497700
0.0448442	5	12	3.79487	Plant-type cell wall assembly	http://amigo.geneontology.org/amigo/term/GO:0071668	OS03G0301200 OS05G0386800 OS07G0604300 OS07G0690900 OS10G0497700
0.0451528	21	108	1.77094	Purine-containing compound biosynthetic process	http://amigo.geneontology.org/amigo/term/GO:0072522	OS01G0600000 OS01G0612200 OS01G0685800 OS01G0711000 OS01G0723600 OS02G0134000 OS02G0175400 OS02G0525900 OS02G0575200 OS02G0625500 OS04G0119400 OS04G0504000 OS05G0301700 OS05G0533800 OS06G0142700 OS06G0207000 OS06G0499900 OS06G0662000 OS09G0424300 OS11G0696200 OS12G0548300
0.0460837	16	75	1.94297	Response to endoplasmic reticulum stress	http://amigo.geneontology.org/amigo/term/GO:0034976	OS01G0283500 OS01G0895600 OS02G0115900 OS02G0164800 OS03G0678400 OS03G0832200 OS04G0402100 OS05G0411300 OS05G0428600 OS05G0470700 OS05G0507300 OS06G0622700 OS07G0246200 OS07G0644100 OS11G0199200 OS11G0637501
0.0465172	12	50	2.18585	Root morphogenesis	http://amigo.geneontology.org/amigo/term/GO:0010015	OS01G0510100 OS01G0764300 OS02G0550600 OS02G0738400 OS03G0239200 OS03G0761900 OS04G0165700 OS06G0198700 OS09G0133200 OS10G0456500 OS12G0514400 OS12G0588900
0.0465172	12	50	2.18585	Carboxylic acid transport	http://amigo.geneontology.org/amigo/term/GO:0046942	OS01G0225000 OS01G0945100 OS01G0945600 OS01G0945700 OS03G0641200 OS05G0208000 OS07G0523400 OS07G0523600 OS07G0523965 OS08G0187800 OS09G0297400 OS10G0573800
0.0474248	4	8	4.55384	Biotin metabolic process	http://amigo.geneontology.org/amigo/term/GO:0006768	OS01G0736400 OS02G0112900 OS04G0614500 OS04G0614600
0.0474248	4	8	4.55384	Biotin biosynthetic process	http://amigo.geneontology.org/amigo/term/GO:0009102	OS01G0736400 OS02G0112900 OS04G0614500 OS04G0614600
0.0474248	4	8	4.55384	Golgi vesicle budding	http://amigo.geneontology.org/amigo/term/GO:0048194	OS03G0854100 OS05G0100600 OS06G0565900 OS10G0574800
0.0474248	4	8	4.55384	Sesquiterpene metabolic process	http://amigo.geneontology.org/amigo/term/GO:0051761	OS03G0299800 OS05G0474900 OS11G0109700 OS12G0109700
0.0474248	4	8	4.55384	Sesquiterpene biosynthetic process	http://amigo.geneontology.org/amigo/term/GO:0051762	OS03G0299800 OS05G0474900 OS11G0109700 OS12G0109700
0.0474248	4	8	4.55384	Regulation of defense response to bacterium	http://amigo.geneontology.org/amigo/term/GO:1900424	OS01G0134700 OS02G0327000 OS09G0417800 OS11G0195500

## Sheet: CC
#Enrichment Analysis of uDEGs based on CC of GO
Enrichment FDR	nGenes	Pathway Genes	Fold Enrichment	Pathway	URL	Genes
6.12679e-14	289	1642	1.603	Endomembrane system	http://amigo.geneontology.org/amigo/term/GO:0012505	OS01G0100900 OS01G0118300 OS01G0118400 OS01G0118700 OS01G0119100 OS01G0128400 OS01G0150200 OS01G0174300 OS01G0217000 OS01G0276400 OS01G0283500 OS01G0315800 OS01G0354200 OS01G0498300 OS01G0558600 OS01G0565900 OS01G0606133 OS01G0667600 OS01G0681200 OS01G0711600 OS01G0727100 OS01G0749900 OS01G0768200 OS01G0773100 OS01G0809300 OS01G0830700 OS01G0832200 OS01G0836800 OS01G0848700 OS01G0850100 OS01G0858…
2.05065e-11	165	844	1.78053	Golgi apparatus	http://amigo.geneontology.org/amigo/term/GO:0005794	OS01G0118400 OS01G0118700 OS01G0119100 OS01G0128400 OS01G0174300 OS01G0217000 OS01G0276400 OS01G0315800 OS01G0498300 OS01G0558600 OS01G0711600 OS01G0727100 OS01G0749900 OS01G0773100 OS01G0830700 OS01G0836800 OS01G0848700 OS01G0850100 OS01G0858900 OS01G0867900 OS01G0883900 OS01G0926400 OS01G0926600 OS01G0926700 OS01G0956200 OS02G0123600 OS02G0135500 OS02G0173800 OS02G0275200 OS02G0331200 OS02G0559…
2.65977e-08	52	188	2.51915	Anchored component of membrane	http://amigo.geneontology.org/amigo/term/GO:0031225	OS01G0281600 OS01G0713200 OS01G0841100 OS01G0860800 OS01G0864300 OS01G0864500 OS01G0940700 OS01G0940800 OS01G0944700 OS01G0944800 OS01G0947000 OS02G0285300 OS02G0532900 OS02G0771700 OS03G0301200 OS03G0656800 OS03G0669300 OS03G0709300 OS03G0792800 OS03G0850900 OS04G0412300 OS04G0574200 OS04G0685300 OS04G0685400 OS05G0375400 OS05G0386800 OS05G0443400 OS05G0495900 OS05G0535100 OS05G0541750 OS06G0131…
4.87592e-07	253	1625	1.418	Organelle membrane	http://amigo.geneontology.org/amigo/term/GO:0031090	OS01G0100900 OS01G0118300 OS01G0118400 OS01G0128400 OS01G0150200 OS01G0167900 OS01G0168100 OS01G0191500 OS01G0212400 OS01G0276200 OS01G0276400 OS01G0283500 OS01G0354200 OS01G0527700 OS01G0558600 OS01G0565900 OS01G0571000 OS01G0588200 OS01G0597600 OS01G0600000 OS01G0606133 OS01G0612200 OS01G0647100 OS01G0685800 OS01G0711000 OS01G0720300 OS01G0727100 OS01G0729100 OS01G0809300 OS01G0817000 OS01G0832…
4.87592e-07	47	177	2.41843	Anchored component of plasma membrane	http://amigo.geneontology.org/amigo/term/GO:0046658	OS01G0281600 OS01G0713200 OS01G0841100 OS01G0860800 OS01G0864300 OS01G0864500 OS01G0940700 OS01G0940800 OS01G0944700 OS01G0944800 OS01G0947000 OS02G0285300 OS02G0532900 OS02G0771700 OS03G0656800 OS03G0669300 OS03G0709300 OS03G0792800 OS03G0850900 OS04G0412300 OS04G0574200 OS04G0685300 OS04G0685400 OS05G0375400 OS05G0386800 OS05G0443400 OS05G0495900 OS05G0535100 OS06G0131500 OS06G0718400 OS06G0721…
1.50194e-06	31	97	2.9107	Respirasome	http://amigo.geneontology.org/amigo/term/GO:0070469	OS01G0612200 OS01G0720300 OS01G0885000 OS01G0935900 OS02G0541700 OS02G0592400 OS02G0816800 OS03G0212700 OS03G0390400 OS03G0806900 OS04G0398500 OS04G0498200 OS04G0600200 OS04G0600300 OS05G0176600 OS05G0301700 OS05G0400400 OS05G0420600 OS06G0124900 OS06G0142700 OS06G0175900 OS06G0177000 OS07G0134800 OS07G0570100 OS07G0585800 OS07G0673900 OS09G0382500 OS09G0568900 OS10G0576000 OS11G0162200 OS12G0561…
2.03082e-06	73	347	1.91603	Intrinsic component of plasma membrane	http://amigo.geneontology.org/amigo/term/GO:0031226	OS01G0276400 OS01G0281600 OS01G0541800 OS01G0606000 OS01G0713200 OS01G0831300 OS01G0841100 OS01G0850100 OS01G0860800 OS01G0864300 OS01G0864500 OS01G0940700 OS01G0940800 OS01G0944700 OS01G0944800 OS01G0947000 OS02G0176700 OS02G0285300 OS02G0513100 OS02G0532900 OS02G0771700 OS03G0168000 OS03G0197200 OS03G0203700 OS03G0218400 OS03G0280000 OS03G0656800 OS03G0669300 OS03G0709300 OS03G0792800 OS03G0838…
6.31873e-06	52	224	2.11428	Golgi apparatus subcompartment	http://amigo.geneontology.org/amigo/term/GO:0098791	OS01G0315800 OS01G0850100 OS01G0883900 OS02G0275200 OS02G0559800 OS02G0560200 OS02G0560600 OS02G0561000 OS02G0561400 OS02G0561800 OS02G0755000 OS02G0763200 OS02G0763900 OS02G0797700 OS03G0187700 OS03G0262900 OS03G0582200 OS03G0808100 OS03G0837100 OS03G0854100 OS04G0218400 OS04G0449200 OS04G0611400 OS04G0618200 OS04G0636100 OS05G0100600 OS05G0168500 OS05G0176100 OS05G0287800 OS05G0363200 OS05G0472…
8.13495e-06	66	315	1.90828	Mitochondrial envelope	http://amigo.geneontology.org/amigo/term/GO:0005740	OS01G0191500 OS01G0276200 OS01G0527700 OS01G0571000 OS01G0588200 OS01G0600000 OS01G0612200 OS01G0685800 OS01G0711000 OS01G0720300 OS01G0817000 OS01G0885000 OS01G0934200 OS01G0935900 OS02G0226300 OS02G0541700 OS02G0580500 OS02G0592400 OS02G0718900 OS02G0767500 OS02G0794600 OS02G0816800 OS03G0114900 OS03G0202200 OS03G0212700 OS03G0806900 OS03G0825400 OS03G0841700 OS04G0398500 OS04G0502900 OS04G0527…
1.27325e-05	55	249	2.01174	Mitochondrial inner membrane	http://amigo.geneontology.org/amigo/term/GO:0005743	OS01G0191500 OS01G0571000 OS01G0600000 OS01G0612200 OS01G0685800 OS01G0711000 OS01G0720300 OS01G0817000 OS01G0934200 OS01G0935900 OS02G0226300 OS02G0541700 OS02G0580500 OS02G0592400 OS02G0718900 OS02G0767500 OS02G0816800 OS03G0114900 OS03G0212700 OS03G0806900 OS03G0825400 OS03G0841700 OS04G0398500 OS04G0502900 OS04G0581300 OS04G0600200 OS04G0600300 OS05G0176600 OS05G0301700 OS05G0331200 OS05G0400…
1.37826e-05	127	748	1.54636	Endoplasmic reticulum	http://amigo.geneontology.org/amigo/term/GO:0005783	OS01G0100900 OS01G0118300 OS01G0128400 OS01G0150200 OS01G0276400 OS01G0283500 OS01G0354200 OS01G0558600 OS01G0565900 OS01G0606133 OS01G0681200 OS01G0711600 OS01G0768200 OS01G0832200 OS01G0850100 OS01G0895600 OS02G0115900 OS02G0142250 OS02G0146500 OS02G0147200 OS02G0173800 OS02G0178400 OS02G0178800 OS02G0566800 OS02G0577300 OS02G0581300 OS02G0621300 OS02G0631000 OS02G0653800 OS02G0673600 OS02G0710…
1.37826e-05	75	381	1.79285	Endoplasmic reticulum subcompartment	http://amigo.geneontology.org/amigo/term/GO:0098827	OS01G0100900 OS01G0118300 OS01G0128400 OS01G0150200 OS01G0276400 OS01G0283500 OS01G0354200 OS01G0558600 OS01G0565900 OS01G0832200 OS01G0850100 OS01G0895600 OS02G0142250 OS02G0146500 OS02G0147200 OS02G0178400 OS02G0178800 OS02G0581300 OS02G0621300 OS02G0631000 OS02G0653800 OS02G0673600 OS02G0714100 OS02G0827900 OS03G0125100 OS03G0213100 OS03G0263700 OS03G0264000 OS03G0288700 OS03G0646400 OS03G0678…
3.42726e-05	73	378	1.75889	Endoplasmic reticulum membrane	http://amigo.geneontology.org/amigo/term/GO:0005789	OS01G0100900 OS01G0118300 OS01G0128400 OS01G0150200 OS01G0276400 OS01G0283500 OS01G0354200 OS01G0558600 OS01G0565900 OS01G0832200 OS01G0850100 OS01G0895600 OS02G0142250 OS02G0146500 OS02G0147200 OS02G0178400 OS02G0178800 OS02G0581300 OS02G0621300 OS02G0653800 OS02G0673600 OS02G0714100 OS02G0827900 OS03G0125100 OS03G0213100 OS03G0263700 OS03G0264000 OS03G0288700 OS03G0646400 OS03G0678400 OS03G0733…
3.42726e-05	73	379	1.75425	Nuclear outer membrane-endoplasmic reticulum membrane network	http://amigo.geneontology.org/amigo/term/GO:0042175	OS01G0100900 OS01G0118300 OS01G0128400 OS01G0150200 OS01G0276400 OS01G0283500 OS01G0354200 OS01G0558600 OS01G0565900 OS01G0832200 OS01G0850100 OS01G0895600 OS02G0142250 OS02G0146500 OS02G0147200 OS02G0178400 OS02G0178800 OS02G0581300 OS02G0621300 OS02G0653800 OS02G0673600 OS02G0714100 OS02G0827900 OS03G0125100 OS03G0213100 OS03G0263700 OS03G0264000 OS03G0288700 OS03G0646400 OS03G0678400 OS03G0733…
3.42726e-05	20	57	3.19568	Exocyst	http://amigo.geneontology.org/amigo/term/GO:0000145	OS01G0768100 OS01G0905200 OS01G0905300 OS02G0575900 OS02G0749500 OS03G0448200 OS04G0685500 OS04G0685600 OS05G0369300 OS05G0473500 OS06G0255900 OS06G0698600 OS07G0200000 OS07G0211000 OS08G0229601 OS08G0232700 OS08G0455700 OS11G0572200 OS11G0649900 OS11G0650700
3.42726e-05	7	8	7.96923	Proton-transporting V-type ATPase, V1 domain	http://amigo.geneontology.org/amigo/term/GO:0033180	OS01G0711000 OS02G0175400 OS02G0824700 OS04G0137500 OS05G0593100 OS06G0568200 OS06G0662000
4.2304e-05	60	295	1.85241	Mitochondrial membrane	http://amigo.geneontology.org/amigo/term/GO:0031966	OS01G0191500 OS01G0276200 OS01G0527700 OS01G0571000 OS01G0588200 OS01G0600000 OS01G0612200 OS01G0685800 OS01G0711000 OS01G0720300 OS01G0817000 OS01G0934200 OS01G0935900 OS02G0226300 OS02G0541700 OS02G0580500 OS02G0592400 OS02G0718900 OS02G0767500 OS02G0816800 OS03G0114900 OS03G0202200 OS03G0212700 OS03G0806900 OS03G0825400 OS03G0841700 OS04G0398500 OS04G0502900 OS04G0581300 OS04G0600200 OS04G0600…
4.33321e-05	57	276	1.88094	Golgi membrane	http://amigo.geneontology.org/amigo/term/GO:0000139	OS01G0118400 OS01G0276400 OS01G0558600 OS01G0727100 OS01G0850100 OS01G0858900 OS01G0926400 OS01G0926600 OS02G0566800 OS02G0577300 OS02G0604300 OS02G0653800 OS02G0694201 OS02G0744650 OS02G0745400 OS02G0797700 OS03G0187700 OS03G0287800 OS03G0300000 OS03G0582200 OS03G0803600 OS03G0854100 OS04G0103100 OS04G0244400 OS04G0490600 OS04G0506800 OS04G0606400 OS04G0636100 OS04G0649900 OS04G0650366 OS05G0100…
5.30337e-05	42	183	2.09029	Trans-Golgi network	http://amigo.geneontology.org/amigo/term/GO:0005802	OS01G0315800 OS01G0850100 OS01G0883900 OS02G0559800 OS02G0560200 OS02G0560600 OS02G0561000 OS02G0561400 OS02G0561800 OS02G0755000 OS02G0797700 OS03G0262900 OS03G0582200 OS03G0808100 OS03G0837100 OS03G0854100 OS04G0218400 OS04G0611400 OS04G0636100 OS05G0100600 OS05G0168500 OS05G0176100 OS05G0287800 OS05G0363200 OS05G0472200 OS05G0494500 OS06G0111800 OS06G0218300 OS06G0565900 OS06G0687450 OS06G0708…
5.30337e-05	31	118	2.3927	Peroxisome	http://amigo.geneontology.org/amigo/term/GO:0005777	OS01G0159400 OS01G0348600 OS01G0760600 OS01G0796400 OS01G0865100 OS02G0274100 OS02G0817700 OS03G0132000 OS03G0265300 OS03G0322500 OS03G0786000 OS04G0486950 OS04G0527700 OS04G0623500 OS04G0671200 OS05G0163700 OS05G0331200 OS05G0392700 OS06G0127000 OS06G0346300 OS06G0354500 OS06G0727200 OS08G0459600 OS08G0512700 OS09G0133200 OS09G0459800 OS09G0492700 OS09G0544900 OS10G0457600 OS11G0605500 OS12G0632…
5.30337e-05	31	118	2.3927	Microbody	http://amigo.geneontology.org/amigo/term/GO:0042579	OS01G0159400 OS01G0348600 OS01G0760600 OS01G0796400 OS01G0865100 OS02G0274100 OS02G0817700 OS03G0132000 OS03G0265300 OS03G0322500 OS03G0786000 OS04G0486950 OS04G0527700 OS04G0623500 OS04G0671200 OS05G0163700 OS05G0331200 OS05G0392700 OS06G0127000 OS06G0346300 OS06G0354500 OS06G0727200 OS08G0459600 OS08G0512700 OS09G0133200 OS09G0459800 OS09G0492700 OS09G0544900 OS10G0457600 OS11G0605500 OS12G0632…
6.81679e-05	133	825	1.46827	Extracellular region	http://amigo.geneontology.org/amigo/term/GO:0005576	OS01G0124200 OS01G0124650 OS01G0132000 OS01G0270300 OS01G0327100 OS01G0327400 OS01G0357900 OS01G0358100 OS01G0382000 OS01G0382400 OS01G0580200 OS01G0613800 OS01G0618900 OS01G0660200 OS01G0679500 OS01G0679550 OS01G0687400 OS01G0696800 OS01G0787000 OS01G0788400 OS01G0794800 OS01G0795000 OS01G0795200 OS01G0795400 OS01G0842400 OS01G0860500 OS01G0879200 OS01G0880300 OS01G0892500 OS01G0940000 OS01G0962…
6.81679e-05	12	25	4.37169	Cytochrome complex	http://amigo.geneontology.org/amigo/term/GO:0070069	OS01G0612200 OS02G0541700 OS03G0212700 OS03G0390400 OS03G0806900 OS04G0398500 OS04G0498200 OS05G0301700 OS05G0400400 OS06G0142700 OS07G0570100 OS11G0162200
0.000100855	11	22	4.55384	Proton-transporting V-type ATPase complex	http://amigo.geneontology.org/amigo/term/GO:0033176	OS01G0711000 OS02G0175400 OS02G0824700 OS04G0137500 OS04G0601700 OS04G0660600 OS05G0593100 OS06G0568200 OS06G0662000 OS10G0184300 OS11G0169900
0.000161669	118	728	1.47625	Bounding membrane of organelle	http://amigo.geneontology.org/amigo/term/GO:0098588	OS01G0118400 OS01G0128400 OS01G0167900 OS01G0168100 OS01G0212400 OS01G0276200 OS01G0276400 OS01G0558600 OS01G0565900 OS01G0588200 OS01G0597600 OS01G0606133 OS01G0727100 OS01G0809300 OS01G0850100 OS01G0858900 OS01G0867600 OS01G0926400 OS01G0926600 OS02G0115900 OS02G0175400 OS02G0178400 OS02G0566800 OS02G0577300 OS02G0604300 OS02G0653800 OS02G0664300 OS02G0670900 OS02G0683900 OS02G0694201 OS02G0744…
0.000162003	57	291	1.78398	Organelle inner membrane	http://amigo.geneontology.org/amigo/term/GO:0019866	OS01G0191500 OS01G0571000 OS01G0600000 OS01G0612200 OS01G0685800 OS01G0711000 OS01G0720300 OS01G0729100 OS01G0817000 OS01G0934200 OS01G0935900 OS02G0226300 OS02G0541700 OS02G0580500 OS02G0592400 OS02G0718900 OS02G0767500 OS02G0816800 OS03G0114900 OS03G0212700 OS03G0568500 OS03G0806900 OS03G0825400 OS03G0841700 OS04G0398500 OS04G0502900 OS04G0581300 OS04G0600200 OS04G0600300 OS05G0176600 OS05G0301…
0.000168429	71	388	1.66661	External encapsulating structure	http://amigo.geneontology.org/amigo/term/GO:0030312	OS01G0174300 OS01G0270300 OS01G0311800 OS01G0327100 OS01G0327400 OS01G0514700 OS01G0580200 OS01G0618900 OS01G0787000 OS01G0788400 OS01G0880300 OS01G0891100 OS01G0892500 OS01G0962700 OS01G0963000 OS02G0274100 OS02G0491600 OS02G0532500 OS02G0696500 OS02G0702400 OS02G0740700 OS03G0121200 OS03G0255100 OS03G0320100 OS03G0694000 OS03G0804500 OS03G0854600 OS04G0288100 OS04G0604300 OS04G0688100 OS04G0688…
0.000170248	31	126	2.24078	Vesicle tethering complex	http://amigo.geneontology.org/amigo/term/GO:0099023	OS01G0768100 OS01G0905200 OS01G0905300 OS02G0559800 OS02G0560200 OS02G0560600 OS02G0561000 OS02G0561400 OS02G0561800 OS02G0575900 OS02G0749500 OS03G0448200 OS04G0611400 OS04G0685500 OS04G0685600 OS05G0369300 OS05G0473500 OS06G0218300 OS06G0255900 OS06G0698600 OS07G0200000 OS07G0211000 OS07G0680000 OS08G0229601 OS08G0232700 OS08G0455700 OS09G0468300 OS09G0541500 OS11G0572200 OS11G0649900 OS11G0650…
0.000268088	69	380	1.65376	Cell wall	http://amigo.geneontology.org/amigo/term/GO:0005618	OS01G0174300 OS01G0270300 OS01G0311800 OS01G0327100 OS01G0327400 OS01G0514700 OS01G0580200 OS01G0618900 OS01G0787000 OS01G0788400 OS01G0880300 OS01G0891100 OS01G0892500 OS01G0962700 OS01G0963000 OS02G0274100 OS02G0491600 OS02G0532500 OS02G0696500 OS02G0702400 OS03G0121200 OS03G0255100 OS03G0320100 OS03G0694000 OS03G0804500 OS03G0854600 OS04G0288100 OS04G0604300 OS04G0688100 OS04G0688300 OS05G0134…
0.00037236	135	874	1.40679	Organelle subcompartment	http://amigo.geneontology.org/amigo/term/GO:0031984	OS01G0100900 OS01G0118000 OS01G0118300 OS01G0128400 OS01G0150200 OS01G0276400 OS01G0283500 OS01G0315800 OS01G0354200 OS01G0558600 OS01G0565900 OS01G0711000 OS01G0832200 OS01G0850100 OS01G0883900 OS01G0895600 OS02G0142250 OS02G0146500 OS02G0147200 OS02G0178400 OS02G0178800 OS02G0275200 OS02G0559800 OS02G0560200 OS02G0560600 OS02G0561000 OS02G0561400 OS02G0561800 OS02G0581300 OS02G0621300 OS02G0631…
0.000436245	8	14	5.20439	Mitochondrial respiratory chain complex III	http://amigo.geneontology.org/amigo/term/GO:0005750	OS02G0541700 OS03G0212700 OS03G0806900 OS04G0398500 OS05G0301700 OS05G0400400 OS07G0570100 OS11G0162200
0.000470529	30	127	2.15142	Oxidoreductase complex	http://amigo.geneontology.org/amigo/term/GO:1990204	OS01G0720300 OS01G0801600 OS01G0934400 OS02G0170100 OS02G0541700 OS02G0631100 OS02G0816800 OS03G0212700 OS03G0806900 OS04G0224900 OS04G0394200 OS04G0398500 OS05G0160000 OS05G0176600 OS05G0301700 OS05G0400400 OS05G0495700 OS06G0105400 OS06G0168600 OS06G0486800 OS06G0486900 OS06G0499900 OS06G0667600 OS07G0134800 OS07G0570100 OS07G0695800 OS09G0382500 OS09G0568900 OS10G0576000 OS11G0162200
0.000644154	20	71	2.56555	Mitochondrial respirasome	http://amigo.geneontology.org/amigo/term/GO:0005746	OS01G0612200 OS01G0720300 OS02G0541700 OS02G0592400 OS02G0816800 OS03G0212700 OS03G0806900 OS04G0398500 OS05G0176600 OS05G0301700 OS05G0400400 OS06G0142700 OS07G0134800 OS07G0570100 OS07G0673900 OS09G0382500 OS09G0568900 OS10G0576000 OS11G0162200 OS12G0561000
0.000769983	8	15	4.85743	Respiratory chain complex III	http://amigo.geneontology.org/amigo/term/GO:0045275	OS02G0541700 OS03G0212700 OS03G0806900 OS04G0398500 OS05G0301700 OS05G0400400 OS07G0570100 OS11G0162200
0.000827237	21	78	2.45207	Respiratory chain complex	http://amigo.geneontology.org/amigo/term/GO:0098803	OS01G0612200 OS01G0720300 OS01G0935900 OS02G0541700 OS02G0816800 OS03G0212700 OS03G0390400 OS03G0806900 OS04G0398500 OS04G0498200 OS05G0176600 OS05G0301700 OS05G0400400 OS06G0124900 OS06G0142700 OS07G0134800 OS07G0570100 OS09G0382500 OS09G0568900 OS10G0576000 OS11G0162200
0.00108336	23	91	2.30194	Cell cortex	http://amigo.geneontology.org/amigo/term/GO:0005938	OS01G0768100 OS01G0905200 OS01G0905300 OS02G0120800 OS02G0575900 OS02G0749500 OS03G0448200 OS04G0685500 OS04G0685600 OS05G0369300 OS05G0473500 OS05G0513800 OS06G0255900 OS06G0698600 OS07G0200000 OS07G0211000 OS08G0229601 OS08G0232700 OS08G0455700 OS09G0518600 OS11G0572200 OS11G0649900 OS11G0650700
0.00155335	4	4	9.10769	Anthranilate synthase complex	http://amigo.geneontology.org/amigo/term/GO:0005950	OS03G0264400 OS03G0718000 OS03G0826500 OS04G0463500
0.00196542	154	1061	1.32195	Mitochondrion	http://amigo.geneontology.org/amigo/term/GO:0005739	OS01G0118000 OS01G0120400 OS01G0174300 OS01G0174900 OS01G0191500 OS01G0225000 OS01G0248400 OS01G0256500 OS01G0269000 OS01G0276100 OS01G0276200 OS01G0314100 OS01G0314800 OS01G0332100 OS01G0527700 OS01G0571000 OS01G0588200 OS01G0600000 OS01G0612200 OS01G0649100 OS01G0654500 OS01G0660300 OS01G0663500 OS01G0667200 OS01G0685800 OS01G0688300 OS01G0711000 OS01G0720300 OS01G0747500 OS01G0760600 OS01G0764…
0.00196542	16	55	2.64951	Proton-transporting two-sector ATPase complex	http://amigo.geneontology.org/amigo/term/GO:0016469	OS01G0222500 OS01G0600000 OS01G0659200 OS01G0685800 OS01G0711000 OS02G0175400 OS02G0824700 OS04G0137500 OS04G0601700 OS04G0660600 OS05G0533800 OS05G0593100 OS06G0568200 OS06G0662000 OS10G0184300 OS11G0169900
0.00347086	49	272	1.64072	Endosome	http://amigo.geneontology.org/amigo/term/GO:0005768	OS01G0667600 OS01G0809300 OS01G0848700 OS01G0883900 OS02G0158100 OS02G0559800 OS02G0560200 OS02G0560600 OS02G0561000 OS02G0561400 OS02G0561800 OS02G0755000 OS02G0797700 OS02G0806600 OS03G0186800 OS03G0259700 OS03G0262900 OS03G0582200 OS04G0218400 OS04G0611400 OS04G0618700 OS04G0636100 OS04G0669300 OS05G0102900 OS05G0168500 OS05G0472200 OS05G0494500 OS05G0513400 OS05G0564400 OS06G0218300 OS06G0687…
0.00491515	10	28	3.25275	Proton-transporting two-sector ATPase complex, catalytic domain	http://amigo.geneontology.org/amigo/term/GO:0033178	OS01G0222500 OS01G0659200 OS01G0685800 OS01G0711000 OS02G0175400 OS02G0824700 OS04G0137500 OS05G0593100 OS06G0568200 OS06G0662000
0.00681236	27	129	1.90626	Inner mitochondrial membrane protein complex	http://amigo.geneontology.org/amigo/term/GO:0098800	OS01G0600000 OS01G0612200 OS01G0685800 OS01G0720300 OS01G0817000 OS02G0541700 OS02G0816800 OS03G0114900 OS03G0212700 OS03G0806900 OS03G0825400 OS04G0398500 OS04G0502900 OS05G0176600 OS05G0301700 OS05G0400400 OS05G0513200 OS05G0533800 OS06G0142700 OS07G0134800 OS07G0570100 OS09G0284400 OS09G0382500 OS09G0568900 OS10G0576000 OS11G0162200 OS12G0571200
0.00824648	6	12	4.55384	Tricarboxylic acid cycle enzyme complex	http://amigo.geneontology.org/amigo/term/GO:0045239	OS02G0621700 OS03G0337900 OS04G0394200 OS05G0160000 OS07G0577700 OS07G0695800
0.0122198	38	210	1.64806	Apoplast	http://amigo.geneontology.org/amigo/term/GO:0048046	OS01G0580200 OS01G0842400 OS01G0879200 OS02G0244700 OS02G0491600 OS02G0532500 OS02G0696500 OS02G0753800 OS02G0757100 OS03G0136900 OS03G0694000 OS03G0804500 OS03G0854600 OS04G0288100 OS04G0604300 OS06G0696400 OS06G0697000 OS07G0643800 OS08G0108100 OS08G0189400 OS08G0189500 OS08G0189600 OS08G0189700 OS08G0189850 OS08G0189900 OS08G0190100 OS08G0231400 OS08G0237000 OS08G0366000 OS09G0472700 OS09G0472…
0.0122198	5	9	5.05983	Signal peptidase complex	http://amigo.geneontology.org/amigo/term/GO:0005787	OS02G0827900 OS04G0446300 OS05G0297900 OS07G0622900 OS09G0556000
0.026506	73	483	1.37652	Vesicle	http://amigo.geneontology.org/amigo/term/GO:0031982	OS01G0276400 OS01G0355500 OS01G0667600 OS01G0809300 OS01G0848700 OS01G0866300 OS01G0883900 OS02G0120800 OS02G0158100 OS02G0452500 OS02G0559800 OS02G0560200 OS02G0560600 OS02G0561000 OS02G0561400 OS02G0561800 OS02G0755000 OS02G0797700 OS02G0803300 OS02G0806600 OS03G0186800 OS03G0259700 OS03G0262900 OS03G0275500 OS03G0582200 OS03G0747900 OS04G0218400 OS04G0611400 OS04G0618700 OS04G0636100 OS04G0669…
0.0293313	179	1347	1.2103	Cytosol	http://amigo.geneontology.org/amigo/term/GO:0005829	OS01G0100700 OS01G0118000 OS01G0127900 OS01G0160100 OS01G0191100 OS01G0217500 OS01G0323600 OS01G0358400 OS01G0516600 OS01G0559100 OS01G0708500 OS01G0749400 OS01G0780800 OS01G0801600 OS01G0834600 OS01G0841600 OS01G0847800 OS01G0860300 OS01G0865400 OS01G0894300 OS01G0896700 OS01G0896800 OS01G0905800 OS01G0953600 OS01G0974800 OS02G0102900 OS02G0103700 OS02G0109100 OS02G0123500 OS02G0134000 OS02G0139…
0.0293313	69	456	1.37814	Cytoplasmic vesicle	http://amigo.geneontology.org/amigo/term/GO:0031410	OS01G0276400 OS01G0667600 OS01G0809300 OS01G0848700 OS01G0866300 OS01G0883900 OS02G0120800 OS02G0158100 OS02G0452500 OS02G0559800 OS02G0560200 OS02G0560600 OS02G0561000 OS02G0561400 OS02G0561800 OS02G0755000 OS02G0797700 OS02G0803300 OS02G0806600 OS03G0186800 OS03G0259700 OS03G0262900 OS03G0275500 OS03G0582200 OS04G0218400 OS04G0611400 OS04G0618700 OS04G0636100 OS04G0669300 OS05G0102900 OS05G0112…
0.0293313	69	457	1.37512	Intracellular vesicle	http://amigo.geneontology.org/amigo/term/GO:0097708	OS01G0276400 OS01G0667600 OS01G0809300 OS01G0848700 OS01G0866300 OS01G0883900 OS02G0120800 OS02G0158100 OS02G0452500 OS02G0559800 OS02G0560200 OS02G0560600 OS02G0561000 OS02G0561400 OS02G0561800 OS02G0755000 OS02G0797700 OS02G0803300 OS02G0806600 OS03G0186800 OS03G0259700 OS03G0262900 OS03G0275500 OS03G0582200 OS04G0218400 OS04G0611400 OS04G0618700 OS04G0636100 OS04G0669300 OS05G0102900 OS05G0112…
0.0293313	45	275	1.49035	Cell-cell junction	http://amigo.geneontology.org/amigo/term/GO:0005911	OS01G0128400 OS01G0212400 OS01G0270300 OS01G0327100 OS01G0327400 OS01G0357900 OS01G0358100 OS01G0769700 OS01G0787000 OS01G0864300 OS01G0864500 OS01G0962700 OS01G0963000 OS02G0274100 OS02G0719700 OS03G0121200 OS03G0136900 OS03G0218400 OS03G0333200 OS04G0395100 OS04G0503600 OS04G0685300 OS04G0685400 OS04G0688100 OS04G0688300 OS05G0134400 OS05G0162500 OS05G0318700 OS05G0557200 OS06G0136000 OS06G0172…
0.0293313	45	275	1.49035	Plasmodesma	http://amigo.geneontology.org/amigo/term/GO:0009506	OS01G0128400 OS01G0212400 OS01G0270300 OS01G0327100 OS01G0327400 OS01G0357900 OS01G0358100 OS01G0769700 OS01G0787000 OS01G0864300 OS01G0864500 OS01G0962700 OS01G0963000 OS02G0274100 OS02G0719700 OS03G0121200 OS03G0136900 OS03G0218400 OS03G0333200 OS04G0395100 OS04G0503600 OS04G0685300 OS04G0685400 OS04G0688100 OS04G0688300 OS05G0134400 OS05G0162500 OS05G0318700 OS05G0557200 OS06G0136000 OS06G0172…
0.0293313	45	275	1.49035	Cell junction	http://amigo.geneontology.org/amigo/term/GO:0030054	OS01G0128400 OS01G0212400 OS01G0270300 OS01G0327100 OS01G0327400 OS01G0357900 OS01G0358100 OS01G0769700 OS01G0787000 OS01G0864300 OS01G0864500 OS01G0962700 OS01G0963000 OS02G0274100 OS02G0719700 OS03G0121200 OS03G0136900 OS03G0218400 OS03G0333200 OS04G0395100 OS04G0503600 OS04G0685300 OS04G0685400 OS04G0688100 OS04G0688300 OS05G0134400 OS05G0162500 OS05G0318700 OS05G0557200 OS06G0136000 OS06G0172…
0.0293313	45	275	1.49035	Symplast	http://amigo.geneontology.org/amigo/term/GO:0055044	OS01G0128400 OS01G0212400 OS01G0270300 OS01G0327100 OS01G0327400 OS01G0357900 OS01G0358100 OS01G0769700 OS01G0787000 OS01G0864300 OS01G0864500 OS01G0962700 OS01G0963000 OS02G0274100 OS02G0719700 OS03G0121200 OS03G0136900 OS03G0218400 OS03G0333200 OS04G0395100 OS04G0503600 OS04G0685300 OS04G0685400 OS04G0688100 OS04G0688300 OS05G0134400 OS05G0162500 OS05G0318700 OS05G0557200 OS06G0136000 OS06G0172…
0.0293313	45	275	1.49035	Anchoring junction	http://amigo.geneontology.org/amigo/term/GO:0070161	OS01G0128400 OS01G0212400 OS01G0270300 OS01G0327100 OS01G0327400 OS01G0357900 OS01G0358100 OS01G0769700 OS01G0787000 OS01G0864300 OS01G0864500 OS01G0962700 OS01G0963000 OS02G0274100 OS02G0719700 OS03G0121200 OS03G0136900 OS03G0218400 OS03G0333200 OS04G0395100 OS04G0503600 OS04G0685300 OS04G0685400 OS04G0688100 OS04G0688300 OS05G0134400 OS05G0162500 OS05G0318700 OS05G0557200 OS06G0136000 OS06G0172…
0.0293313	28	151	1.68884	Plant-type cell wall	http://amigo.geneontology.org/amigo/term/GO:0009505	OS01G0174300 OS01G0270300 OS01G0327100 OS01G0327400 OS01G0514700 OS01G0787000 OS01G0892500 OS01G0962700 OS01G0963000 OS02G0702400 OS03G0121200 OS03G0320100 OS04G0688100 OS04G0688300 OS05G0134400 OS06G0643900 OS06G0681600 OS06G0687450 OS07G0209000 OS07G0510900 OS07G0679300 OS08G0113000 OS10G0569300 OS11G0131900 OS11G0132600 OS12G0128700 OS12G0429200 OS12G0578400
0.0293313	18	83	1.97516	Transporter complex	http://amigo.geneontology.org/amigo/term/GO:1990351	OS01G0720300 OS01G0817000 OS02G0541700 OS02G0816800 OS03G0212700 OS03G0786000 OS03G0806900 OS04G0398500 OS04G0502900 OS04G0581300 OS05G0176600 OS05G0301700 OS05G0400400 OS07G0570100 OS09G0568900 OS10G0576000 OS11G0162200 OS12G0571200
0.0293313	9	30	2.73231	Mitochondrial intermembrane space	http://amigo.geneontology.org/amigo/term/GO:0005758	OS01G0885000 OS02G0794600 OS03G0825400 OS04G0527700 OS04G0581300 OS04G0674400 OS05G0420600 OS09G0420700 OS12G0571200
0.0367229	10	37	2.46154	Golgi transport complex	http://amigo.geneontology.org/amigo/term/GO:0017119	OS02G0559800 OS02G0560200 OS02G0560600 OS02G0561000 OS02G0561400 OS02G0561800 OS04G0611400 OS06G0218300 OS07G0680000 OS09G0468300
0.041122	9	32	2.56154	Organelle envelope lumen	http://amigo.geneontology.org/amigo/term/GO:0031970	OS01G0885000 OS02G0794600 OS03G0825400 OS04G0527700 OS04G0581300 OS04G0674400 OS05G0420600 OS09G0420700 OS12G0571200
0.0435227	10	38	2.39676	Golgi cisterna	http://amigo.geneontology.org/amigo/term/GO:0031985	OS02G0275200 OS02G0763200 OS02G0763900 OS03G0187700 OS04G0449200 OS04G0618200 OS04G0636100 OS07G0139400 OS08G0334900 OS08G0440000
0.0435806	82	570	1.31023	Membrane protein complex	http://amigo.geneontology.org/amigo/term/GO:0098796	OS01G0222500 OS01G0276200 OS01G0565900 OS01G0588200 OS01G0600000 OS01G0612200 OS01G0659200 OS01G0672500 OS01G0685800 OS01G0711000 OS01G0720300 OS01G0817000 OS01G0934400 OS01G0935900 OS02G0175400 OS02G0178400 OS02G0541700 OS02G0631100 OS02G0673600 OS02G0806600 OS02G0816800 OS02G0824700 OS02G0827900 OS03G0114900 OS03G0186800 OS03G0187700 OS03G0202200 OS03G0212700 OS03G0213100 OS03G0390400 OS03G0678…
0.0446737	15	69	1.97993	Transmembrane transporter complex	http://amigo.geneontology.org/amigo/term/GO:1902495	OS01G0720300 OS01G0817000 OS02G0541700 OS02G0816800 OS03G0212700 OS03G0806900 OS04G0398500 OS04G0502900 OS05G0176600 OS05G0301700 OS05G0400400 OS07G0570100 OS09G0568900 OS10G0576000 OS11G0162200
0.0446737	4	8	4.55384	Respiratory chain complex IV	http://amigo.geneontology.org/amigo/term/GO:0045277	OS01G0612200 OS03G0390400 OS04G0498200 OS06G0142700

## Sheet: MF
#Enrichment Analysis of uDEGs based on MF of GO
Enrichment FDR	nGenes	Pathway Genes	Fold Enrichment	Pathway	URL	Genes
1.11218e-40	376	1672	2.04814	Kinase activity	http://amigo.geneontology.org/amigo/term/GO:0016301	OS01G0110500 OS01G0113200 OS01G0113300 OS01G0113650 OS01G0114100 OS01G0116200 OS01G0136400 OS01G0136800 OS01G0137250 OS01G0137500 OS01G0138400 OS01G0155200 OS01G0167900 OS01G0168100 OS01G0191700 OS01G0223800 OS01G0223900 OS01G0227200 OS01G0276700 OS01G0365000 OS01G0384300 OS01G0510100 OS01G0514700 OS01G0548600 OS01G0577600 OS01G0621600 OS01G0622600 OS01G0660300 OS01G0668901 OS01G0670100 OS01G0674…
1.6238e-37	344	1525	2.05446	Phosphotransferase activity, alcohol group as acceptor	http://amigo.geneontology.org/amigo/term/GO:0016773	OS01G0110500 OS01G0113200 OS01G0113300 OS01G0113650 OS01G0114100 OS01G0116200 OS01G0136400 OS01G0136800 OS01G0137250 OS01G0137500 OS01G0138400 OS01G0155200 OS01G0191700 OS01G0223800 OS01G0223900 OS01G0227200 OS01G0276700 OS01G0365000 OS01G0384300 OS01G0510100 OS01G0514700 OS01G0548600 OS01G0577600 OS01G0621600 OS01G0622600 OS01G0660300 OS01G0668901 OS01G0670100 OS01G0674800 OS01G0690800 OS01G0691…
6.53546e-34	388	1875	1.88468	Transferase activity, transferring phosphorus-containing groups	http://amigo.geneontology.org/amigo/term/GO:0016772	OS01G0110500 OS01G0113200 OS01G0113300 OS01G0113650 OS01G0114100 OS01G0116200 OS01G0118300 OS01G0136400 OS01G0136800 OS01G0137250 OS01G0137500 OS01G0138400 OS01G0155200 OS01G0167900 OS01G0168100 OS01G0191700 OS01G0223800 OS01G0223900 OS01G0227200 OS01G0276700 OS01G0365000 OS01G0384300 OS01G0510100 OS01G0514700 OS01G0548600 OS01G0577600 OS01G0621600 OS01G0622600 OS01G0660300 OS01G0668901 OS01G0670…
2.01236e-32	307	1378	2.02907	Protein kinase activity	http://amigo.geneontology.org/amigo/term/GO:0004672	OS01G0110500 OS01G0113200 OS01G0113300 OS01G0113650 OS01G0114100 OS01G0116200 OS01G0136400 OS01G0136800 OS01G0137250 OS01G0137500 OS01G0138400 OS01G0155200 OS01G0223800 OS01G0223900 OS01G0227200 OS01G0365000 OS01G0384300 OS01G0510100 OS01G0514700 OS01G0548600 OS01G0577600 OS01G0621600 OS01G0622600 OS01G0668901 OS01G0670100 OS01G0674800 OS01G0690800 OS01G0691050 OS01G0699100 OS01G0699400 OS01G0699…
3.05785e-26	241	1064	2.06293	Protein serine/threonine kinase activity	http://amigo.geneontology.org/amigo/term/GO:0004674	OS01G0110500 OS01G0113650 OS01G0136400 OS01G0137250 OS01G0137500 OS01G0155200 OS01G0223800 OS01G0223900 OS01G0227200 OS01G0365000 OS01G0384300 OS01G0510100 OS01G0514700 OS01G0548600 OS01G0622600 OS01G0668901 OS01G0670100 OS01G0690800 OS01G0699600 OS01G0738300 OS01G0742400 OS01G0748600 OS01G0750600 OS01G0769700 OS01G0783800 OS01G0784200 OS01G0832900 OS01G0885700 OS01G0892800 OS01G0899000 OS01G0960…
1.40948e-15	316	1800	1.59891	Oxidoreductase activity	http://amigo.geneontology.org/amigo/term/GO:0016491	OS01G0120600 OS01G0159400 OS01G0174300 OS01G0174900 OS01G0200400 OS01G0209700 OS01G0211600 OS01G0241400 OS01G0248400 OS01G0270300 OS01G0276100 OS01G0281600 OS01G0327100 OS01G0327400 OS01G0348600 OS01G0354200 OS01G0368900 OS01G0369900 OS01G0370000 OS01G0375200 OS01G0528800 OS01G0566500 OS01G0580500 OS01G0602400 OS01G0612200 OS01G0627500 OS01G0627900 OS01G0628700 OS01G0649100 OS01G0654500 OS01G0667…
3.09582e-11	81	316	2.33457	Calcium ion binding	http://amigo.geneontology.org/amigo/term/GO:0005509	OS01G0135700 OS01G0212400 OS01G0267900 OS01G0279300 OS01G0365000 OS01G0604500 OS01G0622600 OS01G0783700 OS01G0895600 OS01G0934400 OS01G0949300 OS01G0955100 OS02G0111600 OS02G0126400 OS02G0158100 OS02G0631100 OS02G0632800 OS02G0633066 OS02G0685900 OS02G0733500 OS02G0753800 OS02G0807200 OS02G0807800 OS03G0319300 OS03G0331700 OS03G0688300 OS03G0743500 OS03G0788500 OS03G0832200 OS04G0127500 OS04G0365…
3.80353e-10	88	373	2.14873	Carbohydrate binding	http://amigo.geneontology.org/amigo/term/GO:0030246	OS01G0113200 OS01G0113300 OS01G0114100 OS01G0116200 OS01G0136400 OS01G0136700 OS01G0136800 OS01G0138400 OS01G0268600 OS01G0287600 OS01G0348900 OS01G0365000 OS01G0580200 OS01G0690600 OS01G0690800 OS01G0895600 OS02G0111600 OS02G0577300 OS02G0605900 OS02G0632800 OS02G0632900 OS02G0633066 OS02G0640500 OS02G0712700 OS02G0807200 OS02G0807800 OS02G0807900 OS03G0132900 OS03G0225700 OS03G0255100 OS03G0294…
8.88517e-10	234	1381	1.54323	Transporter activity	http://amigo.geneontology.org/amigo/term/GO:0005215	OS01G0212400 OS01G0222500 OS01G0224400 OS01G0225000 OS01G0276200 OS01G0290700 OS01G0329400 OS01G0337500 OS01G0385400 OS01G0541800 OS01G0571000 OS01G0588200 OS01G0597600 OS01G0600000 OS01G0606000 OS01G0609300 OS01G0609900 OS01G0612200 OS01G0621200 OS01G0623200 OS01G0647100 OS01G0648000 OS01G0659200 OS01G0684900 OS01G0685800 OS01G0695800 OS01G0708900 OS01G0711000 OS01G0720300 OS01G0723800 OS01G0748…
4.21714e-09	134	691	1.76618	Glycosyltransferase activity	http://amigo.geneontology.org/amigo/term/GO:0016757	OS01G0118400 OS01G0118700 OS01G0119100 OS01G0176000 OS01G0176200 OS01G0201100 OS01G0498300 OS01G0597800 OS01G0638000 OS01G0672500 OS01G0720600 OS01G0727100 OS01G0772500 OS01G0805400 OS01G0841200 OS01G0850100 OS01G0851100 OS01G0858900 OS01G0865400 OS01G0867600 OS01G0880200 OS01G0926400 OS01G0926600 OS01G0926700 OS01G0956200 OS02G0135500 OS02G0275200 OS02G0327500 OS02G0329800 OS02G0331200 OS02G0566…
1.5107e-08	221	1328	1.51566	Transmembrane transporter activity	http://amigo.geneontology.org/amigo/term/GO:0022857	OS01G0212400 OS01G0222500 OS01G0224400 OS01G0225000 OS01G0276200 OS01G0290700 OS01G0329400 OS01G0337500 OS01G0385400 OS01G0541800 OS01G0571000 OS01G0588200 OS01G0597600 OS01G0600000 OS01G0606000 OS01G0609300 OS01G0609900 OS01G0612200 OS01G0621200 OS01G0623200 OS01G0647100 OS01G0648000 OS01G0659200 OS01G0684900 OS01G0685800 OS01G0695800 OS01G0708900 OS01G0711000 OS01G0720300 OS01G0723800 OS01G0748…
1.5107e-08	64	255	2.28585	Protein serine kinase activity	http://amigo.geneontology.org/amigo/term/GO:0106310	OS01G0155200 OS01G0223800 OS01G0223900 OS01G0510100 OS01G0622600 OS01G0668901 OS01G0670100 OS01G0783800 OS01G0784200 OS01G0885700 OS02G0126400 OS02G0135200 OS02G0551100 OS02G0602100 OS02G0640500 OS02G0685900 OS03G0126800 OS03G0285800 OS03G0422800 OS03G0556600 OS03G0688300 OS03G0788500 OS03G0847600 OS04G0103500 OS04G0103700 OS04G0419900 OS04G0420900 OS04G0432000 OS04G0457800 OS04G0616300 OS04G0618…
2.8751e-08	83	375	2.01584	Lyase activity	http://amigo.geneontology.org/amigo/term/GO:0016829	OS01G0100900 OS01G0118000 OS01G0150200 OS01G0160100 OS01G0217500 OS01G0269000 OS01G0315800 OS01G0348600 OS01G0375200 OS01G0663500 OS01G0796400 OS01G0905800 OS01G0959800 OS02G0109100 OS02G0121700 OS02G0152400 OS02G0178800 OS02G0244700 OS02G0274100 OS02G0571100 OS02G0572400 OS02G0621300 OS02G0626400 OS02G0627100 OS02G0635000 OS03G0125100 OS03G0136900 OS03G0215800 OS03G0225900 OS03G0236200 OS03G0248…
6.41879e-08	116	600	1.76082	Active transmembrane transporter activity	http://amigo.geneontology.org/amigo/term/GO:0022804	OS01G0212400 OS01G0222500 OS01G0290700 OS01G0337500 OS01G0609300 OS01G0609900 OS01G0612200 OS01G0647100 OS01G0659200 OS01G0684900 OS01G0685800 OS01G0695800 OS01G0711000 OS01G0720300 OS01G0723800 OS01G0748950 OS01G0749900 OS01G0817000 OS01G0913300 OS02G0175400 OS02G0176700 OS02G0178400 OS02G0541700 OS02G0614500 OS02G0676400 OS02G0693700 OS02G0699000 OS02G0718900 OS02G0767500 OS02G0802500 OS02G0824…
6.41879e-08	56	218	2.33959	Oxidoreductase activity, acting on the CH-OH group of donors, NAD or NADP as acceptor	http://amigo.geneontology.org/amigo/term/GO:0016616	OS01G0248400 OS01G0276100 OS01G0348600 OS01G0375200 OS01G0528800 OS01G0649100 OS01G0654500 OS01G0723400 OS01G0796400 OS01G0801600 OS01G0829800 OS01G0847800 OS02G0105400 OS02G0123500 OS02G0180700 OS02G0274100 OS02G0600400 OS03G0189600 OS03G0318500 OS03G0654600 OS03G0757900 OS04G0167800 OS04G0179200 OS04G0224900 OS04G0229100 OS04G0376300 OS04G0447600 OS04G0447700 OS04G0479200 OS04G0483500 OS04G0630…
6.41879e-08	38	120	2.8841	Calmodulin binding	http://amigo.geneontology.org/amigo/term/GO:0005516	OS01G0134700 OS01G0570800 OS01G0622600 OS02G0126400 OS02G0176700 OS02G0625300 OS02G0685900 OS02G0807000 OS02G0821400 OS03G0129100 OS03G0203700 OS03G0211400 OS03G0388500 OS03G0688300 OS03G0747900 OS03G0778000 OS03G0788500 OS04G0584600 OS05G0489900 OS05G0585500 OS07G0409900 OS07G0515100 OS07G0568600 OS07G0686600 OS08G0360300 OS08G0517200 OS08G0540400 OS10G0418100 OS10G0541000 OS11G0171500 OS11G0664…
1.17319e-07	45	160	2.56154	Polysaccharide binding	http://amigo.geneontology.org/amigo/term/GO:0030247	OS01G0113200 OS01G0113300 OS01G0114100 OS01G0116200 OS01G0136400 OS01G0136700 OS01G0136800 OS01G0138400 OS01G0287600 OS01G0365000 OS01G0690600 OS01G0690800 OS02G0111600 OS02G0605900 OS02G0632800 OS02G0632900 OS02G0633066 OS02G0807200 OS02G0807800 OS02G0807900 OS03G0132900 OS03G0225700 OS03G0294200 OS03G0418000 OS04G0127500 OS04G0307500 OS04G0365100 OS04G0368000 OS04G0494100 OS04G0598900 OS04G0599…
1.26915e-07	86	408	1.91976	Hydrolase activity, hydrolyzing O-glycosyl compounds	http://amigo.geneontology.org/amigo/term/GO:0004553	OS01G0268600 OS01G0287600 OS01G0332100 OS01G0580200 OS01G0618900 OS01G0660200 OS01G0687400 OS01G0713200 OS01G0860500 OS01G0860800 OS01G0891100 OS01G0940700 OS01G0940800 OS01G0944700 OS01G0944800 OS01G0947000 OS02G0532900 OS02G0550600 OS02G0605900 OS02G0696500 OS02G0738600 OS02G0771700 OS03G0132900 OS03G0243700 OS03G0255100 OS03G0320100 OS03G0329500 OS03G0418000 OS03G0656800 OS03G0669300 OS03G0703…
7.00379e-07	43	158	2.47867	Vitamin binding	http://amigo.geneontology.org/amigo/term/GO:0019842	OS01G0100900 OS01G0160100 OS01G0192900 OS01G0736400 OS01G0760600 OS01G0871300 OS02G0112900 OS02G0236000 OS03G0157900 OS03G0195100 OS03G0215800 OS03G0236200 OS03G0643300 OS03G0708100 OS03G0713000 OS03G0720300 OS03G0727600 OS03G0747800 OS03G0761900 OS03G0803500 OS04G0165700 OS04G0578000 OS04G0614500 OS04G0614600 OS04G0667400 OS05G0367400 OS05G0469600 OS05G0475400 OS06G0242600 OS06G0345200 OS06G0548…
1.10909e-06	20	46	3.95986	Chitinase activity	http://amigo.geneontology.org/amigo/term/GO:0004568	OS01G0287600 OS01G0660200 OS01G0687400 OS01G0860500 OS02G0605900 OS03G0132900 OS03G0418000 OS04G0493400 OS04G0494100 OS05G0247100 OS05G0399300 OS06G0356800 OS06G0726100 OS06G0726200 OS08G0518800 OS08G0518900 OS10G0416100 OS10G0542900 OS10G0543400 OS11G0700900
1.33063e-06	58	250	2.11298	Oxidoreductase activity, acting on CH-OH group of donors	http://amigo.geneontology.org/amigo/term/GO:0016614	OS01G0248400 OS01G0276100 OS01G0348600 OS01G0375200 OS01G0528800 OS01G0649100 OS01G0654500 OS01G0723400 OS01G0796400 OS01G0801600 OS01G0829800 OS01G0847800 OS02G0105400 OS02G0123500 OS02G0180700 OS02G0274100 OS02G0600400 OS03G0189600 OS03G0318500 OS03G0654600 OS03G0757900 OS04G0167800 OS04G0179200 OS04G0224900 OS04G0229100 OS04G0376300 OS04G0447600 OS04G0447700 OS04G0479200 OS04G0483500 OS04G0623…
1.72164e-06	26	74	3.2	Carbohydrate derivative transmembrane transporter activity	http://amigo.geneontology.org/amigo/term/GO:1901505	OS01G0647100 OS02G0226300 OS02G0604300 OS02G0614500 OS02G0689200 OS02G0718900 OS03G0215000 OS03G0286300 OS03G0826300 OS04G0490600 OS04G0587500 OS05G0392700 OS06G0593100 OS06G0695800 OS07G0523400 OS07G0523600 OS07G0523965 OS07G0557100 OS07G0557200 OS07G0581000 OS08G0104900 OS08G0107400 OS08G0187800 OS09G0297400 OS09G0467400 OS10G0479700
2.68849e-06	33	111	2.70769	Pyridoxal phosphate binding	http://amigo.geneontology.org/amigo/term/GO:0030170	OS01G0100900 OS01G0192900 OS01G0736400 OS01G0760600 OS01G0871300 OS02G0112900 OS02G0236000 OS03G0157900 OS03G0195100 OS03G0215800 OS03G0236200 OS03G0643300 OS03G0713000 OS03G0720300 OS03G0727600 OS03G0747800 OS04G0165700 OS04G0578000 OS04G0614500 OS04G0614600 OS05G0475400 OS06G0242600 OS06G0345200 OS06G0548000 OS06G0632200 OS07G0617800 OS08G0140300 OS08G0140500 OS10G0189600 OS10G0380800 OS10G0390…
2.68849e-06	33	111	2.70769	Vitamin B6 binding	http://amigo.geneontology.org/amigo/term/GO:0070279	OS01G0100900 OS01G0192900 OS01G0736400 OS01G0760600 OS01G0871300 OS02G0112900 OS02G0236000 OS03G0157900 OS03G0195100 OS03G0215800 OS03G0236200 OS03G0643300 OS03G0713000 OS03G0720300 OS03G0727600 OS03G0747800 OS04G0165700 OS04G0578000 OS04G0614500 OS04G0614600 OS05G0475400 OS06G0242600 OS06G0345200 OS06G0548000 OS06G0632200 OS07G0617800 OS08G0140300 OS08G0140500 OS10G0189600 OS10G0380800 OS10G0390…
8.89053e-06	89	470	1.72465	Hydrolase activity, acting on glycosyl bonds	http://amigo.geneontology.org/amigo/term/GO:0016798	OS01G0268600 OS01G0287600 OS01G0332100 OS01G0580200 OS01G0618900 OS01G0660200 OS01G0687400 OS01G0708500 OS01G0713200 OS01G0860500 OS01G0860800 OS01G0891100 OS01G0940700 OS01G0940800 OS01G0944700 OS01G0944800 OS01G0947000 OS02G0532900 OS02G0550600 OS02G0605900 OS02G0696500 OS02G0738600 OS02G0771700 OS03G0132900 OS03G0243700 OS03G0255100 OS03G0320100 OS03G0329500 OS03G0418000 OS03G0656800 OS03G0669…
8.89053e-06	36	133	2.46524	Carbon-carbon lyase activity	http://amigo.geneontology.org/amigo/term/GO:0016830	OS01G0100900 OS01G0118000 OS01G0160100 OS01G0269000 OS01G0315800 OS01G0905800 OS01G0959800 OS02G0109100 OS02G0152400 OS02G0178800 OS02G0244700 OS02G0572400 OS02G0621300 OS03G0125100 OS03G0236200 OS03G0264400 OS03G0718000 OS03G0720300 OS03G0826500 OS04G0463500 OS04G0516600 OS05G0363200 OS05G0402700 OS05G0469600 OS06G0131300 OS06G0226950 OS08G0120600 OS08G0140300 OS08G0140500 OS08G0320400 OS08G0366…
1.33294e-05	20	53	3.43686	Transaminase activity	http://amigo.geneontology.org/amigo/term/GO:0008483	OS01G0760600 OS01G0871300 OS02G0112900 OS02G0236000 OS03G0157900 OS03G0195100 OS03G0231600 OS03G0643300 OS04G0614500 OS04G0614600 OS05G0244700 OS05G0475400 OS06G0345200 OS06G0548000 OS07G0617800 OS10G0390500 OS10G0390600 OS11G0133700 OS12G0131100 OS12G0131150
1.33294e-05	20	53	3.43686	Transferase activity, transferring nitrogenous groups	http://amigo.geneontology.org/amigo/term/GO:0016769	OS01G0760600 OS01G0871300 OS02G0112900 OS02G0236000 OS03G0157900 OS03G0195100 OS03G0231600 OS03G0643300 OS04G0614500 OS04G0614600 OS05G0244700 OS05G0475400 OS06G0345200 OS06G0548000 OS07G0617800 OS10G0390500 OS10G0390600 OS11G0133700 OS12G0131100 OS12G0131150
1.84394e-05	37	143	2.35653	Carbon-oxygen lyase activity	http://amigo.geneontology.org/amigo/term/GO:0016835	OS01G0150200 OS01G0217500 OS01G0348600 OS01G0375200 OS01G0663500 OS01G0796400 OS02G0121700 OS02G0274100 OS02G0571100 OS02G0635000 OS03G0136900 OS03G0225900 OS03G0248600 OS03G0254800 OS03G0278200 OS03G0337900 OS03G0361600 OS03G0361700 OS03G0767000 OS04G0178300 OS04G0179700 OS04G0340300 OS04G0341500 OS04G0344100 OS04G0406600 OS06G0632200 OS07G0182100 OS07G0694600 OS08G0168000 OS08G0411000 OS08G0470…
1.86543e-05	38	149	2.32277	Magnesium ion binding	http://amigo.geneontology.org/amigo/term/GO:0000287	OS01G0160100 OS01G0248400 OS01G0276100 OS01G0276700 OS01G0654500 OS01G0660300 OS01G0723600 OS01G0757900 OS01G0974800 OS02G0121700 OS02G0571100 OS02G0621700 OS03G0248600 OS03G0326000 OS03G0326100 OS03G0326200 OS03G0361600 OS03G0361700 OS04G0178300 OS04G0179700 OS04G0340300 OS04G0341500 OS04G0344100 OS04G0687100 OS05G0100600 OS05G0438500 OS05G0469600 OS06G0225800 OS06G0565900 OS06G0617800 OS08G0168…
3.04236e-05	51	231	2.01079	Primary active transmembrane transporter activity	http://amigo.geneontology.org/amigo/term/GO:0015399	OS01G0222500 OS01G0290700 OS01G0337500 OS01G0609300 OS01G0609900 OS01G0612200 OS01G0659200 OS01G0685800 OS01G0695800 OS01G0711000 OS01G0720300 OS01G0723800 OS02G0175400 OS02G0176700 OS02G0178400 OS02G0541700 OS02G0693700 OS02G0802500 OS02G0824700 OS03G0203700 OS03G0280000 OS03G0689300 OS04G0137500 OS04G0194500 OS04G0209200 OS04G0398500 OS04G0601700 OS05G0120700 OS05G0222200 OS05G0593100 OS06G0142…
4.20969e-05	145	897	1.47226	DNA-binding transcription factor activity	http://amigo.geneontology.org/amigo/term/GO:0003700	OS01G0108600 OS01G0134700 OS01G0141000 OS01G0165000 OS01G0185900 OS01G0246601 OS01G0313300 OS01G0584900 OS01G0624700 OS01G0626400 OS01G0656400 OS01G0693400 OS01G0705700 OS01G0714800 OS01G0758200 OS01G0821600 OS01G0826400 OS01G0844900 OS01G0859100 OS01G0867300 OS01G0868000 OS01G0881500 OS01G0885900 OS01G0952800 OS01G0968800 OS02G0181300 OS02G0187700 OS02G0462800 OS02G0527300 OS02G0654700 OS02G0673…
4.53264e-05	16	39	3.73649	Calmodulin-dependent protein kinase activity	http://amigo.geneontology.org/amigo/term/GO:0004683	OS01G0622600 OS02G0126400 OS02G0625300 OS02G0685900 OS02G0807000 OS02G0821400 OS03G0688300 OS03G0788500 OS04G0584600 OS05G0489900 OS05G0585500 OS07G0409900 OS07G0515100 OS07G0568600 OS08G0540400 OS11G0171500
6.16388e-05	22	68	2.94661	Nucleobase-containing compound transmembrane transporter activity	http://amigo.geneontology.org/amigo/term/GO:0015932	OS01G0647100 OS02G0226300 OS02G0604300 OS02G0614500 OS02G0689200 OS02G0718900 OS03G0215000 OS03G0286300 OS03G0826300 OS04G0490600 OS04G0587500 OS05G0392700 OS06G0593100 OS06G0695800 OS07G0523400 OS07G0557100 OS07G0557200 OS07G0581000 OS08G0104900 OS08G0107400 OS09G0467400 OS10G0479700
0.000117175	88	495	1.61914	Hexosyltransferase activity	http://amigo.geneontology.org/amigo/term/GO:0016758	OS01G0176000 OS01G0176200 OS01G0201100 OS01G0597800 OS01G0638000 OS01G0672500 OS01G0720600 OS01G0727100 OS01G0772500 OS01G0805400 OS01G0850100 OS01G0865400 OS01G0867600 OS02G0275200 OS02G0327500 OS02G0566800 OS02G0577300 OS02G0578300 OS02G0594900 OS02G0696500 OS02G0744650 OS02G0745400 OS02G0755900 OS02G0763200 OS02G0763900 OS02G0802700 OS03G0124100 OS03G0287800 OS03G0316200 OS03G0340500 OS03G0401…
0.000117175	24	81	2.69857	Hydro-lyase activity	http://amigo.geneontology.org/amigo/term/GO:0016836	OS01G0150200 OS01G0217500 OS01G0348600 OS01G0375200 OS01G0663500 OS01G0796400 OS02G0274100 OS02G0635000 OS03G0136900 OS03G0225900 OS03G0248600 OS03G0278200 OS03G0337900 OS03G0767000 OS04G0406600 OS06G0632200 OS07G0182100 OS07G0694600 OS08G0411000 OS08G0470200 OS08G0559600 OS09G0375000 OS09G0544900 OS10G0167300
0.000149253	15	38	3.59514	Calcium-dependent protein serine/threonine kinase activity	http://amigo.geneontology.org/amigo/term/GO:0009931	OS01G0622600 OS02G0126400 OS02G0625300 OS02G0685900 OS02G0807000 OS03G0688300 OS03G0788500 OS04G0584600 OS05G0489900 OS05G0585500 OS07G0409900 OS07G0515100 OS07G0568600 OS08G0540400 OS11G0171500
0.000149253	15	38	3.59514	Calcium-dependent protein kinase activity	http://amigo.geneontology.org/amigo/term/GO:0010857	OS01G0622600 OS02G0126400 OS02G0625300 OS02G0685900 OS02G0807000 OS03G0688300 OS03G0788500 OS04G0584600 OS05G0489900 OS05G0585500 OS07G0409900 OS07G0515100 OS07G0568600 OS08G0540400 OS11G0171500
0.000163736	20	62	2.93796	Organic anion transmembrane transporter activity	http://amigo.geneontology.org/amigo/term/GO:0008514	OS01G0225000 OS01G0647100 OS01G0945100 OS01G0945600 OS01G0945700 OS02G0226300 OS02G0718900 OS03G0641200 OS05G0208000 OS05G0392700 OS06G0593100 OS06G0695800 OS07G0523400 OS07G0523600 OS07G0523965 OS08G0104900 OS08G0187800 OS09G0297400 OS10G0479700 OS10G0573800
0.000216933	40	178	2.04667	Dioxygenase activity	http://amigo.geneontology.org/amigo/term/GO:0051213	OS01G0209700 OS01G0566500 OS01G0667200 OS01G0757200 OS01G0830500 OS01G0832600 OS02G0592000 OS02G0630300 OS02G0696700 OS02G0717500 OS02G0771600 OS03G0122300 OS03G0289800 OS03G0439500 OS03G0700700 OS03G0708100 OS03G0738600 OS03G0761900 OS03G0803500 OS04G0182200 OS04G0447100 OS04G0475600 OS04G0667400 OS05G0149300 OS05G0149400 OS05G0208550 OS05G0556000 OS06G0176700 OS06G0178500 OS07G0154100 OS08G0417…
0.000239012	109	659	1.50643	Ion transmembrane transporter activity	http://amigo.geneontology.org/amigo/term/GO:0015075	OS01G0212400 OS01G0222500 OS01G0225000 OS01G0337500 OS01G0385400 OS01G0588200 OS01G0600000 OS01G0612200 OS01G0623200 OS01G0647100 OS01G0648000 OS01G0659200 OS01G0685800 OS01G0711000 OS01G0748950 OS01G0817000 OS01G0831300 OS01G0913300 OS01G0930400 OS01G0934200 OS01G0945100 OS01G0945600 OS01G0945700 OS02G0175400 OS02G0176700 OS02G0226300 OS02G0245800 OS02G0541700 OS02G0668000 OS02G0699000 OS02G0716…
0.000247409	68	365	1.69677	UDP-glycosyltransferase activity	http://amigo.geneontology.org/amigo/term/GO:0008194	OS01G0176000 OS01G0176200 OS01G0201100 OS01G0597800 OS01G0638000 OS01G0672500 OS01G0720600 OS01G0727100 OS01G0772500 OS01G0805400 OS01G0865400 OS01G0867600 OS02G0327500 OS02G0577300 OS02G0578300 OS02G0594900 OS02G0745400 OS02G0755900 OS02G0802700 OS03G0124100 OS03G0287800 OS03G0316200 OS03G0340500 OS03G0401300 OS03G0702500 OS03G0808100 OS03G0837100 OS03G0841600 OS04G0103100 OS04G0206450 OS04G0206…
0.000450113	47	229	1.86926	Transmembrane receptor protein kinase activity	http://amigo.geneontology.org/amigo/term/GO:0019199	OS01G0110500 OS01G0227200 OS01G0384300 OS01G0510100 OS01G0668901 OS01G0738300 OS01G0750600 OS01G0899000 OS02G0176100 OS02G0186500 OS02G0513000 OS02G0640500 OS02G0712700 OS02G0738400 OS02G0821400 OS03G0125600 OS03G0717000 OS03G0724300 OS03G0772700 OS03G0773300 OS03G0839900 OS03G0844100 OS04G0457800 OS04G0531400 OS04G0531500 OS04G0540900 OS05G0135800 OS05G0218400 OS06G0166900 OS06G0225300 OS06G0283…
0.00054968	50	251	1.81428	Transmembrane signaling receptor activity	http://amigo.geneontology.org/amigo/term/GO:0004888	OS01G0110500 OS01G0227200 OS01G0384300 OS01G0510100 OS01G0668901 OS01G0738300 OS01G0750600 OS01G0899000 OS02G0176100 OS02G0186500 OS02G0513000 OS02G0640500 OS02G0712700 OS02G0738400 OS02G0787600 OS02G0821400 OS03G0125600 OS03G0717000 OS03G0724300 OS03G0772700 OS03G0773300 OS03G0839900 OS03G0844100 OS04G0457800 OS04G0531400 OS04G0531500 OS04G0540900 OS05G0135800 OS05G0218400 OS06G0166900 OS06G0225…
0.00054968	19	62	2.79107	Manganese ion binding	http://amigo.geneontology.org/amigo/term/GO:0030145	OS01G0817700 OS02G0491600 OS02G0532500 OS03G0694000 OS03G0804500 OS04G0288100 OS08G0189400 OS08G0189500 OS08G0189600 OS08G0189700 OS08G0189850 OS08G0189900 OS08G0190100 OS08G0231400 OS11G0261900 OS12G0154700 OS12G0154800 OS12G0434400 OS12G0597500
0.000641143	40	187	1.94817	ATPase-coupled transmembrane transporter activity	http://amigo.geneontology.org/amigo/term/GO:0042626	OS01G0222500 OS01G0290700 OS01G0609300 OS01G0609900 OS01G0659200 OS01G0685800 OS01G0695800 OS01G0711000 OS01G0723800 OS02G0175400 OS02G0176700 OS02G0178400 OS02G0693700 OS02G0824700 OS03G0203700 OS03G0280000 OS03G0689300 OS04G0137500 OS04G0194500 OS04G0209200 OS04G0601700 OS05G0120700 OS05G0222200 OS05G0593100 OS06G0653900 OS06G0662000 OS06G0665800 OS07G0191200 OS07G0522500 OS08G0384500 OS08G0398…
0.000966604	16	49	2.97394	Pyrophosphate hydrolysis-driven proton transmembrane transporter activity	http://amigo.geneontology.org/amigo/term/GO:0009678	OS01G0222500 OS01G0337500 OS01G0659200 OS01G0685800 OS01G0711000 OS02G0175400 OS02G0802500 OS02G0824700 OS03G0689300 OS04G0137500 OS04G0601700 OS05G0120700 OS05G0593100 OS06G0662000 OS07G0191200 OS11G0169900
0.00097529	36	165	1.98713	Transferase activity, transferring alkyl or aryl (other than methyl) groups	http://amigo.geneontology.org/amigo/term/GO:0016765	OS01G0248701 OS01G0323600 OS01G0369700 OS01G0371200 OS01G0527700 OS01G0688300 OS01G0692000 OS01G0692100 OS01G0933900 OS02G0319300 OS03G0215800 OS03G0747800 OS03G0805100 OS04G0165700 OS04G0497400 OS05G0135700 OS05G0311801 OS05G0543400 OS06G0133900 OS07G0168300 OS07G0200700 OS07G0622200 OS08G0388900 OS09G0367700 OS10G0525400 OS10G0525500 OS10G0527400 OS10G0527800 OS10G0528100 OS10G0528300 OS10G0529…
0.0010325	19	65	2.66225	ATPase-coupled cation transmembrane transporter activity	http://amigo.geneontology.org/amigo/term/GO:0019829	OS01G0222500 OS01G0659200 OS01G0685800 OS01G0711000 OS02G0175400 OS02G0176700 OS02G0824700 OS03G0203700 OS03G0689300 OS04G0137500 OS04G0601700 OS05G0120700 OS05G0593100 OS06G0662000 OS06G0665800 OS07G0191200 OS08G0517200 OS10G0418100 OS11G0169900
0.0010325	13	35	3.38286	Nucleotide-sugar transmembrane transporter activity	http://amigo.geneontology.org/amigo/term/GO:0005338	OS02G0604300 OS02G0614500 OS03G0215000 OS03G0286300 OS03G0826300 OS04G0490600 OS06G0593100 OS06G0695800 OS07G0523400 OS07G0581000 OS08G0104900 OS08G0107400 OS10G0479700
0.00122264	45	226	1.81348	Transmembrane receptor protein serine/threonine kinase activity	http://amigo.geneontology.org/amigo/term/GO:0004675	OS01G0110500 OS01G0227200 OS01G0384300 OS01G0668901 OS01G0738300 OS01G0750600 OS01G0899000 OS02G0176100 OS02G0186500 OS02G0513000 OS02G0640500 OS02G0712700 OS02G0821400 OS03G0125600 OS03G0717000 OS03G0724300 OS03G0772700 OS03G0773300 OS03G0839900 OS03G0844100 OS04G0457800 OS04G0531400 OS04G0531500 OS04G0540900 OS05G0135800 OS05G0218400 OS06G0166900 OS06G0225300 OS06G0283300 OS06G0288100 OS06G0660…
0.00133382	57	309	1.68006	Signaling receptor activity	http://amigo.geneontology.org/amigo/term/GO:0038023	OS01G0110500 OS01G0227200 OS01G0384300 OS01G0510100 OS01G0668901 OS01G0738300 OS01G0750600 OS01G0899000 OS02G0176100 OS02G0186500 OS02G0513000 OS02G0554100 OS02G0640500 OS02G0712700 OS02G0738400 OS02G0787600 OS02G0821400 OS03G0125600 OS03G0200000 OS03G0232900 OS03G0300400 OS03G0717000 OS03G0724300 OS03G0772700 OS03G0773300 OS03G0839900 OS03G0844100 OS04G0169100 OS04G0457800 OS04G0531400 OS04G0531…
0.00133418	22	83	2.41409	NAD binding	http://amigo.geneontology.org/amigo/term/GO:0051287	OS01G0248400 OS01G0276100 OS01G0315800 OS01G0348600 OS01G0654500 OS01G0723400 OS01G0796400 OS01G0801600 OS02G0171100 OS02G0274100 OS02G0601300 OS03G0757900 OS05G0186300 OS05G0363200 OS05G0495700 OS06G0486800 OS06G0486900 OS08G0126300 OS08G0447000 OS10G0417600 OS11G0591100 OS12G0443500
0.00138552	23	89	2.35367	Amino acid transmembrane transporter activity	http://amigo.geneontology.org/amigo/term/GO:0015171	OS01G0225000 OS01G0597600 OS01G0621200 OS01G0878400 OS01G0882800 OS01G0945100 OS01G0945600 OS01G0945700 OS02G0191300 OS02G0670900 OS03G0641200 OS03G0654400 OS03G0817200 OS04G0460300 OS04G0543600 OS04G0565500 OS04G0659800 OS05G0586500 OS06G0556000 OS06G0644700 OS08G0127100 OS10G0573800 OS12G0181600
0.00146096	21	78	2.45207	Oxidoreductase activity, acting on the CH-CH group of donors	http://amigo.geneontology.org/amigo/term/GO:0016627	OS01G0159400 OS01G0354200 OS02G0736400 OS04G0490100 OS04G0497000 OS04G0531300 OS05G0125500 OS05G0163700 OS06G0215500 OS06G0215600 OS06G0216000 OS06G0216300 OS06G0346300 OS06G0354500 OS07G0134800 OS08G0327400 OS08G0459600 OS08G0508800 OS10G0389200 OS10G0389300 OS11G0605500
0.00161677	65	369	1.60434	Secondary active transmembrane transporter activity	http://amigo.geneontology.org/amigo/term/GO:0015291	OS01G0212400 OS01G0647100 OS01G0684900 OS01G0748950 OS01G0749900 OS01G0817000 OS01G0913300 OS02G0614500 OS02G0676400 OS02G0699000 OS02G0718900 OS02G0767500 OS02G0827200 OS03G0127900 OS03G0138700 OS03G0150600 OS03G0168000 OS03G0197200 OS03G0215000 OS03G0218400 OS03G0235700 OS03G0286300 OS03G0571900 OS03G0826300 OS04G0186800 OS04G0373400 OS04G0529800 OS04G0571600 OS04G0597600 OS04G0597800 OS04G0631…
0.00161677	5	6	7.58974	Phosphoglycerate transmembrane transporter activity	http://amigo.geneontology.org/amigo/term/GO:0015120	OS07G0523400 OS07G0523600 OS07G0523965 OS08G0187800 OS09G0297400
0.00161677	5	6	7.58974	12-oxophytodienoate reductase activity	http://amigo.geneontology.org/amigo/term/GO:0016629	OS06G0215500 OS06G0215600 OS06G0216000 OS06G0216300 OS08G0459600
0.00161677	5	6	7.58974	Aldonate transmembrane transporter activity	http://amigo.geneontology.org/amigo/term/GO:0042879	OS07G0523400 OS07G0523600 OS07G0523965 OS08G0187800 OS09G0297400
0.0016813	43	217	1.80475	Electron transfer activity	http://amigo.geneontology.org/amigo/term/GO:0009055	OS01G0174900 OS01G0241400 OS01G0281600 OS01G0368900 OS01G0612200 OS01G0667900 OS01G0720300 OS01G0860601 OS01G0885000 OS02G0541700 OS02G0631100 OS02G0649800 OS02G0748800 OS02G0813500 OS03G0709300 OS03G0835400 OS03G0835900 OS03G0850900 OS04G0244400 OS04G0398500 OS04G0508300 OS04G0674400 OS05G0301700 OS05G0420600 OS06G0142700 OS06G0175900 OS06G0177000 OS06G0224200 OS06G0659500 OS06G0718400 OS06G0721…
0.00182807	20	74	2.46154	Glutathione transferase activity	http://amigo.geneontology.org/amigo/term/GO:0004364	OS01G0369700 OS01G0371200 OS01G0692000 OS01G0692100 OS01G0933900 OS02G0319300 OS07G0168300 OS09G0367700 OS10G0525400 OS10G0525500 OS10G0527400 OS10G0527800 OS10G0528100 OS10G0528300 OS10G0529400 OS10G0530900 OS11G0245100 OS11G0588300 OS12G0210200 OS12G0210300
0.00200617	149	1011	1.34228	Transcription regulator activity	http://amigo.geneontology.org/amigo/term/GO:0140110	OS01G0108600 OS01G0134700 OS01G0141000 OS01G0165000 OS01G0185900 OS01G0246601 OS01G0313300 OS01G0584900 OS01G0624700 OS01G0626400 OS01G0656400 OS01G0693400 OS01G0705700 OS01G0714800 OS01G0758200 OS01G0821600 OS01G0826400 OS01G0844900 OS01G0859100 OS01G0867300 OS01G0868000 OS01G0881500 OS01G0885900 OS01G0908200 OS01G0952800 OS01G0968800 OS02G0181300 OS02G0187700 OS02G0274700 OS02G0462800 OS02G0527…
0.00200617	57	316	1.64284	Molecular transducer activity	http://amigo.geneontology.org/amigo/term/GO:0060089	OS01G0110500 OS01G0227200 OS01G0384300 OS01G0510100 OS01G0668901 OS01G0738300 OS01G0750600 OS01G0899000 OS02G0176100 OS02G0186500 OS02G0513000 OS02G0554100 OS02G0640500 OS02G0712700 OS02G0738400 OS02G0787600 OS02G0821400 OS03G0125600 OS03G0200000 OS03G0232900 OS03G0300400 OS03G0717000 OS03G0724300 OS03G0772700 OS03G0773300 OS03G0839900 OS03G0844100 OS04G0169100 OS04G0457800 OS04G0531400 OS04G0531…
0.00200617	25	104	2.18935	Organic acid transmembrane transporter activity	http://amigo.geneontology.org/amigo/term/GO:0005342	OS01G0225000 OS01G0597600 OS01G0621200 OS01G0878400 OS01G0882800 OS01G0945100 OS01G0945600 OS01G0945700 OS02G0191300 OS02G0670900 OS03G0641200 OS03G0654400 OS03G0817200 OS04G0460300 OS04G0543600 OS04G0565500 OS04G0659800 OS05G0208000 OS05G0586500 OS06G0556000 OS06G0644700 OS08G0127100 OS09G0297400 OS10G0573800 OS12G0181600
0.00200617	25	104	2.18935	Carboxylic acid transmembrane transporter activity	http://amigo.geneontology.org/amigo/term/GO:0046943	OS01G0225000 OS01G0597600 OS01G0621200 OS01G0878400 OS01G0882800 OS01G0945100 OS01G0945600 OS01G0945700 OS02G0191300 OS02G0670900 OS03G0641200 OS03G0654400 OS03G0817200 OS04G0460300 OS04G0543600 OS04G0565500 OS04G0659800 OS05G0208000 OS05G0586500 OS06G0556000 OS06G0644700 OS08G0127100 OS09G0297400 OS10G0573800 OS12G0181600
0.00200617	8	16	4.55384	Phosphofructokinase activity	http://amigo.geneontology.org/amigo/term/GO:0008443	OS01G0191700 OS03G0294200 OS05G0194900 OS05G0524400 OS08G0345700 OS09G0298100 OS09G0415800 OS10G0405600
0.00220659	34	161	1.92336	Antiporter activity	http://amigo.geneontology.org/amigo/term/GO:0015297	OS01G0212400 OS01G0647100 OS01G0684900 OS01G0749900 OS02G0614500 OS02G0676400 OS02G0718900 OS03G0127900 OS03G0215000 OS03G0286300 OS03G0571900 OS03G0826300 OS04G0373400 OS04G0571600 OS05G0208000 OS05G0473401 OS05G0494500 OS06G0153200 OS06G0593100 OS07G0523400 OS07G0523600 OS07G0523965 OS07G0581000 OS08G0104900 OS08G0107400 OS08G0135100 OS08G0187800 OS08G0406400 OS09G0297400 OS10G0190900 OS10G0344…
0.00234566	4	4	9.10769	Anthranilate synthase activity	http://amigo.geneontology.org/amigo/term/GO:0004049	OS03G0264400 OS03G0718000 OS03G0826500 OS04G0463500
0.00267337	10	25	3.64308	ATPase-coupled ion transmembrane transporter activity	http://amigo.geneontology.org/amigo/term/GO:0042625	OS01G0222500 OS01G0659200 OS01G0685800 OS01G0711000 OS02G0175400 OS02G0824700 OS04G0137500 OS05G0593100 OS06G0662000 OS11G0169900
0.00267337	10	25	3.64308	ATPase activity, coupled to transmembrane movement of ions, rotational mechanism	http://amigo.geneontology.org/amigo/term/GO:0044769	OS01G0222500 OS01G0659200 OS01G0685800 OS01G0711000 OS02G0175400 OS02G0824700 OS04G0137500 OS05G0593100 OS06G0662000 OS11G0169900
0.00267337	10	25	3.64308	Proton-transporting ATPase activity, rotational mechanism	http://amigo.geneontology.org/amigo/term/GO:0046961	OS01G0222500 OS01G0659200 OS01G0685800 OS01G0711000 OS02G0175400 OS02G0824700 OS04G0137500 OS05G0593100 OS06G0662000 OS11G0169900
0.00270821	71	422	1.53234	Phosphoric ester hydrolase activity	http://amigo.geneontology.org/amigo/term/GO:0042578	OS01G0295700 OS01G0349400 OS01G0513100 OS01G0600500 OS01G0665300 OS01G0693300 OS01G0716800 OS01G0739200 OS01G0749400 OS01G0757900 OS01G0776600 OS02G0567200 OS02G0588500 OS02G0661100 OS02G0738400 OS02G0771400 OS03G0137200 OS03G0207400 OS03G0288700 OS03G0289300 OS03G0292100 OS03G0294200 OS03G0301700 OS03G0386500 OS03G0415200 OS03G0603600 OS03G0626500 OS03G0737300 OS03G0761100 OS03G0805400 OS03G0818…
0.00270821	7	13	4.90414	Acyltransferase, acyl groups converted into alkyl on transfer	http://amigo.geneontology.org/amigo/term/GO:0046912	OS02G0194100 OS02G0232400 OS04G0486950 OS08G0544900 OS09G0521400 OS11G0538900 OS11G0696200
0.00291264	9	21	3.9033	Fatty acid binding	http://amigo.geneontology.org/amigo/term/GO:0005504	OS01G0314100 OS01G0849000 OS02G0778500 OS05G0160300 OS06G0105400 OS06G0203600 OS06G0354500 OS07G0290200 OS11G0605500
0.00312194	43	225	1.74058	Glucosyltransferase activity	http://amigo.geneontology.org/amigo/term/GO:0046527	OS01G0176000 OS01G0176200 OS01G0597800 OS01G0638000 OS01G0672500 OS01G0720600 OS01G0805400 OS01G0865400 OS01G0867600 OS02G0578300 OS02G0696500 OS02G0755900 OS03G0340500 OS03G0401300 OS03G0702500 OS03G0808100 OS03G0837100 OS03G0854600 OS04G0206450 OS04G0206500 OS04G0206700 OS04G0523600 OS04G0525100 OS04G0534100 OS04G0604300 OS05G0176100 OS06G0111800 OS06G0194900 OS06G0282000 OS06G0696400 OS06G0697…
0.00321092	12	35	3.12264	FMN binding	http://amigo.geneontology.org/amigo/term/GO:0010181	OS01G0369900 OS01G0370000 OS01G0953600 OS03G0254800 OS03G0748500 OS04G0623500 OS06G0215500 OS06G0215600 OS06G0215900 OS06G0216000 OS06G0216300 OS08G0459600
0.00351574	40	206	1.76848	Antioxidant activity	http://amigo.geneontology.org/amigo/term/GO:0016209	OS01G0270300 OS01G0327100 OS01G0327400 OS01G0787000 OS01G0832200 OS01G0962700 OS01G0963000 OS02G0753800 OS02G0813500 OS03G0121200 OS03G0235000 OS03G0762400 OS04G0434800 OS04G0465100 OS04G0508300 OS04G0556300 OS04G0651000 OS04G0688100 OS04G0688300 OS05G0134400 OS05G0467300 OS05G0528000 OS06G0521500 OS06G0547400 OS06G0659500 OS06G0681600 OS06G0695500 OS06G0727200 OS07G0665200 OS07G0677100 OS07G0677…
0.00379295	82	510	1.46437	Cation transmembrane transporter activity	http://amigo.geneontology.org/amigo/term/GO:0008324	OS01G0212400 OS01G0222500 OS01G0225000 OS01G0337500 OS01G0600000 OS01G0612200 OS01G0648000 OS01G0659200 OS01G0685800 OS01G0711000 OS01G0748950 OS01G0817000 OS01G0831300 OS01G0913300 OS01G0930400 OS01G0934200 OS01G0945100 OS01G0945600 OS01G0945700 OS02G0175400 OS02G0176700 OS02G0245800 OS02G0541700 OS02G0699000 OS02G0730300 OS02G0802500 OS02G0824700 OS02G0827200 OS03G0127900 OS03G0138700 OS03G0197…
0.00379295	71	428	1.51085	Ubiquitin-protein transferase activity	http://amigo.geneontology.org/amigo/term/GO:0004842	OS01G0159300 OS01G0234900 OS01G0823900 OS01G0865700 OS01G0884400 OS01G0972000 OS02G0261100 OS02G0488600 OS02G0539200 OS02G0540700 OS02G0548700 OS02G0559800 OS02G0560200 OS02G0560600 OS02G0561000 OS02G0561400 OS02G0561800 OS02G0682300 OS02G0727700 OS02G0732200 OS02G0738200 OS02G0822900 OS03G0145900 OS03G0240600 OS03G0254900 OS03G0275900 OS03G0356414 OS03G0657100 OS03G0659400 OS03G0678400 OS03G0839…
0.00379295	5	7	6.50549	Ubiquinol-cytochrome-c reductase activity	http://amigo.geneontology.org/amigo/term/GO:0008121	OS02G0541700 OS04G0398500 OS06G0175900 OS06G0177000 OS11G0162200
0.00381146	55	312	1.60552	Active ion transmembrane transporter activity	http://amigo.geneontology.org/amigo/term/GO:0022853	OS01G0212400 OS01G0222500 OS01G0337500 OS01G0612200 OS01G0647100 OS01G0659200 OS01G0685800 OS01G0711000 OS01G0748950 OS01G0913300 OS02G0175400 OS02G0176700 OS02G0541700 OS02G0699000 OS02G0718900 OS02G0802500 OS02G0824700 OS02G0827200 OS03G0127900 OS03G0138700 OS03G0197200 OS03G0203700 OS03G0218400 OS03G0235700 OS03G0689300 OS04G0137500 OS04G0398500 OS04G0529800 OS04G0597600 OS04G0597800 OS04G0601…
0.00426032	20	80	2.27692	Carboxy-lyase activity	http://amigo.geneontology.org/amigo/term/GO:0016831	OS01G0100900 OS01G0160100 OS01G0315800 OS01G0959800 OS02G0109100 OS02G0152400 OS02G0244700 OS03G0236200 OS03G0720300 OS05G0363200 OS05G0469600 OS06G0131300 OS08G0140300 OS08G0140500 OS08G0320400 OS08G0366000 OS09G0255400 OS09G0424300 OS10G0380800 OS10G0400500
0.00426032	7	14	4.55384	6-phosphofructokinase activity	http://amigo.geneontology.org/amigo/term/GO:0003872	OS01G0191700 OS05G0194900 OS05G0524400 OS08G0345700 OS09G0298100 OS09G0415800 OS10G0405600
0.00426032	7	14	4.55384	Chitin binding	http://amigo.geneontology.org/amigo/term/GO:0008061	OS02G0605900 OS03G0133400 OS03G0418000 OS04G0494100 OS06G0726100 OS06G0726200 OS08G0538300
0.00479528	86	545	1.43718	Heme binding	http://amigo.geneontology.org/amigo/term/GO:0020037	OS01G0211600 OS01G0270300 OS01G0327100 OS01G0327400 OS01G0602400 OS01G0627500 OS01G0627900 OS01G0628700 OS01G0728300 OS01G0787000 OS01G0855600 OS01G0858350 OS01G0885000 OS01G0962700 OS01G0963000 OS02G0185200 OS02G0185300 OS02G0467600 OS02G0570500 OS02G0649800 OS02G0703600 OS02G0824100 OS03G0121200 OS03G0225900 OS03G0235000 OS03G0309000 OS03G0760200 OS03G0760500 OS03G0762400 OS03G0767000 OS04G0174…
0.00556662	61	361	1.53897	Phosphatase activity	http://amigo.geneontology.org/amigo/term/GO:0016791	OS01G0295700 OS01G0349400 OS01G0513100 OS01G0600500 OS01G0665300 OS01G0693300 OS01G0716800 OS01G0739200 OS01G0749400 OS01G0757900 OS01G0776600 OS02G0567200 OS02G0661100 OS02G0738400 OS02G0771400 OS03G0137200 OS03G0207400 OS03G0288700 OS03G0292100 OS03G0294200 OS03G0301700 OS03G0386500 OS03G0626500 OS03G0737300 OS03G0761100 OS03G0805400 OS03G0818100 OS03G0821300 OS03G0832400 OS03G0850100 OS04G0449…
0.00640521	35	179	1.78083	Oxidoreductase activity, acting on peroxide as acceptor	http://amigo.geneontology.org/amigo/term/GO:0016684	OS01G0270300 OS01G0327100 OS01G0327400 OS01G0787000 OS01G0962700 OS01G0963000 OS02G0753800 OS03G0121200 OS03G0235000 OS03G0762400 OS04G0434800 OS04G0465100 OS04G0511200 OS04G0556300 OS04G0651000 OS04G0688100 OS04G0688300 OS05G0134400 OS05G0528000 OS06G0521500 OS06G0547400 OS06G0681600 OS06G0695500 OS06G0727200 OS07G0677100 OS07G0677200 OS07G0677600 OS08G0113000 OS08G0532700 OS09G0438000 OS10G0109…
0.00647388	26	120	1.97333	Serine-type endopeptidase activity	http://amigo.geneontology.org/amigo/term/GO:0004252	OS01G0283500 OS01G0794800 OS01G0795000 OS01G0795200 OS01G0795400 OS01G0806000 OS02G0198700 OS02G0270200 OS02G0271000 OS02G0664300 OS02G0827900 OS03G0116400 OS04G0121300 OS04G0127300 OS04G0430700 OS04G0569300 OS05G0297900 OS06G0730600 OS08G0359300 OS09G0453400 OS09G0479900 OS09G0525900 OS09G0530800 OS10G0521900 OS10G0524600 OS11G0704800
0.00686935	72	446	1.4703	Ubiquitin-like protein transferase activity	http://amigo.geneontology.org/amigo/term/GO:0019787	OS01G0159300 OS01G0234900 OS01G0823900 OS01G0865700 OS01G0884400 OS01G0972000 OS02G0261100 OS02G0488600 OS02G0539200 OS02G0540700 OS02G0548700 OS02G0559800 OS02G0560200 OS02G0560600 OS02G0561000 OS02G0561400 OS02G0561800 OS02G0682300 OS02G0727700 OS02G0732200 OS02G0738200 OS02G0822900 OS03G0145900 OS03G0240600 OS03G0254900 OS03G0275900 OS03G0356414 OS03G0657100 OS03G0659400 OS03G0678400 OS03G0839…
0.00773936	29	141	1.87321	Anion transmembrane transporter activity	http://amigo.geneontology.org/amigo/term/GO:0008509	OS01G0225000 OS01G0385400 OS01G0588200 OS01G0623200 OS01G0647100 OS01G0945100 OS01G0945600 OS01G0945700 OS02G0226300 OS02G0716800 OS02G0718900 OS03G0114800 OS03G0202200 OS03G0641200 OS05G0208000 OS05G0392700 OS05G0584900 OS06G0593100 OS06G0695800 OS07G0523400 OS07G0523600 OS07G0523965 OS08G0104900 OS08G0187800 OS08G0406400 OS09G0297400 OS09G0361400 OS10G0479700 OS10G0573800
0.00775566	9	24	3.41538	Organophosphate ester transmembrane transporter activity	http://amigo.geneontology.org/amigo/term/GO:0015605	OS01G0647100 OS02G0226300 OS02G0718900 OS05G0392700 OS07G0523400 OS07G0523600 OS07G0523965 OS08G0187800 OS09G0297400
0.00782296	4	5	7.28615	Acyl-CoA dehydrogenase activity	http://amigo.geneontology.org/amigo/term/GO:0003995	OS01G0159400 OS05G0125500 OS05G0163700 OS06G0346300
0.00782296	4	5	7.28615	L-aspartate:2-oxoglutarate aminotransferase activity	http://amigo.geneontology.org/amigo/term/GO:0004069	OS01G0760600 OS01G0871300 OS02G0236000 OS06G0548000
0.00782591	5	8	5.69231	Triose-phosphate transmembrane transporter activity	http://amigo.geneontology.org/amigo/term/GO:0071917	OS07G0523400 OS07G0523600 OS07G0523965 OS08G0187800 OS09G0297400
0.00938486	13	45	2.63111	Carbon-oxygen lyase activity, acting on phosphates	http://amigo.geneontology.org/amigo/term/GO:0016838	OS02G0121700 OS02G0571100 OS03G0254800 OS03G0361600 OS03G0361700 OS04G0178300 OS04G0179700 OS04G0340300 OS04G0341500 OS04G0344100 OS08G0168000 OS11G0474800 OS12G0491800
0.0094066	48	275	1.58971	Proton transmembrane transporter activity	http://amigo.geneontology.org/amigo/term/GO:0015078	OS01G0212400 OS01G0222500 OS01G0337500 OS01G0600000 OS01G0612200 OS01G0659200 OS01G0685800 OS01G0711000 OS01G0748950 OS01G0913300 OS02G0175400 OS02G0541700 OS02G0699000 OS02G0802500 OS02G0824700 OS02G0827200 OS03G0127900 OS03G0138700 OS03G0197200 OS03G0218400 OS03G0235700 OS03G0689300 OS04G0137500 OS04G0398500 OS04G0529800 OS04G0597600 OS04G0597800 OS04G0601700 OS04G0660600 OS04G0679000 OS04G0691…
0.00977573	36	191	1.71663	UDP-glucosyltransferase activity	http://amigo.geneontology.org/amigo/term/GO:0035251	OS01G0176000 OS01G0176200 OS01G0597800 OS01G0638000 OS01G0672500 OS01G0720600 OS01G0805400 OS01G0865400 OS01G0867600 OS02G0578300 OS02G0755900 OS03G0340500 OS03G0401300 OS03G0702500 OS03G0808100 OS03G0837100 OS04G0206450 OS04G0206500 OS04G0206700 OS04G0523600 OS04G0525100 OS05G0176100 OS06G0111800 OS06G0194900 OS06G0282000 OS07G0148200 OS07G0252400 OS08G0160500 OS08G0301500 OS09G0478100 OS09G0517…
0.00977573	17	68	2.27692	Oxidoreductase activity, acting on the aldehyde or oxo group of donors	http://amigo.geneontology.org/amigo/term/GO:0016903	OS01G0848200 OS02G0171100 OS02G0592000 OS02G0601300 OS02G0730000 OS04G0119400 OS04G0475600 OS06G0486800 OS06G0486900 OS06G0499900 OS07G0188800 OS07G0695800 OS08G0126300 OS09G0262000 OS09G0440300 OS10G0502400 OS11G0186200
0.00979232	12	40	2.73231	Terpene synthase activity	http://amigo.geneontology.org/amigo/term/GO:0010333	OS02G0121700 OS02G0571100 OS03G0361600 OS03G0361700 OS04G0178300 OS04G0179700 OS04G0340300 OS04G0341500 OS04G0344100 OS08G0168000 OS11G0474800 OS12G0491800
0.0099599	9	25	3.27877	Protein tyrosine kinase activity	http://amigo.geneontology.org/amigo/term/GO:0004713	OS01G0510100 OS01G0832900 OS01G0899000 OS03G0772700 OS03G0844100 OS04G0540900 OS06G0288100 OS08G0374600 OS09G0513600
0.0101092	34	178	1.73967	Peroxidase activity	http://amigo.geneontology.org/amigo/term/GO:0004601	OS01G0270300 OS01G0327100 OS01G0327400 OS01G0787000 OS01G0962700 OS01G0963000 OS02G0753800 OS03G0121200 OS03G0235000 OS03G0762400 OS04G0434800 OS04G0465100 OS04G0556300 OS04G0651000 OS04G0688100 OS04G0688300 OS05G0134400 OS05G0528000 OS06G0521500 OS06G0547400 OS06G0681600 OS06G0695500 OS06G0727200 OS07G0677100 OS07G0677200 OS07G0677600 OS08G0113000 OS08G0532700 OS09G0438000 OS10G0109300 OS10G0109…
0.0101621	36	192	1.70769	Serine-type peptidase activity	http://amigo.geneontology.org/amigo/term/GO:0008236	OS01G0283500 OS01G0629600 OS01G0794800 OS01G0795000 OS01G0795200 OS01G0795400 OS01G0806000 OS01G0833500 OS02G0114200 OS02G0198700 OS02G0270200 OS02G0271000 OS02G0664300 OS02G0827900 OS03G0116400 OS03G0393700 OS04G0121300 OS04G0127300 OS04G0430700 OS04G0569300 OS05G0158500 OS05G0268500 OS05G0297900 OS05G0582500 OS05G0582600 OS06G0647400 OS06G0730000 OS06G0730600 OS08G0359300 OS09G0453400 OS09G0479…
0.0101621	36	192	1.70769	Serine hydrolase activity	http://amigo.geneontology.org/amigo/term/GO:0017171	OS01G0283500 OS01G0629600 OS01G0794800 OS01G0795000 OS01G0795200 OS01G0795400 OS01G0806000 OS01G0833500 OS02G0114200 OS02G0198700 OS02G0270200 OS02G0271000 OS02G0664300 OS02G0827900 OS03G0116400 OS03G0393700 OS04G0121300 OS04G0127300 OS04G0430700 OS04G0569300 OS05G0158500 OS05G0268500 OS05G0297900 OS05G0582500 OS05G0582600 OS06G0647400 OS06G0730000 OS06G0730600 OS08G0359300 OS09G0453400 OS09G0479…
0.0113364	93	618	1.37057	Inorganic molecular entity transmembrane transporter activity	http://amigo.geneontology.org/amigo/term/GO:0015318	OS01G0212400 OS01G0222500 OS01G0337500 OS01G0385400 OS01G0588200 OS01G0600000 OS01G0612200 OS01G0623200 OS01G0648000 OS01G0659200 OS01G0685800 OS01G0711000 OS01G0748950 OS01G0817000 OS01G0831300 OS01G0913300 OS01G0930400 OS02G0175400 OS02G0176700 OS02G0245800 OS02G0541700 OS02G0668000 OS02G0699000 OS02G0716800 OS02G0730300 OS02G0767500 OS02G0787600 OS02G0802500 OS02G0824700 OS02G0827200 OS03G0114…
0.0120035	86	565	1.3863	Tetrapyrrole binding	http://amigo.geneontology.org/amigo/term/GO:0046906	OS01G0211600 OS01G0270300 OS01G0327100 OS01G0327400 OS01G0602400 OS01G0627500 OS01G0627900 OS01G0628700 OS01G0728300 OS01G0787000 OS01G0855600 OS01G0858350 OS01G0885000 OS01G0962700 OS01G0963000 OS02G0185200 OS02G0185300 OS02G0467600 OS02G0570500 OS02G0649800 OS02G0703600 OS02G0824100 OS03G0121200 OS03G0225900 OS03G0235000 OS03G0309000 OS03G0760200 OS03G0760500 OS03G0762400 OS03G0767000 OS04G0174…
0.0129316	41	230	1.62354	Lipid binding	http://amigo.geneontology.org/amigo/term/GO:0008289	OS01G0314100 OS01G0674500 OS01G0849000 OS01G0874700 OS02G0313700 OS02G0327000 OS02G0521300 OS02G0753800 OS02G0778500 OS02G0803300 OS02G0806600 OS02G0827500 OS03G0192600 OS03G0274000 OS03G0275500 OS03G0300400 OS03G0704700 OS03G0710700 OS04G0569100 OS05G0112101 OS05G0160300 OS05G0269500 OS05G0373300 OS05G0407500 OS05G0429400 OS05G0437900 OS05G0477900 OS06G0105400 OS06G0203600 OS06G0354500 OS06G0685…
0.0133368	3	3	9.10769	Dolichol kinase activity	http://amigo.geneontology.org/amigo/term/GO:0004168	OS02G0142250 OS02G0146500 OS02G0147200
0.0133368	3	3	9.10769	Glutamine-fructose-6-phosphate transaminase (isomerizing) activity	http://amigo.geneontology.org/amigo/term/GO:0004360	OS11G0133700 OS12G0131100 OS12G0131150
0.0133368	3	3	9.10769	L-glutamine aminotransferase activity	http://amigo.geneontology.org/amigo/term/GO:0070548	OS11G0133700 OS12G0131100 OS12G0131150
0.0148604	121	846	1.30264	Sequence-specific DNA binding	http://amigo.geneontology.org/amigo/term/GO:0043565	OS01G0108600 OS01G0134700 OS01G0159000 OS01G0165000 OS01G0185900 OS01G0298400 OS01G0306400 OS01G0584900 OS01G0624700 OS01G0626400 OS01G0656400 OS01G0705700 OS01G0714800 OS01G0758200 OS01G0821600 OS01G0826400 OS01G0856000 OS01G0867300 OS01G0874300 OS01G0881500 OS01G0884300 OS01G0952800 OS02G0181300 OS02G0187700 OS02G0462800 OS02G0527300 OS02G0618400 OS02G0624300 OS02G0681900 OS02G0702100 OS02G0770…
0.0179444	4	6	6.07179	3-hydroxyacyl-CoA dehydrogenase activity	http://amigo.geneontology.org/amigo/term/GO:0003857	OS01G0348600 OS01G0796400 OS02G0274100 OS09G0544900
0.0182283	72	466	1.4072	Inorganic cation transmembrane transporter activity	http://amigo.geneontology.org/amigo/term/GO:0022890	OS01G0212400 OS01G0222500 OS01G0337500 OS01G0600000 OS01G0612200 OS01G0648000 OS01G0659200 OS01G0685800 OS01G0711000 OS01G0748950 OS01G0817000 OS01G0831300 OS01G0913300 OS01G0930400 OS02G0175400 OS02G0176700 OS02G0245800 OS02G0541700 OS02G0699000 OS02G0730300 OS02G0802500 OS02G0824700 OS02G0827200 OS03G0127900 OS03G0138700 OS03G0197200 OS03G0203700 OS03G0218400 OS03G0235700 OS03G0411800 OS03G0689…
0.0190828	18	79	2.07517	Carboxylic acid binding	http://amigo.geneontology.org/amigo/term/GO:0031406	OS01G0314100 OS01G0849000 OS02G0657600 OS02G0778500 OS03G0300400 OS03G0708100 OS03G0761900 OS03G0803500 OS04G0667400 OS05G0160300 OS06G0105400 OS06G0203600 OS06G0354500 OS07G0290200 OS10G0497800 OS10G0558700 OS11G0605500 OS12G0555500
0.0194879	65	414	1.42995	Endopeptidase activity	http://amigo.geneontology.org/amigo/term/GO:0004175	OS01G0191500 OS01G0276400 OS01G0283500 OS01G0613800 OS01G0663400 OS01G0679500 OS01G0679550 OS01G0696800 OS01G0777200 OS01G0778800 OS01G0794800 OS01G0795000 OS01G0795200 OS01G0795400 OS01G0806000 OS02G0198600 OS02G0198700 OS02G0270200 OS02G0271000 OS02G0314600 OS02G0473200 OS02G0664300 OS02G0693400 OS02G0720500 OS02G0720600 OS02G0740700 OS02G0827900 OS03G0116400 OS03G0190800 OS03G0212700 OS03G0317…
0.0214062	9	28	2.92747	Pyrimidine nucleotide-sugar transmembrane transporter activity	http://amigo.geneontology.org/amigo/term/GO:0015165	OS02G0604300 OS02G0614500 OS03G0286300 OS04G0490600 OS06G0593100 OS06G0695800 OS07G0581000 OS08G0104900 OS10G0479700
0.0214062	8	23	3.16789	Acid-thiol ligase activity	http://amigo.geneontology.org/amigo/term/GO:0016878	OS01G0681200 OS02G0525900 OS02G0621700 OS06G0158000 OS07G0577700 OS08G0448000 OS11G0147000 OS12G0143900
0.0217517	43	252	1.55409	Isomerase activity	http://amigo.geneontology.org/amigo/term/GO:0016853	OS01G0127900 OS01G0266500 OS01G0348600 OS01G0564300 OS01G0817700 OS01G0841600 OS01G0844300 OS02G0139700 OS02G0274100 OS02G0571100 OS02G0751800 OS02G0778500 OS03G0438100 OS03G0599800 OS03G0733800 OS04G0102500 OS04G0178300 OS04G0244400 OS04G0306400 OS04G0352400 OS04G0458600 OS04G0561700 OS04G0576300 OS04G0618200 OS04G0682300 OS05G0595100 OS06G0203600 OS06G0220800 OS06G0708400 OS07G0139400 OS08G0320…
0.0223168	6	14	3.9033	L-amino acid transmembrane transporter activity	http://amigo.geneontology.org/amigo/term/GO:0015179	OS01G0225000 OS01G0945100 OS01G0945600 OS01G0945700 OS03G0641200 OS10G0573800
0.023013	5	10	4.55384	L-lysine transmembrane transporter activity	http://amigo.geneontology.org/amigo/term/GO:0015189	OS01G0225000 OS01G0945100 OS01G0945600 OS01G0945700 OS03G0641200
0.0243365	32	175	1.66541	Phosphoprotein phosphatase activity	http://amigo.geneontology.org/amigo/term/GO:0004721	OS01G0295700 OS01G0349400 OS01G0513100 OS01G0665300 OS01G0739200 OS02G0567200 OS02G0738400 OS02G0771400 OS03G0137200 OS03G0207400 OS03G0292100 OS03G0301700 OS03G0761100 OS03G0821300 OS03G0832400 OS03G0850100 OS04G0449400 OS04G0452000 OS05G0513200 OS06G0308100 OS06G0526800 OS06G0574500 OS06G0698300 OS07G0114000 OS07G0507000 OS07G0566200 OS09G0135700 OS09G0459600 OS10G0544900 OS11G0180200 OS11G0242…
0.0243365	12	45	2.42872	P-type ion transporter activity	http://amigo.geneontology.org/amigo/term/GO:0015662	OS01G0222500 OS01G0659200 OS02G0176700 OS03G0203700 OS03G0689300 OS04G0601700 OS05G0120700 OS05G0593100 OS06G0665800 OS07G0191200 OS08G0517200 OS10G0418100
0.0243365	12	45	2.42872	P-type transmembrane transporter activity	http://amigo.geneontology.org/amigo/term/GO:0140358	OS01G0222500 OS01G0659200 OS02G0176700 OS03G0203700 OS03G0689300 OS04G0601700 OS05G0120700 OS05G0593100 OS06G0665800 OS07G0191200 OS08G0517200 OS10G0418100
0.0289753	24	122	1.79168	Aspartic-type endopeptidase activity	http://amigo.geneontology.org/amigo/term/GO:0004190	OS01G0276400 OS01G0663400 OS01G0679500 OS01G0679550 OS01G0696800 OS01G0777200 OS02G0198600 OS02G0314600 OS02G0473200 OS02G0720500 OS02G0720600 OS03G0317300 OS03G0318400 OS04G0337000 OS05G0402900 OS05G0403300 OS06G0209100 OS06G0610800 OS06G0717900 OS07G0532800 OS07G0533800 OS09G0482200 OS09G0482500 OS11G0183900
0.0289753	24	122	1.79168	Aspartic-type peptidase activity	http://amigo.geneontology.org/amigo/term/GO:0070001	OS01G0276400 OS01G0663400 OS01G0679500 OS01G0679550 OS01G0696800 OS01G0777200 OS02G0198600 OS02G0314600 OS02G0473200 OS02G0720500 OS02G0720600 OS03G0317300 OS03G0318400 OS04G0337000 OS05G0402900 OS05G0403300 OS06G0209100 OS06G0610800 OS06G0717900 OS07G0532800 OS07G0533800 OS09G0482200 OS09G0482500 OS11G0183900
0.0289753	12	46	2.37592	Carbohydrate kinase activity	http://amigo.geneontology.org/amigo/term/GO:0019200	OS01G0191700 OS01G0894300 OS03G0294200 OS03G0737701 OS04G0608100 OS05G0194900 OS05G0524400 OS08G0113100 OS08G0345700 OS09G0298100 OS09G0415800 OS10G0405600
0.0316191	6	15	3.64308	Aldehyde-lyase activity	http://amigo.geneontology.org/amigo/term/GO:0016832	OS01G0100900 OS01G0118000 OS01G0905800 OS04G0516600 OS05G0402700 OS08G0120600
0.0328916	4	7	5.20439	Diacylglycerol kinase activity	http://amigo.geneontology.org/amigo/term/GO:0004143	OS01G0783200 OS02G0787800 OS04G0634700 OS12G0224000
0.0328916	4	7	5.20439	Isocitrate dehydrogenase activity	http://amigo.geneontology.org/amigo/term/GO:0004448	OS01G0248400 OS01G0276100 OS01G0654500 OS04G0479200
0.0328916	4	7	5.20439	Arginine transmembrane transporter activity	http://amigo.geneontology.org/amigo/term/GO:0015181	OS01G0225000 OS01G0945100 OS01G0945600 OS01G0945700
0.0351432	5	11	4.13986	Basic amino acid transmembrane transporter activity	http://amigo.geneontology.org/amigo/term/GO:0015174	OS01G0225000 OS01G0945100 OS01G0945600 OS01G0945700 OS03G0641200
0.0381166	13	54	2.19259	Oxidoreductase activity, acting on the aldehyde or oxo group of donors, NAD or NADP as acceptor	http://amigo.geneontology.org/amigo/term/GO:0016620	OS01G0848200 OS02G0171100 OS02G0601300 OS02G0730000 OS06G0486800 OS06G0486900 OS06G0499900 OS07G0188800 OS08G0126300 OS09G0262000 OS09G0440300 OS10G0502400 OS11G0186200
0.0381166	12	48	2.27692	Intramolecular oxidoreductase activity	http://amigo.geneontology.org/amigo/term/GO:0016860	OS01G0127900 OS01G0348600 OS01G0841600 OS02G0274100 OS03G0438100 OS03G0733800 OS04G0244400 OS04G0306400 OS08G0320400 OS09G0255400 OS09G0451500 OS11G0199200
0.0381166	3	4	6.83077	4-aminobutyrate transaminase activity	http://amigo.geneontology.org/amigo/term/GO:0003867	OS02G0112900 OS04G0614500 OS04G0614600
0.0381166	3	4	6.83077	Acetyl-CoA C-acyltransferase activity	http://amigo.geneontology.org/amigo/term/GO:0003988	OS01G0110400 OS02G0817700 OS10G0457600
0.0381166	3	4	6.83077	Citrate (Si)-synthase activity	http://amigo.geneontology.org/amigo/term/GO:0004108	OS02G0194100 OS02G0232400 OS11G0538900
0.0381166	3	4	6.83077	Maleylacetoacetate isomerase activity	http://amigo.geneontology.org/amigo/term/GO:0016034	OS11G0245100 OS12G0210200 OS12G0210300
0.0381166	3	4	6.83077	Linoleate 13S-lipoxygenase activity	http://amigo.geneontology.org/amigo/term/GO:0016165	OS03G0738600 OS08G0508800 OS08G0509100
0.0381166	3	4	6.83077	4-aminobutyrate:pyruvate transaminase activity	http://amigo.geneontology.org/amigo/term/GO:0034387	OS02G0112900 OS04G0614500 OS04G0614600
0.0381166	3	4	6.83077	Citrate synthase activity	http://amigo.geneontology.org/amigo/term/GO:0036440	OS02G0194100 OS02G0232400 OS11G0538900
0.0381166	3	4	6.83077	Gamma-aminobutyrate transaminase (glyoxylate dependent) activity	http://amigo.geneontology.org/amigo/term/GO:0102351	OS02G0112900 OS04G0614500 OS04G0614600
0.0397489	16	73	1.99621	NADP binding	http://amigo.geneontology.org/amigo/term/GO:0050661	OS01G0375200 OS02G0171100 OS02G0600400 OS02G0601300 OS02G0736400 OS02G0813500 OS03G0318500 OS04G0223500 OS06G0111500 OS07G0111900 OS07G0112000 OS07G0406300 OS08G0126300 OS08G0512700 OS09G0492700 OS10G0502400
0.0401928	6	16	3.41538	Methyl indole-3-acetate esterase activity	http://amigo.geneontology.org/amigo/term/GO:0080030	OS01G0787600 OS01G0934800 OS05G0370700 OS07G0603600 OS11G0117900 OS12G0117100
0.0401928	6	16	3.41538	Methyl salicylate esterase activity	http://amigo.geneontology.org/amigo/term/GO:0080031	OS01G0787600 OS01G0934800 OS05G0370700 OS07G0603600 OS11G0117900 OS12G0117100
0.0401928	6	16	3.41538	Methyl jasmonate esterase activity	http://amigo.geneontology.org/amigo/term/GO:0080032	OS01G0787600 OS01G0934800 OS05G0370700 OS07G0603600 OS11G0117900 OS12G0117100
0.0407662	10	37	2.46154	Racemase and epimerase activity	http://amigo.geneontology.org/amigo/term/GO:0016854	OS01G0348600 OS02G0274100 OS04G0458600 OS04G0618200 OS05G0595100 OS07G0139400 OS09G0323000 OS10G0155500 OS10G0417600 OS11G0591100
0.0461186	9	32	2.56154	Glucan endo-1,3-beta-D-glucosidase activity	http://amigo.geneontology.org/amigo/term/GO:0042973	OS02G0771700 OS03G0656800 OS03G0669300 OS03G0792800 OS05G0535100 OS07G0539100 OS07G0539300 OS07G0539900 OS11G0704600
0.0481688	14	62	2.05657	Lipid transporter activity	http://amigo.geneontology.org/amigo/term/GO:0005319	OS02G0173800 OS02G0752000 OS03G0274000 OS03G0326000 OS03G0326100 OS03G0326200 OS03G0710700 OS03G0724100 OS05G0100600 OS06G0565900 OS08G0398300 OS08G0517700 OS10G0554100 OS12G0507600
0.0481688	5	12	3.79487	Phosphatidate phosphatase activity	http://amigo.geneontology.org/amigo/term/GO:0008195	OS01G0693300 OS03G0288700 OS05G0462301 OS05G0462400 OS08G0359200
0.0489315	29	164	1.61051	Flavin adenine dinucleotide binding	http://amigo.geneontology.org/amigo/term/GO:0050660	OS01G0159400 OS01G0710200 OS01G0940000 OS02G0813500 OS03G0153100 OS03G0153500 OS03G0153900 OS03G0154000 OS03G0154100 OS03G0835400 OS04G0223500 OS04G0360500 OS04G0523500 OS04G0531300 OS04G0671200 OS05G0125500 OS05G0160000 OS05G0163700 OS06G0346300 OS06G0354500 OS06G0549600 OS07G0111900 OS07G0112000 OS07G0134800 OS08G0114300 OS08G0158200 OS08G0557600 OS10G0415300 OS11G0605500
0.0499977	73	499	1.33239	Acyltransferase activity	http://amigo.geneontology.org/amigo/term/GO:0016746	OS01G0110400 OS01G0179000 OS01G0185300 OS01G0217000 OS01G0314100 OS01G0361500 OS01G0615300 OS01G0830700 OS01G0908200 OS02G0194100 OS02G0205500 OS02G0232400 OS02G0483500 OS02G0483800 OS02G0484200 OS02G0581300 OS02G0611800 OS02G0694201 OS02G0714100 OS02G0729200 OS02G0731900 OS02G0817700 OS03G0177000 OS03G0181500 OS03G0220100 OS03G0245700 OS03G0264000 OS03G0275400 OS03G0314200 OS03G0664800 OS04G0172…

## Sheet: KEGG
#Enrichment Analysis of uDEGs based on KEGG
Enrichment FDR	nGenes	Pathway Genes	Fold Enrichment	Pathway	URL	Genes
3.11125e-52	406	1701	2.17385	Metabolic pathways	http://www.genome.jp/kegg-bin/show_pathway?osa01100	OS01G0100900 OS01G0110400 OS01G0118000 OS01G0118300 OS01G0127900 OS01G0159400 OS01G0160100 OS01G0191700 OS01G0222500 OS01G0248400 OS01G0269000 OS01G0270300 OS01G0276100 OS01G0276700 OS01G0311800 OS01G0314100 OS01G0315800 OS01G0323600 OS01G0327100 OS01G0327400 OS01G0348600 OS01G0354200 OS01G0369700 OS01G0371200 OS01G0375200 OS01G0527700 OS01G0580500 OS01G0600000 OS01G0612200 OS01G0649100 OS01G0654…
3.03685e-42	261	976	2.43556	Biosynthesis of secondary metabolites	http://www.genome.jp/kegg-bin/show_pathway?osa01110	OS01G0110400 OS01G0118000 OS01G0118300 OS01G0127900 OS01G0159400 OS01G0160100 OS01G0191700 OS01G0209700 OS01G0248400 OS01G0269000 OS01G0270300 OS01G0276100 OS01G0276700 OS01G0314100 OS01G0323600 OS01G0327100 OS01G0327400 OS01G0348600 OS01G0354200 OS01G0375200 OS01G0527700 OS01G0566500 OS01G0580500 OS01G0649100 OS01G0654500 OS01G0693300 OS01G0720600 OS01G0749400 OS01G0757200 OS01G0760600 OS01G0783…
6.42906e-21	78	216	3.28889	Carbon metabolism	http://www.genome.jp/kegg-bin/show_pathway?osa01200	OS01G0110400 OS01G0118000 OS01G0159400 OS01G0191700 OS01G0248400 OS01G0276100 OS01G0276700 OS01G0649100 OS01G0654500 OS01G0723400 OS01G0760600 OS01G0796400 OS01G0817700 OS01G0829800 OS01G0841600 OS01G0905800 OS01G0926300 OS02G0152400 OS02G0169300 OS02G0170100 OS02G0171100 OS02G0194100 OS02G0232400 OS02G0236000 OS02G0244700 OS02G0525900 OS02G0600400 OS02G0601300 OS02G0621700 OS02G0751800 OS03G0136…
2.297e-18	66	179	3.35814	Biosynthesis of amino acids	http://www.genome.jp/kegg-bin/show_pathway?osa01230	OS01G0118000 OS01G0191700 OS01G0248400 OS01G0276100 OS01G0276700 OS01G0323600 OS01G0375200 OS01G0654500 OS01G0760600 OS01G0817700 OS01G0841600 OS01G0848200 OS01G0871300 OS01G0905800 OS01G0926300 OS02G0169300 OS02G0171100 OS02G0194100 OS02G0232400 OS02G0236000 OS02G0601300 OS02G0751800 OS03G0126000 OS03G0136900 OS03G0157900 OS03G0195100 OS03G0215800 OS03G0223400 OS03G0231600 OS03G0248600 OS03G0254…
2.29713e-16	55	143	3.50296	Plant-pathogen interaction	http://www.genome.jp/kegg-bin/show_pathway?osa04626	OS01G0135700 OS01G0279300 OS01G0382000 OS01G0382400 OS01G0510100 OS01G0622600 OS01G0624700 OS01G0826400 OS01G0899000 OS01G0949300 OS02G0126400 OS02G0205500 OS02G0513000 OS02G0685900 OS02G0787300 OS03G0181500 OS03G0220100 OS03G0245700 OS03G0262200 OS03G0285800 OS03G0331700 OS03G0688300 OS03G0703400 OS03G0743500 OS03G0844100 OS03G0848600 OS04G0379600 OS04G0584600 OS04G0618700 OS04G0647800 OS05G0135…
1.5596e-10	35	91	3.50296	Oxidative phosphorylation	http://www.genome.jp/kegg-bin/show_pathway?osa00190	OS01G0222500 OS01G0527700 OS01G0600000 OS01G0612200 OS01G0659200 OS01G0685800 OS01G0711000 OS01G0720300 OS01G0885000 OS02G0175400 OS02G0794600 OS02G0816800 OS02G0824700 OS03G0390400 OS03G0689300 OS03G0806900 OS04G0398500 OS04G0498200 OS04G0601700 OS04G0660600 OS04G0687100 OS05G0301700 OS05G0400400 OS05G0420600 OS05G0438500 OS05G0533800 OS05G0593100 OS06G0142700 OS06G0568200 OS06G0662000 OS07G0134…
1.88297e-10	40	115	3.16789	MAPK signaling pathway	http://www.genome.jp/kegg-bin/show_pathway?osa04016	OS01G0279300 OS01G0382000 OS01G0382400 OS01G0624700 OS01G0711600 OS01G0826400 OS02G0539500 OS02G0551100 OS02G0787300 OS03G0132900 OS03G0262200 OS03G0285800 OS03G0324200 OS03G0418000 OS03G0703400 OS03G0743500 OS03G0860100 OS04G0169100 OS04G0432000 OS04G0578000 OS04G0618700 OS05G0343400 OS05G0474800 OS05G0528000 OS06G0147800 OS06G0665800 OS06G0699400 OS06G0726100 OS06G0727200 OS07G0129200 OS07G0129…
8.41096e-10	21	39	4.90414	Alpha-Linolenic acid metabolism	http://www.genome.jp/kegg-bin/show_pathway?osa00592	OS01G0159400 OS01G0348600 OS02G0274100 OS02G0817700 OS03G0132000 OS03G0225900 OS03G0438100 OS03G0767000 OS05G0163700 OS06G0215500 OS06G0215600 OS06G0215900 OS06G0354500 OS08G0459600 OS08G0508800 OS08G0509100 OS09G0502500 OS10G0457600 OS11G0210300 OS11G0605500 OS12G0448900
1.18112e-09	40	122	2.98613	Amino sugar and nucleotide sugar metabolism	http://www.genome.jp/kegg-bin/show_pathway?osa00520	OS01G0127900 OS01G0174300 OS01G0315800 OS01G0660200 OS01G0687400 OS01G0860500 OS01G0894300 OS02G0605900 OS02G0745400 OS02G0791500 OS03G0132900 OS03G0268400 OS03G0278200 OS03G0418000 OS03G0599800 OS03G0757900 OS04G0494100 OS04G0608100 OS04G0618200 OS04G0636100 OS04G0682300 OS05G0247100 OS05G0363200 OS05G0595100 OS06G0356800 OS06G0726100 OS07G0139400 OS08G0113100 OS08G0518900 OS08G0526100 OS09G0323…
4.986e-07	34	115	2.69271	Glycolysis / Gluconeogenesis	http://www.genome.jp/kegg-bin/show_pathway?osa00010	OS01G0118000 OS01G0160100 OS01G0191700 OS01G0276700 OS01G0817700 OS01G0841600 OS01G0905800 OS02G0105400 OS02G0169300 OS02G0171100 OS02G0525900 OS02G0601300 OS02G0730000 OS02G0751800 OS03G0189600 OS03G0248600 OS03G0818100 OS04G0119400 OS05G0469600 OS05G0524400 OS06G0105400 OS06G0499900 OS08G0120600 OS08G0126300 OS08G0345700 OS09G0375000 OS09G0415800 OS09G0440300 OS10G0155500 OS10G0405600 OS11G0186…
1.46025e-06	17	38	4.07449	Phenylalanine, tyrosine and tryptophan biosynthesis	http://www.genome.jp/kegg-bin/show_pathway?osa00400	OS01G0375200 OS01G0760600 OS01G0871300 OS02G0236000 OS03G0126000 OS03G0254800 OS03G0264400 OS03G0718000 OS03G0826500 OS04G0406600 OS04G0463500 OS06G0548000 OS06G0632200 OS07G0182100 OS07G0622200 OS07G0694600 OS09G0255400
2.38209e-06	23	66	3.17389	Phagosome	http://www.genome.jp/kegg-bin/show_pathway?osa04145	OS01G0222500 OS01G0565900 OS01G0659200 OS01G0711000 OS02G0120800 OS02G0175400 OS02G0178400 OS02G0824700 OS03G0213100 OS03G0780600 OS03G0832200 OS04G0402100 OS04G0601700 OS04G0660600 OS05G0413200 OS05G0513800 OS05G0593100 OS06G0568200 OS06G0653900 OS06G0662000 OS07G0246200 OS08G0104700 OS11G0169900
5.2302e-06	22	64	3.13077	Carbon fixation in photosynthetic organisms	http://www.genome.jp/kegg-bin/show_pathway?osa00710	OS01G0118000 OS01G0649100 OS01G0723400 OS01G0760600 OS01G0829800 OS01G0841600 OS01G0905800 OS02G0152400 OS02G0169300 OS02G0171100 OS02G0236000 OS02G0244700 OS02G0601300 OS04G0266900 OS04G0306400 OS05G0186300 OS06G0548000 OS08G0120600 OS08G0126300 OS08G0366000 OS10G0390500 OS12G0632700
6.58925e-06	17	42	3.68645	Fatty acid degradation	http://www.genome.jp/kegg-bin/show_pathway?osa00071	OS01G0110400 OS01G0159400 OS01G0348600 OS01G0681200 OS02G0274100 OS02G0730000 OS02G0817700 OS03G0189600 OS05G0163700 OS06G0354500 OS09G0440300 OS10G0457600 OS11G0147000 OS11G0186200 OS11G0210300 OS11G0605500 OS12G0143900
4.2233e-05	22	72	2.7829	Biosynthesis of nucleotide sugars	http://www.genome.jp/kegg-bin/show_pathway?osa01250	OS01G0127900 OS01G0315800 OS01G0894300 OS02G0791500 OS03G0268400 OS03G0278200 OS03G0599800 OS03G0757900 OS04G0608100 OS04G0618200 OS04G0682300 OS05G0363200 OS05G0595100 OS06G0561000 OS07G0139400 OS08G0113100 OS08G0526100 OS09G0323000 OS09G0504000 OS10G0417600 OS11G0591100 OS12G0443500
5.03267e-05	17	48	3.22564	Citrate cycle (TCA cycle)	http://www.genome.jp/kegg-bin/show_pathway?osa00020	OS01G0248400 OS01G0276100 OS01G0649100 OS01G0829800 OS02G0194100 OS02G0232400 OS02G0621700 OS03G0136900 OS03G0337900 OS04G0119400 OS04G0394200 OS04G0479200 OS06G0105400 OS06G0499900 OS07G0134800 OS07G0577700 OS07G0695800
5.09756e-05	15	39	3.50296	Alanine, aspartate and glutamate metabolism	http://www.genome.jp/kegg-bin/show_pathway?osa00250	OS02G0112900 OS02G0236000 OS03G0223400 OS03G0236200 OS03G0291500 OS03G0305500 OS03G0712800 OS03G0720300 OS04G0543900 OS04G0614500 OS04G0614600 OS06G0265000 OS06G0548000 OS10G0390500 OS12G0235800
6.74017e-05	11	23	4.35585	Phenylalanine metabolism	http://www.genome.jp/kegg-bin/show_pathway?osa00360	OS01G0760600 OS01G0796400 OS02G0236000 OS02G0626400 OS02G0627100 OS04G0117900 OS04G0184100 OS05G0427400 OS06G0548000 OS08G0140300 OS08G0140500
8.70689e-05	42	195	1.96166	Plant hormone signal transduction	http://www.genome.jp/kegg-bin/show_pathway?osa04075	OS01G0194300 OS01G0382000 OS01G0382400 OS01G0741900 OS01G0764800 OS01G0867300 OS02G0228900 OS02G0551100 OS02G0643800 OS02G0787300 OS03G0132800 OS03G0180800 OS03G0180900 OS03G0181100 OS03G0224200 OS03G0318600 OS03G0324200 OS03G0402800 OS03G0667100 OS03G0860100 OS04G0169100 OS04G0395800 OS04G0432000 OS04G0604300 OS04G0653000 OS04G0662400 OS05G0407500 OS05G0523300 OS07G0129200 OS07G0129300 OS07G0580…
0.000135401	17	52	2.97751	Fatty acid metabolism	http://www.genome.jp/kegg-bin/show_pathway?osa01212	OS01G0110400 OS01G0348600 OS01G0681200 OS02G0274100 OS02G0716500 OS02G0817700 OS04G0379900 OS04G0483500 OS05G0163700 OS06G0143400 OS06G0354500 OS08G0327400 OS10G0456100 OS10G0457600 OS11G0147000 OS11G0605500 OS12G0143900
0.000202043	18	59	2.77862	Glyoxylate and dicarboxylate metabolism	http://www.genome.jp/kegg-bin/show_pathway?osa00630	OS01G0110400 OS01G0649100 OS01G0829800 OS02G0152400 OS02G0170100 OS02G0194100 OS02G0232400 OS02G0525900 OS03G0136900 OS03G0223400 OS03G0712800 OS04G0623500 OS06G0486800 OS06G0486900 OS06G0667600 OS06G0727200 OS09G0261300 OS12G0632700
0.000202043	15	44	3.10489	Pentose phosphate pathway	http://www.genome.jp/kegg-bin/show_pathway?osa00030	OS01G0118000 OS01G0191700 OS01G0905800 OS01G0926300 OS02G0600400 OS04G0266900 OS04G0306400 OS05G0524400 OS06G0111500 OS07G0406300 OS07G0604000 OS08G0120600 OS08G0345700 OS09G0415800 OS10G0405600
0.000202043	14	39	3.26943	Arginine and proline metabolism	http://www.genome.jp/kegg-bin/show_pathway?osa00330	OS01G0710200 OS01G0760600 OS02G0236000 OS02G0730000 OS03G0643300 OS03G0803500 OS04G0117900 OS04G0184100 OS04G0671200 OS06G0131300 OS06G0548000 OS09G0440300 OS10G0497800 OS11G0186200
0.000225087	13	35	3.38286	Valine, leucine and isoleucine degradation	http://www.genome.jp/kegg-bin/show_pathway?osa00280	OS01G0110400 OS01G0269000 OS01G0314100 OS02G0730000 OS02G0817700 OS03G0231600 OS05G0125500 OS07G0188800 OS08G0544900 OS09G0440300 OS09G0521400 OS10G0457600 OS11G0186200
0.000234738	35	160	1.99231	Phenylpropanoid biosynthesis	http://www.genome.jp/kegg-bin/show_pathway?osa00940	OS01G0270300 OS01G0327100 OS01G0327400 OS01G0787000 OS01G0962700 OS01G0963000 OS02G0180700 OS02G0467600 OS02G0626400 OS02G0627100 OS03G0121200 OS03G0703100 OS03G0749300 OS03G0762400 OS04G0229100 OS04G0465100 OS04G0651000 OS04G0688300 OS05G0134400 OS05G0427400 OS06G0521500 OS06G0681600 OS06G0695500 OS07G0677100 OS07G0677600 OS08G0113000 OS08G0277200 OS08G0441500 OS08G0448000 OS08G0509200 OS08G0532…
0.000252633	12	31	3.52556	Beta-Alanine metabolism	http://www.genome.jp/kegg-bin/show_pathway?osa00410	OS01G0710200 OS02G0730000 OS02G0736400 OS03G0236200 OS03G0720300 OS04G0671200 OS05G0163700 OS06G0354500 OS07G0188800 OS09G0440300 OS11G0186200 OS11G0605500
0.000273054	40	194	1.87787	Biosynthesis of cofactors	http://www.genome.jp/kegg-bin/show_pathway?osa01240	OS01G0127900 OS01G0276700 OS01G0323600 OS01G0527700 OS01G0736400 OS01G0747500 OS02G0572400 OS02G0575200 OS02G0730000 OS02G0791500 OS03G0157900 OS03G0231600 OS03G0268400 OS03G0757900 OS04G0429800 OS04G0497400 OS04G0682300 OS05G0135700 OS05G0244700 OS05G0367400 OS05G0573300 OS06G0207000 OS07G0624700 OS08G0114300 OS08G0327400 OS08G0388900 OS08G0526100 OS09G0504000 OS09G0553600 OS10G0417600 OS10G0456…
0.000525857	14	43	2.96529	Tryptophan metabolism	http://www.genome.jp/kegg-bin/show_pathway?osa00380	OS01G0110400 OS02G0592000 OS02G0730000 OS04G0117900 OS04G0184100 OS04G0394200 OS04G0475600 OS06G0727200 OS08G0140300 OS08G0140500 OS09G0344500 OS09G0440300 OS11G0186200 OS12G0268000
0.000813942	11	30	3.33949	Tyrosine metabolism	http://www.genome.jp/kegg-bin/show_pathway?osa00350	OS01G0760600 OS02G0196800 OS02G0236000 OS03G0189600 OS03G0829000 OS06G0548000 OS08G0140300 OS08G0140500 OS11G0210300 OS12G0210200 OS12G0210300
0.000876655	21	84	2.27692	Pyruvate metabolism	http://www.genome.jp/kegg-bin/show_pathway?osa00620	OS01G0110400 OS01G0649100 OS01G0723400 OS01G0829800 OS02G0105400 OS02G0244700 OS02G0525900 OS02G0730000 OS03G0189600 OS03G0337900 OS04G0119400 OS05G0186300 OS06G0105400 OS06G0499900 OS08G0366000 OS09G0440300 OS11G0186200 OS11G0210300 OS11G0216000 OS12G0145700 OS12G0632700
0.00104543	14	46	2.77191	Fructose and mannose metabolism	http://www.genome.jp/kegg-bin/show_pathway?osa00051	OS01G0118000 OS01G0127900 OS01G0191700 OS01G0841600 OS01G0894300 OS01G0905800 OS03G0268400 OS04G0682300 OS05G0524400 OS08G0113100 OS08G0120600 OS08G0345700 OS09G0415800 OS10G0405600
0.00104543	12	36	3.0359	2-Oxocarboxylic acid metabolism	http://www.genome.jp/kegg-bin/show_pathway?osa01210	OS01G0248400 OS01G0276100 OS01G0760600 OS02G0194100 OS02G0232400 OS02G0236000 OS03G0136900 OS03G0231600 OS04G0479200 OS06G0548000 OS08G0559600 OS10G0390500
0.00104543	9	22	3.72587	Propanoate metabolism	http://www.genome.jp/kegg-bin/show_pathway?osa00640	OS01G0314100 OS02G0105400 OS02G0525900 OS02G0621700 OS05G0163700 OS06G0354500 OS07G0188800 OS07G0577700 OS11G0605500
0.00217211	9	24	3.41538	Butanoate metabolism	http://www.genome.jp/kegg-bin/show_pathway?osa00650	OS01G0110400 OS01G0269000 OS02G0112900 OS03G0236200 OS03G0720300 OS04G0614500 OS04G0614600 OS08G0544900 OS09G0521400
0.00245286	19	79	2.19046	Glutathione metabolism	http://www.genome.jp/kegg-bin/show_pathway?osa00480	OS01G0248400 OS01G0369700 OS01G0371200 OS01G0692100 OS01G0933900 OS02G0600400 OS02G0813500 OS03G0283200 OS04G0434800 OS04G0457500 OS04G0556300 OS06G0111500 OS06G0168600 OS07G0168300 OS07G0406300 OS10G0525400 OS10G0527400 OS10G0530900 OS11G0588300
0.00274169	17	68	2.27692	Peroxisome	http://www.genome.jp/kegg-bin/show_pathway?osa04146	OS01G0159400 OS01G0248400 OS01G0269000 OS01G0654500 OS01G0681200 OS02G0817700 OS03G0265300 OS04G0623500 OS05G0163700 OS06G0354500 OS06G0727200 OS08G0566900 OS09G0133200 OS10G0457600 OS11G0147000 OS11G0605500 OS12G0143900
0.00274169	12	40	2.73231	Protein export	http://www.genome.jp/kegg-bin/show_pathway?osa03060	OS01G0565900 OS02G0115900 OS02G0178400 OS03G0213100 OS04G0446300 OS05G0297900 OS05G0428600 OS05G0509500 OS06G0653900 OS08G0480100 OS09G0453400 OS09G0556000
0.00345069	8	21	3.4696	Biosynthesis of unsaturated fatty acids	http://www.genome.jp/kegg-bin/show_pathway?osa01040	OS02G0716500 OS02G0817700 OS04G0379900 OS04G0483500 OS04G0558400 OS05G0163700 OS06G0354500 OS10G0457600
0.00397737	19	83	2.08489	Cysteine and methionine metabolism	http://www.genome.jp/kegg-bin/show_pathway?osa00270	OS01G0323600 OS01G0580500 OS01G0649100 OS01G0760600 OS01G0829800 OS02G0105400 OS02G0236000 OS02G0771600 OS03G0215800 OS03G0231600 OS03G0727600 OS03G0747800 OS04G0165700 OS04G0578000 OS05G0135700 OS05G0149400 OS06G0548000 OS08G0447000 OS12G0632700
0.00397737	14	53	2.4058	Ascorbate and aldarate metabolism	http://www.genome.jp/kegg-bin/show_pathway?osa00053	OS02G0730000 OS02G0791500 OS03G0757900 OS04G0434800 OS06G0561000 OS08G0114300 OS08G0526100 OS08G0557600 OS09G0440300 OS09G0504000 OS10G0417600 OS11G0186200 OS11G0591100 OS12G0443500
0.00397737	12	42	2.6022	Phosphatidylinositol signaling system	http://www.genome.jp/kegg-bin/show_pathway?osa04070	OS01G0279300 OS01G0783200 OS02G0123600 OS02G0523800 OS02G0787800 OS03G0289300 OS03G0743500 OS04G0634700 OS04G0661200 OS08G0104700 OS12G0132300 OS12G0562400
0.00399832	17	71	2.18071	Glycerophospholipid metabolism	http://www.genome.jp/kegg-bin/show_pathway?osa00564	OS01G0118300 OS01G0693300 OS01G0717000 OS01G0783200 OS01G0801600 OS02G0123600 OS02G0787800 OS03G0603600 OS04G0634700 OS05G0457800 OS05G0495700 OS06G0604200 OS08G0224800 OS08G0359200 OS08G0535700 OS10G0524400 OS11G0679700
0.005875	8	23	3.16789	Fatty acid elongation	http://www.genome.jp/kegg-bin/show_pathway?osa00062	OS02G0205500 OS03G0181500 OS03G0220100 OS03G0245700 OS04G0483500 OS04G0558400 OS05G0574600 OS06G0598800
0.005875	8	23	3.16789	Arginine biosynthesis	http://www.genome.jp/kegg-bin/show_pathway?osa00220	OS02G0236000 OS03G0223400 OS03G0305500 OS03G0712800 OS04G0543900 OS06G0548000 OS10G0390500 OS12G0235800
0.00621144	15	62	2.20347	Glycerolipid metabolism	http://www.genome.jp/kegg-bin/show_pathway?osa00561	OS01G0693300 OS01G0783200 OS02G0714100 OS02G0730000 OS02G0787800 OS04G0634700 OS04G0647800 OS05G0457800 OS06G0326700 OS07G0679300 OS08G0359200 OS09G0394700 OS09G0440300 OS11G0186200 OS11G0679700
0.00771876	11	40	2.50461	Galactose metabolism	http://www.genome.jp/kegg-bin/show_pathway?osa00052	OS01G0191700 OS03G0316200 OS05G0524400 OS05G0595100 OS06G0676700 OS07G0209100 OS07G0679300 OS09G0323000 OS09G0415800 OS10G0155500 OS10G0405600
0.0211782	8	28	2.6022	Diterpenoid biosynthesis	http://www.genome.jp/kegg-bin/show_pathway?osa00904	OS01G0209700 OS01G0757200 OS04G0178300 OS04G0178400 OS04G0179200 OS04G0179700 OS06G0569500 OS12G0491800
0.0257753	21	113	1.69258	Endocytosis	http://www.genome.jp/kegg-bin/show_pathway?osa04144	OS01G0848700 OS02G0158100 OS02G0806600 OS03G0186800 OS03G0241900 OS03G0276500 OS03G0819900 OS03G0854100 OS04G0669300 OS05G0102900 OS05G0564400 OS06G0604200 OS06G0687800 OS06G0717100 OS07G0239400 OS08G0525000 OS09G0527600 OS10G0524400 OS10G0574800 OS11G0703400 OS12G0207300
0.0257753	8	29	2.51247	Pantothenate and CoA biosynthesis	http://www.genome.jp/kegg-bin/show_pathway?osa00770	OS02G0575200 OS02G0730000 OS02G0736400 OS03G0231600 OS04G0671200 OS06G0207000 OS08G0559600 OS11G0186200
0.0314922	10	42	2.1685	Inositol phosphate metabolism	http://www.genome.jp/kegg-bin/show_pathway?osa00562	OS01G0841600 OS02G0123600 OS02G0523800 OS03G0289300 OS03G0818100 OS04G0661200 OS06G0561000 OS07G0188800 OS08G0104700 OS12G0562400
0.034968	11	49	2.04458	Glycine, serine and threonine metabolism	http://www.genome.jp/kegg-bin/show_pathway?osa00260	OS01G0817700 OS02G0170100 OS02G0751800 OS03G0157900 OS03G0713000 OS04G0516600 OS06G0632200 OS06G0667600 OS07G0182100 OS08G0447000 OS09G0440300
