# Supplementary material for: Comparison of Transcriptome between Tolerant and Susceptible Rice Cultivar Reveals Positive and Negative Regulators of Response to Rhizoctonia solani in Rice
Source: Int J Mol Sci. 2023 Sep 20;24(18):14310. doi: 10.3390/ijms241814310 (PMC10532033; doi:10.3390/ijms241814310)
Supplement: Supplementary file 1 [file ijms-24-14310-s001.zip › Supplementary S5.xls]

## Sheet: BP
#Enrichment Analysis of dDEGs based on BP of GO
Enrichment FDR	nGenes	Pathway Genes	Fold Enrichment	Pathway	URL	Genes
5.97031e-29	73	195	4.94926	Photosynthesis	http://amigo.geneontology.org/amigo/term/GO:0015979	OS01G0303000 OS01G0321300 OS01G0358300 OS01G0552300 OS01G0600900 OS01G0773700 OS01G0798500 OS01G0869800 OS01G0938100 OS02G0103800 OS02G0197600 OS02G0578400 OS02G0638300 OS02G0698000 OS02G0744900 OS02G0764500 OS03G0158300 OS03G0169100 OS03G0267300 OS03G0306800 OS03G0414400 OS03G0563300 OS03G0592500 OS03G0747700 OS03G0778100 OS03G0786100 OS03G0857400 OS04G0459900 OS04G0690800 OS05G0401100 OS05G0480…
3.85959e-14	66	278	3.13871	Response to light stimulus	http://amigo.geneontology.org/amigo/term/GO:0009416	OS01G0141600 OS01G0164600 OS01G0174000 OS01G0202500 OS01G0203800 OS01G0204000 OS01G0286100 OS01G0321300 OS01G0600900 OS01G0823700 OS01G0869800 OS01G0883800 OS02G0197600 OS02G0203000 OS02G0220400 OS02G0532800 OS02G0568200 OS02G0573200 OS02G0606200 OS02G0764500 OS02G0782500 OS03G0129300 OS03G0131200 OS03G0131900 OS03G0251350 OS03G0272400 OS03G0308800 OS03G0586500 OS03G0592500 OS03G0695500 OS03G0738…
4.56015e-14	67	289	3.06499	Response to radiation	http://amigo.geneontology.org/amigo/term/GO:0009314	OS01G0141600 OS01G0164600 OS01G0174000 OS01G0202500 OS01G0203800 OS01G0204000 OS01G0286100 OS01G0321300 OS01G0600900 OS01G0823700 OS01G0869800 OS01G0883800 OS02G0197600 OS02G0203000 OS02G0220400 OS02G0532800 OS02G0568200 OS02G0573200 OS02G0606200 OS02G0764500 OS02G0782500 OS03G0129300 OS03G0131200 OS03G0131900 OS03G0251350 OS03G0272400 OS03G0308800 OS03G0586500 OS03G0592500 OS03G0695500 OS03G0738…
4.56015e-14	51	182	3.70468	Plastid organization	http://amigo.geneontology.org/amigo/term/GO:0009657	OS01G0102600 OS01G0151200 OS01G0158100 OS01G0164600 OS01G0235900 OS01G0278900 OS01G0321300 OS01G0501700 OS01G0692300 OS01G0770500 OS01G0798500 OS01G0823600 OS01G0829000 OS02G0220400 OS02G0264300 OS02G0577501 OS02G0602400 OS02G0749800 OS03G0178200 OS03G0215900 OS03G0308800 OS03G0360600 OS03G0785200 OS04G0475500 OS04G0514400 OS04G0583101 OS04G0637500 OS04G0691600 OS05G0390100 OS05G0403400 OS05G0417…
4.56015e-14	34	86	5.22676	Photosynthesis, light reaction	http://amigo.geneontology.org/amigo/term/GO:0019684	OS01G0358300 OS01G0552300 OS01G0600900 OS01G0773700 OS01G0798500 OS02G0197600 OS02G0578400 OS02G0764500 OS03G0158300 OS03G0267300 OS03G0592500 OS03G0747700 OS03G0857400 OS04G0459900 OS05G0401100 OS05G0480000 OS05G0481000 OS05G0568900 OS06G0320500 OS07G0105600 OS07G0196200 OS07G0558400 OS07G0562700 OS07G0577600 OS08G0435900 OS08G0463900 OS08G0553800 OS08G0566600 OS09G0296800 OS09G0346500 OS09G0439…
7.41582e-12	42	147	3.77732	Chloroplast organization	http://amigo.geneontology.org/amigo/term/GO:0009658	OS01G0102600 OS01G0158100 OS01G0235900 OS01G0321300 OS01G0692300 OS01G0770500 OS01G0798500 OS01G0823600 OS01G0829000 OS02G0220400 OS02G0264300 OS02G0577501 OS02G0602400 OS02G0749800 OS03G0178200 OS03G0215900 OS03G0360600 OS03G0785200 OS04G0475500 OS04G0514400 OS04G0583101 OS04G0637500 OS05G0403400 OS05G0417200 OS05G0592100 OS06G0106000 OS06G0225100 OS07G0123300 OS07G0188266 OS07G0409400 OS07G0548…
6.06336e-11	13	15	11.4579	Photosynthesis, light harvesting in photosystem I	http://amigo.geneontology.org/amigo/term/GO:0009768	OS01G0600900 OS02G0197600 OS02G0764500 OS03G0592500 OS06G0320500 OS07G0558400 OS07G0562700 OS07G0577600 OS08G0435900 OS09G0296800 OS09G0346500 OS09G0439500 OS11G0242800
2.63034e-10	16	25	8.4612	Photosynthesis, light harvesting	http://amigo.geneontology.org/amigo/term/GO:0009765	OS01G0600900 OS02G0197600 OS02G0764500 OS03G0592500 OS04G0459900 OS05G0401100 OS05G0568900 OS06G0320500 OS07G0558400 OS07G0562700 OS07G0577600 OS08G0435900 OS09G0296800 OS09G0346500 OS09G0439500 OS11G0242800
3.12707e-09	17	32	7.02345	Protein-chromophore linkage	http://amigo.geneontology.org/amigo/term/GO:0018298	OS01G0600900 OS02G0197600 OS02G0573200 OS02G0764500 OS03G0592500 OS04G0452100 OS06G0320500 OS06G0661800 OS07G0558400 OS07G0562700 OS07G0577600 OS08G0435900 OS09G0296800 OS09G0346500 OS09G0439500 OS11G0242800 OS11G0547000
5.48422e-09	104	701	1.9614	Response to abiotic stimulus	http://amigo.geneontology.org/amigo/term/GO:0009628	OS01G0136000 OS01G0141600 OS01G0164600 OS01G0174000 OS01G0202500 OS01G0203800 OS01G0204000 OS01G0225600 OS01G0286100 OS01G0321300 OS01G0600900 OS01G0625300 OS01G0798500 OS01G0820000 OS01G0823700 OS01G0869800 OS01G0883800 OS02G0128000 OS02G0197600 OS02G0202200 OS02G0203000 OS02G0217900 OS02G0220400 OS02G0232000 OS02G0255500 OS02G0532800 OS02G0568200 OS02G0573200 OS02G0602400 OS02G0606200 OS02G0764…
6.42727e-07	20	58	4.55883	Nucleosome assembly	http://amigo.geneontology.org/amigo/term/GO:0006334	OS01G0149600 OS01G0152300 OS01G0152900 OS01G0153100 OS01G0153300 OS01G0835900 OS02G0684500 OS03G0119900 OS03G0279000 OS03G0799000 OS04G0253000 OS05G0462700 OS05G0574300 OS06G0130800 OS07G0184800 OS07G0549900 OS08G0428800 OS09G0433600 OS09G0553100 OS10G0539500
1.26393e-06	21	66	4.20656	Response to red or far red light	http://amigo.geneontology.org/amigo/term/GO:0009639	OS01G0174000 OS01G0202500 OS01G0203800 OS01G0286100 OS01G0823700 OS02G0203000 OS02G0606200 OS03G0272400 OS03G0308800 OS03G0825600 OS04G0493000 OS04G0690800 OS05G0204600 OS05G0365000 OS06G0118600 OS06G0320500 OS06G0601500 OS06G0655500 OS09G0296800 OS09G0439500 OS09G0527900
1.53832e-06	15	35	5.66598	Response to blue light	http://amigo.geneontology.org/amigo/term/GO:0009637	OS02G0532800 OS02G0568200 OS02G0573200 OS04G0412100 OS04G0452100 OS04G0690800 OS05G0220500 OS06G0320500 OS08G0242800 OS09G0296800 OS09G0439500 OS10G0406900 OS11G0118300 OS11G0547000 OS12G0117400
1.8742e-06	20	62	4.26472	Chromatin assembly	http://amigo.geneontology.org/amigo/term/GO:0031497	OS01G0149600 OS01G0152300 OS01G0152900 OS01G0153100 OS01G0153300 OS01G0835900 OS02G0684500 OS03G0119900 OS03G0279000 OS03G0799000 OS04G0253000 OS05G0462700 OS05G0574300 OS06G0130800 OS07G0184800 OS07G0549900 OS08G0428800 OS09G0433600 OS09G0553100 OS10G0539500
6.65097e-06	13	29	5.92649	Regulation of photosynthesis	http://amigo.geneontology.org/amigo/term/GO:0010109	OS01G0303000 OS01G0321300 OS01G0552300 OS01G0773700 OS03G0306800 OS03G0786100 OS05G0480000 OS05G0481000 OS07G0152900 OS08G0163400 OS11G0195100 OS11G0242400 OS12G0292900
1.07641e-05	15	40	4.95773	Cellular response to light stimulus	http://amigo.geneontology.org/amigo/term/GO:0071482	OS01G0164600 OS01G0174000 OS01G0204000 OS01G0286100 OS02G0203000 OS02G0532800 OS02G0573200 OS04G0412100 OS04G0452100 OS05G0365000 OS06G0118600 OS06G0601500 OS06G0655500 OS08G0163400 OS08G0242800
1.1579e-05	20	69	3.83206	Chromatin assembly or disassembly	http://amigo.geneontology.org/amigo/term/GO:0006333	OS01G0149600 OS01G0152300 OS01G0152900 OS01G0153100 OS01G0153300 OS01G0835900 OS02G0684500 OS03G0119900 OS03G0279000 OS03G0799000 OS04G0253000 OS05G0462700 OS05G0574300 OS06G0130800 OS07G0184800 OS07G0549900 OS08G0428800 OS09G0433600 OS09G0553100 OS10G0539500
1.83985e-05	20	71	3.72412	DNA packaging	http://amigo.geneontology.org/amigo/term/GO:0006323	OS01G0149600 OS01G0152300 OS01G0152900 OS01G0153100 OS01G0153300 OS01G0835900 OS02G0684500 OS03G0119900 OS03G0279000 OS03G0799000 OS04G0253000 OS05G0462700 OS05G0574300 OS06G0130800 OS07G0184800 OS07G0549900 OS08G0428800 OS09G0433600 OS09G0553100 OS10G0539500
3.87593e-05	15	44	4.50703	DNA-templated transcription, termination	http://amigo.geneontology.org/amigo/term/GO:0006353	OS01G0205300 OS02G0577501 OS02G0602400 OS02G0672700 OS02G0749800 OS03G0360600 OS03G0785200 OS03G0838900 OS04G0637500 OS05G0403400 OS06G0225100 OS07G0409400 OS07G0583200 OS11G0206200 OS12G0490000
5.54614e-05	20	76	3.47911	Nucleosome organization	http://amigo.geneontology.org/amigo/term/GO:0034728	OS01G0149600 OS01G0152300 OS01G0152900 OS01G0153100 OS01G0153300 OS01G0835900 OS02G0684500 OS03G0119900 OS03G0279000 OS03G0799000 OS04G0253000 OS05G0462700 OS05G0574300 OS06G0130800 OS07G0184800 OS07G0549900 OS08G0428800 OS09G0433600 OS09G0553100 OS10G0539500
8.42238e-05	17	59	3.80933	Cellular response to abiotic stimulus	http://amigo.geneontology.org/amigo/term/GO:0071214	OS01G0164600 OS01G0174000 OS01G0204000 OS01G0286100 OS02G0203000 OS02G0532800 OS02G0573200 OS03G0785200 OS04G0412100 OS04G0452100 OS05G0365000 OS06G0118600 OS06G0601500 OS06G0655500 OS06G0694800 OS08G0163400 OS08G0242800
8.42238e-05	17	59	3.80933	Cellular response to environmental stimulus	http://amigo.geneontology.org/amigo/term/GO:0104004	OS01G0164600 OS01G0174000 OS01G0204000 OS01G0286100 OS02G0203000 OS02G0532800 OS02G0573200 OS03G0785200 OS04G0412100 OS04G0452100 OS05G0365000 OS06G0118600 OS06G0601500 OS06G0655500 OS06G0694800 OS08G0163400 OS08G0242800
8.42238e-05	15	47	4.21935	Cellular response to radiation	http://amigo.geneontology.org/amigo/term/GO:0071478	OS01G0164600 OS01G0174000 OS01G0204000 OS01G0286100 OS02G0203000 OS02G0532800 OS02G0573200 OS04G0412100 OS04G0452100 OS05G0365000 OS06G0118600 OS06G0601500 OS06G0655500 OS08G0163400 OS08G0242800
0.000109203	15	48	4.13144	Chlorophyll metabolic process	http://amigo.geneontology.org/amigo/term/GO:0015994	OS01G0286600 OS02G0705100 OS02G0744900 OS03G0323200 OS03G0331600 OS03G0351200 OS03G0563300 OS04G0379700 OS05G0419000 OS06G0132400 OS07G0168000 OS07G0657900 OS10G0419600 OS10G0496900 OS10G0567400
0.000149911	9	18	6.61031	Group II intron splicing	http://amigo.geneontology.org/amigo/term/GO:0000373	OS01G0158100 OS01G0323300 OS02G0739000 OS03G0786600 OS04G0464800 OS04G0475500 OS05G0571100 OS08G0360100 OS11G0592400
0.000784426	24	121	2.62227	Protein-DNA complex assembly	http://amigo.geneontology.org/amigo/term/GO:0065004	OS01G0149600 OS01G0152300 OS01G0152900 OS01G0153100 OS01G0153300 OS01G0648500 OS01G0835900 OS02G0684500 OS03G0119900 OS03G0240400 OS03G0279000 OS03G0799000 OS04G0253000 OS05G0462700 OS05G0574300 OS06G0130800 OS07G0184800 OS07G0549900 OS08G0428800 OS09G0433600 OS09G0553100 OS09G0560200 OS10G0539500 OS11G0615100
0.00120148	59	444	1.75679	Generation of precursor metabolites and energy	http://amigo.geneontology.org/amigo/term/GO:0006091	OS01G0208700 OS01G0358300 OS01G0552300 OS01G0600900 OS01G0730500 OS01G0773700 OS01G0798500 OS02G0197600 OS02G0578400 OS02G0764500 OS03G0158300 OS03G0169100 OS03G0267300 OS03G0412800 OS03G0586500 OS03G0592500 OS03G0747700 OS03G0754200 OS03G0758100 OS03G0773800 OS03G0781400 OS03G0790700 OS03G0857400 OS04G0459900 OS05G0401100 OS05G0480000 OS05G0481000 OS05G0555300 OS05G0568900 OS05G0580000 OS06G0320…
0.00154607	20	95	2.78329	Chromatin remodeling	http://amigo.geneontology.org/amigo/term/GO:0006338	OS01G0149600 OS01G0152300 OS01G0152900 OS01G0153100 OS01G0153300 OS01G0835900 OS02G0684500 OS03G0119900 OS03G0279000 OS03G0799000 OS04G0253000 OS05G0462700 OS05G0574300 OS06G0130800 OS07G0184800 OS07G0549900 OS08G0428800 OS09G0433600 OS09G0553100 OS10G0539500
0.00180738	7	14	6.61031	Chloroplast RNA processing	http://amigo.geneontology.org/amigo/term/GO:0031425	OS02G0170000 OS03G0215900 OS03G0837900 OS04G0118700 OS07G0158300 OS07G0168000 OS07G0548300
0.00180738	6	10	7.93237	Response to far red light	http://amigo.geneontology.org/amigo/term/GO:0010218	OS01G0174000 OS02G0203000 OS06G0320500 OS06G0601500 OS09G0296800 OS09G0439500
0.00200997	11	35	4.15505	Chlorophyll biosynthetic process	http://amigo.geneontology.org/amigo/term/GO:0015995	OS01G0286600 OS02G0744900 OS03G0323200 OS03G0331600 OS03G0351200 OS03G0563300 OS06G0132400 OS07G0168000 OS07G0657900 OS10G0496900 OS10G0567400
0.00296893	7	15	6.16962	Response to red light	http://amigo.geneontology.org/amigo/term/GO:0010114	OS01G0174000 OS02G0203000 OS03G0308800 OS04G0690800 OS06G0320500 OS06G0601500 OS09G0439500
0.00300517	15	63	3.14777	Porphyrin-containing compound metabolic process	http://amigo.geneontology.org/amigo/term/GO:0006778	OS01G0286600 OS02G0705100 OS02G0744900 OS03G0323200 OS03G0331600 OS03G0351200 OS03G0563300 OS04G0379700 OS05G0419000 OS06G0132400 OS07G0168000 OS07G0657900 OS10G0419600 OS10G0496900 OS10G0567400
0.00354526	15	64	3.09858	Tetrapyrrole metabolic process	http://amigo.geneontology.org/amigo/term/GO:0033013	OS01G0286600 OS02G0705100 OS02G0744900 OS03G0323200 OS03G0331600 OS03G0351200 OS03G0563300 OS04G0379700 OS05G0419000 OS06G0132400 OS07G0168000 OS07G0657900 OS10G0419600 OS10G0496900 OS10G0567400
0.00442464	8	21	5.03643	Response to high light intensity	http://amigo.geneontology.org/amigo/term/GO:0009644	OS01G0869800 OS02G0764500 OS02G0782500 OS03G0131900 OS06G0320500 OS07G0562700 OS07G0577600 OS08G0566600
0.00442464	8	21	5.03643	Chloroplast rRNA processing	http://amigo.geneontology.org/amigo/term/GO:1901259	OS01G0184500 OS02G0739000 OS02G0815200 OS07G0158300 OS07G0631900 OS08G0557100 OS09G0106200 OS09G0565200
0.00556123	5	8	8.26289	Cellular response to blue light	http://amigo.geneontology.org/amigo/term/GO:0071483	OS02G0532800 OS02G0573200 OS04G0412100 OS04G0452100 OS08G0242800
0.00630224	20	107	2.47114	Regulation of post-embryonic development	http://amigo.geneontology.org/amigo/term/GO:0048580	OS01G0174000 OS01G0587300 OS01G0927500 OS02G0203000 OS02G0220400 OS02G0793900 OS03G0251350 OS03G0707600 OS04G0497700 OS04G0649100 OS05G0365000 OS06G0142600 OS06G0601500 OS07G0235800 OS07G0261200 OS07G0671000 OS09G0240200 OS10G0560400 OS11G0547000 OS12G0632900
0.00630224	7	17	5.44379	Red or far-red light signaling pathway	http://amigo.geneontology.org/amigo/term/GO:0010017	OS01G0174000 OS01G0286100 OS02G0203000 OS05G0365000 OS06G0118600 OS06G0601500 OS06G0655500
0.00630224	7	17	5.44379	Cellular response to red or far red light	http://amigo.geneontology.org/amigo/term/GO:0071489	OS01G0174000 OS01G0286100 OS02G0203000 OS05G0365000 OS06G0118600 OS06G0601500 OS06G0655500
0.00798944	20	109	2.4258	Regulation of multicellular organismal development	http://amigo.geneontology.org/amigo/term/GO:2000026	OS01G0174000 OS01G0587300 OS01G0927500 OS02G0203000 OS02G0220400 OS02G0793900 OS03G0251350 OS03G0707600 OS04G0497700 OS04G0649100 OS05G0365000 OS06G0142600 OS06G0601500 OS07G0235800 OS07G0261200 OS07G0671000 OS09G0240200 OS10G0560400 OS11G0547000 OS12G0632900
0.00983466	24	145	2.18824	Protein-DNA complex subunit organization	http://amigo.geneontology.org/amigo/term/GO:0071824	OS01G0149600 OS01G0152300 OS01G0152900 OS01G0153100 OS01G0153300 OS01G0648500 OS01G0835900 OS02G0684500 OS03G0119900 OS03G0240400 OS03G0279000 OS03G0799000 OS04G0253000 OS05G0462700 OS05G0574300 OS06G0130800 OS07G0184800 OS07G0549900 OS08G0428800 OS09G0433600 OS09G0553100 OS09G0560200 OS10G0539500 OS11G0615100
0.0100932	5	9	7.34479	Phototropism	http://amigo.geneontology.org/amigo/term/GO:0009638	OS02G0568200 OS05G0220500 OS10G0406900 OS11G0118300 OS12G0117400
0.0104168	9	30	3.96619	Ketone biosynthetic process	http://amigo.geneontology.org/amigo/term/GO:0042181	OS01G0581300 OS01G0662700 OS01G0820000 OS02G0190600 OS04G0403500 OS04G0422000 OS06G0646000 OS08G0411200 OS09G0361500
0.0104168	9	30	3.96619	Quinone metabolic process	http://amigo.geneontology.org/amigo/term/GO:1901661	OS01G0581300 OS01G0662700 OS01G0820000 OS02G0190600 OS04G0403500 OS04G0422000 OS06G0646000 OS08G0411200 OS09G0361500
0.0104168	9	30	3.96619	Quinone biosynthetic process	http://amigo.geneontology.org/amigo/term/GO:1901663	OS01G0581300 OS01G0662700 OS01G0820000 OS02G0190600 OS04G0403500 OS04G0422000 OS06G0646000 OS08G0411200 OS09G0361500
0.0123835	16	81	2.61148	Pigment biosynthetic process	http://amigo.geneontology.org/amigo/term/GO:0046148	OS01G0286600 OS01G0581300 OS02G0190600 OS02G0744900 OS03G0323200 OS03G0331600 OS03G0351200 OS03G0563300 OS06G0132400 OS06G0729000 OS07G0168000 OS07G0204900 OS07G0657900 OS10G0496900 OS10G0567400 OS12G0632900
0.0123835	6	14	5.66598	Glycine metabolic process	http://amigo.geneontology.org/amigo/term/GO:0006544	OS01G0711400 OS03G0738400 OS04G0623800 OS06G0611900 OS08G0502700 OS10G0516100
0.0124127	12	51	3.11073	Response to light intensity	http://amigo.geneontology.org/amigo/term/GO:0009642	OS01G0321300 OS01G0869800 OS02G0220400 OS02G0764500 OS02G0782500 OS03G0131900 OS03G0695500 OS03G0795100 OS06G0320500 OS07G0562700 OS07G0577600 OS08G0566600
0.0150509	14	67	2.76252	Regulation of shoot system development	http://amigo.geneontology.org/amigo/term/GO:0048831	OS01G0587300 OS01G0927500 OS02G0220400 OS02G0793900 OS03G0706500 OS04G0497700 OS04G0649100 OS07G0235800 OS07G0261200 OS07G0671000 OS09G0240200 OS10G0560400 OS11G0547000 OS12G0632900
0.0150509	4	6	8.81375	Carotene biosynthetic process	http://amigo.geneontology.org/amigo/term/GO:0016120	OS01G0581300 OS02G0190600 OS07G0168000 OS07G0204900
0.0150509	4	6	8.81375	Regulation of phenylpropanoid metabolic process	http://amigo.geneontology.org/amigo/term/GO:2000762	OS07G0211101 OS07G0211200 OS11G0246200 OS12G0632900
0.015355	5	10	6.61031	Xanthophyll metabolic process	http://amigo.geneontology.org/amigo/term/GO:0016122	OS01G0581300 OS02G0190600 OS04G0379700 OS07G0168000 OS09G0570400
0.0168607	11	46	3.16145	Porphyrin-containing compound biosynthetic process	http://amigo.geneontology.org/amigo/term/GO:0006779	OS01G0286600 OS02G0744900 OS03G0323200 OS03G0331600 OS03G0351200 OS03G0563300 OS06G0132400 OS07G0168000 OS07G0657900 OS10G0496900 OS10G0567400
0.0168607	6	15	5.28825	Regulation of secondary metabolic process	http://amigo.geneontology.org/amigo/term/GO:0043455	OS03G0210600 OS07G0211101 OS07G0211200 OS10G0330000 OS11G0246200 OS12G0632900
0.0187531	9	33	3.60562	Photomorphogenesis	http://amigo.geneontology.org/amigo/term/GO:0009640	OS01G0174000 OS01G0202500 OS02G0203000 OS02G0606200 OS04G0493000 OS05G0204600 OS05G0365000 OS06G0601500 OS09G0527900
0.0202322	8	27	3.91722	Carbon fixation	http://amigo.geneontology.org/amigo/term/GO:0015977	OS01G0208700 OS01G0303000 OS02G0698000 OS03G0169100 OS03G0267300 OS03G0306800 OS07G0569600 OS12G0291400
0.0222068	27	185	1.9295	Chromatin organization	http://amigo.geneontology.org/amigo/term/GO:0006325	OS01G0149600 OS01G0152300 OS01G0152900 OS01G0153100 OS01G0153300 OS01G0835900 OS02G0684500 OS02G0736200 OS03G0119900 OS03G0279000 OS03G0279200 OS03G0799000 OS04G0253000 OS05G0113900 OS05G0461400 OS05G0462700 OS05G0574300 OS06G0130800 OS07G0184800 OS07G0545300 OS07G0549900 OS08G0427700 OS08G0428800 OS09G0433600 OS09G0553100 OS10G0539500 OS12G0182700
0.0222068	11	48	3.02973	Tetrapyrrole biosynthetic process	http://amigo.geneontology.org/amigo/term/GO:0033014	OS01G0286600 OS02G0744900 OS03G0323200 OS03G0331600 OS03G0351200 OS03G0563300 OS06G0132400 OS07G0168000 OS07G0657900 OS10G0496900 OS10G0567400
0.0222068	6	16	4.95773	Reductive pentose-phosphate cycle	http://amigo.geneontology.org/amigo/term/GO:0019253	OS01G0303000 OS02G0698000 OS03G0169100 OS03G0267300 OS03G0306800 OS12G0291400
0.0222068	6	16	4.95773	Photosynthesis, dark reaction	http://amigo.geneontology.org/amigo/term/GO:0019685	OS01G0303000 OS02G0698000 OS03G0169100 OS03G0267300 OS03G0306800 OS12G0291400
0.0222068	5	11	6.00937	Nucleosome positioning	http://amigo.geneontology.org/amigo/term/GO:0016584	OS03G0799000 OS04G0253000 OS06G0130800 OS07G0184800 OS08G0428800
0.0222068	5	11	6.00937	Fructose 1,6-bisphosphate metabolic process	http://amigo.geneontology.org/amigo/term/GO:0030388	OS03G0267300 OS04G0234600 OS06G0608700 OS11G0171300 OS12G0169600
0.0230603	17	96	2.34115	Pigment metabolic process	http://amigo.geneontology.org/amigo/term/GO:0042440	OS01G0286600 OS01G0581300 OS02G0190600 OS02G0744900 OS03G0323200 OS03G0331600 OS03G0351200 OS03G0563300 OS06G0132400 OS06G0729000 OS07G0168000 OS07G0204900 OS07G0657900 OS10G0419600 OS10G0496900 OS10G0567400 OS12G0632900
0.0238015	7	22	4.20656	Tetraterpenoid metabolic process	http://amigo.geneontology.org/amigo/term/GO:0016108	OS01G0581300 OS02G0190600 OS04G0379700 OS06G0729000 OS07G0168000 OS07G0204900 OS09G0570400
0.0238015	7	22	4.20656	Carotenoid metabolic process	http://amigo.geneontology.org/amigo/term/GO:0016116	OS01G0581300 OS02G0190600 OS04G0379700 OS06G0729000 OS07G0168000 OS07G0204900 OS09G0570400
0.0241748	23	150	2.02716	DNA conformation change	http://amigo.geneontology.org/amigo/term/GO:0071103	OS01G0149600 OS01G0152300 OS01G0152900 OS01G0153100 OS01G0153300 OS01G0835900 OS02G0684500 OS03G0119900 OS03G0279000 OS03G0799000 OS03G0844900 OS04G0253000 OS05G0462700 OS05G0574300 OS06G0130800 OS06G0218500 OS07G0184800 OS07G0549900 OS08G0428800 OS09G0130800 OS09G0433600 OS09G0553100 OS10G0539500
0.0241748	4	7	7.55464	Glycine catabolic process	http://amigo.geneontology.org/amigo/term/GO:0006546	OS01G0711400 OS04G0623800 OS06G0611900 OS10G0516100
0.0241748	4	7	7.55464	Blue light signaling pathway	http://amigo.geneontology.org/amigo/term/GO:0009785	OS02G0532800 OS02G0573200 OS04G0412100 OS04G0452100
0.0241748	4	7	7.55464	Glycine decarboxylation via glycine cleavage system	http://amigo.geneontology.org/amigo/term/GO:0019464	OS01G0711400 OS04G0623800 OS06G0611900 OS10G0516100
0.0241748	4	7	7.55464	Intracellular receptor signaling pathway	http://amigo.geneontology.org/amigo/term/GO:0030522	OS02G0532800 OS02G0573200 OS04G0412100 OS04G0452100
0.0257479	21	133	2.08747	Regulation of multicellular organismal process	http://amigo.geneontology.org/amigo/term/GO:0051239	OS01G0174000 OS01G0587300 OS01G0927500 OS02G0203000 OS02G0220400 OS02G0793900 OS03G0251350 OS03G0706500 OS03G0707600 OS04G0497700 OS04G0649100 OS05G0365000 OS06G0142600 OS06G0601500 OS07G0235800 OS07G0261200 OS07G0671000 OS09G0240200 OS10G0560400 OS11G0547000 OS12G0632900
0.0384479	12	60	2.64412	Regulation of flower development	http://amigo.geneontology.org/amigo/term/GO:0009909	OS01G0587300 OS01G0927500 OS02G0220400 OS02G0793900 OS04G0497700 OS04G0649100 OS07G0235800 OS07G0261200 OS07G0671000 OS09G0240200 OS10G0560400 OS11G0547000
0.0384479	6	18	4.40687	Sesquiterpenoid biosynthetic process	http://amigo.geneontology.org/amigo/term/GO:0016106	OS01G0746400 OS01G0935400 OS02G0704000 OS03G0210600 OS03G0790700 OS10G0330000
0.0424613	4	8	6.61031	Photosystem II assembly	http://amigo.geneontology.org/amigo/term/GO:0010207	OS01G0358300 OS03G0747700 OS08G0553800 OS11G0242400
0.0424613	4	8	6.61031	Negative regulation of carbohydrate metabolic process	http://amigo.geneontology.org/amigo/term/GO:0045912	OS01G0303000 OS03G0306800 OS07G0168000 OS11G0547000
0.0445211	5	13	5.08485	Serine family amino acid catabolic process	http://amigo.geneontology.org/amigo/term/GO:0009071	OS01G0711400 OS03G0738400 OS04G0623800 OS06G0611900 OS10G0516100

## Sheet: CC
#Enrichment Analysis of dDEGs based on CC of GO
Enrichment FDR	nGenes	Pathway Genes	Fold Enrichment	Pathway	URL	Genes
1.04778e-85	346	1437	3.18325	Plastid	http://amigo.geneontology.org/amigo/term/GO:0009536	OS01G0101700 OS01G0102300 OS01G0102600 OS01G0141600 OS01G0142100 OS01G0142300 OS01G0151200 OS01G0164600 OS01G0173000 OS01G0184500 OS01G0208700 OS01G0235100 OS01G0278900 OS01G0286600 OS01G0303000 OS01G0321300 OS01G0323300 OS01G0357100 OS01G0358300 OS01G0382700 OS01G0501700 OS01G0552300 OS01G0600900 OS01G0618400 OS01G0637600 OS01G0666600 OS01G0711400 OS01G0730800 OS01G0746400 OS01G0761000 OS01G0764…
2.11332e-84	338	1398	3.1964	Chloroplast	http://amigo.geneontology.org/amigo/term/GO:0009507	OS01G0101700 OS01G0102300 OS01G0102600 OS01G0141600 OS01G0142100 OS01G0142300 OS01G0151200 OS01G0164600 OS01G0173000 OS01G0184500 OS01G0208700 OS01G0235100 OS01G0278900 OS01G0286600 OS01G0303000 OS01G0321300 OS01G0323300 OS01G0357100 OS01G0358300 OS01G0382700 OS01G0501700 OS01G0552300 OS01G0600900 OS01G0618400 OS01G0637600 OS01G0666600 OS01G0711400 OS01G0730800 OS01G0746400 OS01G0761000 OS01G0764…
7.51094e-53	131	362	4.78426	Thylakoid	http://amigo.geneontology.org/amigo/term/GO:0009579	OS01G0102300 OS01G0142100 OS01G0151200 OS01G0235100 OS01G0278900 OS01G0286600 OS01G0501700 OS01G0552300 OS01G0600900 OS01G0664000 OS01G0761000 OS01G0773700 OS01G0798500 OS01G0862200 OS01G0869800 OS01G0882500 OS01G0896500 OS01G0924000 OS01G0929100 OS01G0938100 OS01G0966200 OS02G0103800 OS02G0117600 OS02G0122500 OS02G0125000 OS02G0197600 OS02G0307800 OS02G0533200 OS02G0556800 OS02G0578400 OS02G0643…
1.17333e-47	109	280	5.1466	Chloroplast thylakoid	http://amigo.geneontology.org/amigo/term/GO:0009534	OS01G0102300 OS01G0142100 OS01G0151200 OS01G0235100 OS01G0278900 OS01G0286600 OS01G0501700 OS01G0600900 OS01G0761000 OS01G0773700 OS01G0798500 OS01G0862200 OS01G0869800 OS01G0882500 OS01G0896500 OS01G0929100 OS01G0938100 OS01G0966200 OS02G0103800 OS02G0117600 OS02G0122500 OS02G0125000 OS02G0197600 OS02G0307800 OS02G0533200 OS02G0556800 OS02G0643500 OS02G0649700 OS02G0744900 OS02G0759900 OS02G0764…
1.17333e-47	109	280	5.1466	Plastid thylakoid	http://amigo.geneontology.org/amigo/term/GO:0031976	OS01G0102300 OS01G0142100 OS01G0151200 OS01G0235100 OS01G0278900 OS01G0286600 OS01G0501700 OS01G0600900 OS01G0761000 OS01G0773700 OS01G0798500 OS01G0862200 OS01G0869800 OS01G0882500 OS01G0896500 OS01G0929100 OS01G0938100 OS01G0966200 OS02G0103800 OS02G0117600 OS02G0122500 OS02G0125000 OS02G0197600 OS02G0307800 OS02G0533200 OS02G0556800 OS02G0643500 OS02G0649700 OS02G0744900 OS02G0759900 OS02G0764…
1.45673e-47	152	524	3.83499	Plastid envelope	http://amigo.geneontology.org/amigo/term/GO:0009526	OS01G0141600 OS01G0142100 OS01G0142300 OS01G0151200 OS01G0235100 OS01G0278900 OS01G0286600 OS01G0321300 OS01G0501700 OS01G0600900 OS01G0711400 OS01G0730800 OS01G0761000 OS01G0770500 OS01G0773700 OS01G0798500 OS01G0862200 OS01G0869800 OS01G0882500 OS01G0924000 OS01G0929100 OS01G0938100 OS01G0964900 OS01G0966200 OS02G0103800 OS02G0110200 OS02G0129900 OS02G0137200 OS02G0197600 OS02G0264300 OS02G0307…
1.57571e-41	100	270	4.89653	Thylakoid membrane	http://amigo.geneontology.org/amigo/term/GO:0042651	OS01G0142100 OS01G0151200 OS01G0235100 OS01G0278900 OS01G0501700 OS01G0600900 OS01G0761000 OS01G0773700 OS01G0798500 OS01G0862200 OS01G0869800 OS01G0882500 OS01G0929100 OS01G0938100 OS01G0966200 OS02G0103800 OS02G0197600 OS02G0307800 OS02G0533200 OS02G0556800 OS02G0578400 OS02G0643500 OS02G0649700 OS02G0744900 OS02G0759900 OS02G0764500 OS02G0815200 OS02G0815400 OS03G0129300 OS03G0131900 OS03G0158…
1.91708e-40	92	236	5.1538	Chloroplast thylakoid membrane	http://amigo.geneontology.org/amigo/term/GO:0009535	OS01G0142100 OS01G0151200 OS01G0235100 OS01G0278900 OS01G0501700 OS01G0600900 OS01G0761000 OS01G0773700 OS01G0798500 OS01G0862200 OS01G0869800 OS01G0882500 OS01G0929100 OS01G0938100 OS01G0966200 OS02G0103800 OS02G0197600 OS02G0307800 OS02G0533200 OS02G0556800 OS02G0643500 OS02G0649700 OS02G0744900 OS02G0759900 OS02G0764500 OS02G0815200 OS02G0815400 OS03G0129300 OS03G0131900 OS03G0158300 OS03G0169…
1.91708e-40	92	236	5.1538	Plastid thylakoid membrane	http://amigo.geneontology.org/amigo/term/GO:0055035	OS01G0142100 OS01G0151200 OS01G0235100 OS01G0278900 OS01G0501700 OS01G0600900 OS01G0761000 OS01G0773700 OS01G0798500 OS01G0862200 OS01G0869800 OS01G0882500 OS01G0929100 OS01G0938100 OS01G0966200 OS02G0103800 OS02G0197600 OS02G0307800 OS02G0533200 OS02G0556800 OS02G0643500 OS02G0649700 OS02G0744900 OS02G0759900 OS02G0764500 OS02G0815200 OS02G0815400 OS03G0129300 OS03G0131900 OS03G0158300 OS03G0169…
2.52506e-40	102	289	4.6661	Photosynthetic membrane	http://amigo.geneontology.org/amigo/term/GO:0034357	OS01G0142100 OS01G0151200 OS01G0235100 OS01G0278900 OS01G0501700 OS01G0600900 OS01G0761000 OS01G0773700 OS01G0798500 OS01G0862200 OS01G0869800 OS01G0882500 OS01G0929100 OS01G0938100 OS01G0966200 OS02G0103800 OS02G0197600 OS02G0307800 OS02G0533200 OS02G0556800 OS02G0578400 OS02G0643500 OS02G0649700 OS02G0744900 OS02G0759900 OS02G0764500 OS02G0815200 OS02G0815400 OS03G0129300 OS03G0131900 OS03G0158…
6.43205e-37	112	371	3.99113	Plastid membrane	http://amigo.geneontology.org/amigo/term/GO:0042170	OS01G0142100 OS01G0151200 OS01G0235100 OS01G0278900 OS01G0501700 OS01G0600900 OS01G0761000 OS01G0770500 OS01G0773700 OS01G0798500 OS01G0862200 OS01G0869800 OS01G0882500 OS01G0929100 OS01G0938100 OS01G0966200 OS02G0103800 OS02G0197600 OS02G0264300 OS02G0307800 OS02G0533200 OS02G0556800 OS02G0643500 OS02G0649700 OS02G0715400 OS02G0744900 OS02G0759900 OS02G0764500 OS02G0815200 OS02G0815400 OS02G0832…
4.19205e-31	100	347	3.80998	Plastid stroma	http://amigo.geneontology.org/amigo/term/GO:0009532	OS01G0102600 OS01G0164600 OS01G0173000 OS01G0321300 OS01G0323300 OS01G0552300 OS01G0600900 OS01G0637600 OS01G0829000 OS01G0862200 OS01G0924000 OS01G0938100 OS02G0103800 OS02G0137200 OS02G0169900 OS02G0197600 OS02G0533200 OS02G0538000 OS02G0704000 OS02G0739000 OS02G0764500 OS02G0774100 OS03G0118600 OS03G0129300 OS03G0215900 OS03G0267300 OS03G0308800 OS03G0314700 OS03G0315800 OS03G0412800 OS03G0563…
1.05936e-29	97	341	3.7607	Chloroplast stroma	http://amigo.geneontology.org/amigo/term/GO:0009570	OS01G0102600 OS01G0164600 OS01G0173000 OS01G0321300 OS01G0323300 OS01G0552300 OS01G0600900 OS01G0637600 OS01G0829000 OS01G0862200 OS01G0924000 OS01G0938100 OS02G0103800 OS02G0137200 OS02G0169900 OS02G0197600 OS02G0533200 OS02G0538000 OS02G0704000 OS02G0739000 OS02G0764500 OS02G0774100 OS03G0118600 OS03G0129300 OS03G0215900 OS03G0267300 OS03G0308800 OS03G0314700 OS03G0315800 OS03G0412800 OS03G0563…
1.3865e-23	161	901	2.3624	Organelle envelope	http://amigo.geneontology.org/amigo/term/GO:0031967	OS01G0141600 OS01G0142100 OS01G0142300 OS01G0151200 OS01G0235100 OS01G0278900 OS01G0286600 OS01G0321300 OS01G0501700 OS01G0600900 OS01G0711400 OS01G0730800 OS01G0761000 OS01G0770500 OS01G0773700 OS01G0798500 OS01G0862200 OS01G0869800 OS01G0882500 OS01G0924000 OS01G0929100 OS01G0938100 OS01G0964900 OS01G0966200 OS02G0103800 OS02G0110200 OS02G0129900 OS02G0137200 OS02G0197600 OS02G0264300 OS02G0307…
1.3865e-23	161	901	2.3624	Envelope	http://amigo.geneontology.org/amigo/term/GO:0031975	OS01G0141600 OS01G0142100 OS01G0142300 OS01G0151200 OS01G0235100 OS01G0278900 OS01G0286600 OS01G0321300 OS01G0501700 OS01G0600900 OS01G0711400 OS01G0730800 OS01G0761000 OS01G0770500 OS01G0773700 OS01G0798500 OS01G0862200 OS01G0869800 OS01G0882500 OS01G0924000 OS01G0929100 OS01G0938100 OS01G0964900 OS01G0966200 OS02G0103800 OS02G0110200 OS02G0129900 OS02G0137200 OS02G0197600 OS02G0264300 OS02G0307…
5.79947e-21	83	337	3.25612	Chloroplast envelope	http://amigo.geneontology.org/amigo/term/GO:0009941	OS01G0141600 OS01G0142100 OS01G0142300 OS01G0286600 OS01G0321300 OS01G0600900 OS01G0711400 OS01G0730800 OS01G0770500 OS01G0882500 OS01G0924000 OS01G0964900 OS02G0110200 OS02G0129900 OS02G0137200 OS02G0264300 OS02G0475400 OS02G0533000 OS02G0705100 OS02G0715400 OS02G0744900 OS02G0764500 OS02G0832200 OS03G0129300 OS03G0131900 OS03G0308800 OS03G0351200 OS03G0390900 OS03G0565200 OS03G0592500 OS03G0695…
3.77539e-14	21	35	7.93237	Plastoglobule	http://amigo.geneontology.org/amigo/term/GO:0010287	OS01G0173000 OS01G0600900 OS02G0197600 OS02G0533200 OS02G0764500 OS03G0592500 OS04G0403500 OS04G0640500 OS06G0320500 OS06G0646000 OS06G0729000 OS07G0558400 OS07G0562700 OS07G0577600 OS08G0411200 OS08G0435900 OS09G0346500 OS09G0439500 OS11G0171300 OS11G0242800 OS11G0595200
3.81488e-14	32	83	5.09711	Photosystem	http://amigo.geneontology.org/amigo/term/GO:0009521	OS01G0600900 OS01G0773700 OS01G0869800 OS01G0938100 OS02G0197600 OS02G0578400 OS02G0764500 OS03G0592500 OS03G0778100 OS04G0690800 OS06G0320500 OS07G0105600 OS07G0148900 OS07G0558400 OS07G0562700 OS07G0577600 OS07G0673550 OS08G0119800 OS08G0200300 OS08G0435900 OS08G0504500 OS08G0512500 OS08G0560900 OS09G0296800 OS09G0346500 OS09G0439500 OS09G0481200 OS11G0242800 OS12G0189400 OS12G0190200 OS12G0420…
6.9757e-14	19	29	8.66179	Photosystem I	http://amigo.geneontology.org/amigo/term/GO:0009522	OS01G0600900 OS02G0197600 OS02G0764500 OS03G0592500 OS03G0778100 OS06G0320500 OS07G0148900 OS07G0558400 OS07G0562700 OS07G0577600 OS08G0435900 OS08G0560900 OS09G0296800 OS09G0346500 OS09G0439500 OS09G0481200 OS11G0242800 OS12G0189400 OS12G0420400
5.57213e-13	131	874	1.98158	Organelle subcompartment	http://amigo.geneontology.org/amigo/term/GO:0031984	OS01G0102300 OS01G0110100 OS01G0126200 OS01G0134500 OS01G0142100 OS01G0151200 OS01G0235100 OS01G0278900 OS01G0286600 OS01G0501700 OS01G0600900 OS01G0761000 OS01G0773700 OS01G0798500 OS01G0810200 OS01G0862200 OS01G0869800 OS01G0882500 OS01G0896500 OS01G0927500 OS01G0929100 OS01G0938100 OS01G0966200 OS02G0103800 OS02G0117600 OS02G0122500 OS02G0125000 OS02G0197600 OS02G0307800 OS02G0533200 OS02G0556…
7.36915e-12	26	66	5.20812	Nucleosome	http://amigo.geneontology.org/amigo/term/GO:0000786	OS01G0149600 OS01G0152300 OS01G0152900 OS01G0153100 OS01G0153300 OS01G0835900 OS02G0684500 OS03G0119900 OS03G0279000 OS03G0279200 OS03G0799000 OS04G0253000 OS05G0113900 OS05G0461400 OS05G0462700 OS05G0574300 OS06G0130800 OS07G0184800 OS07G0545300 OS07G0549900 OS08G0427700 OS08G0428800 OS08G0490900 OS09G0433600 OS09G0553100 OS10G0539500
1.603e-11	26	68	5.05494	Photosystem II	http://amigo.geneontology.org/amigo/term/GO:0009523	OS01G0600900 OS01G0773700 OS01G0869800 OS01G0938100 OS02G0197600 OS02G0578400 OS02G0764500 OS03G0592500 OS04G0690800 OS06G0320500 OS07G0105600 OS07G0558400 OS07G0562700 OS07G0577600 OS07G0673550 OS08G0119800 OS08G0200300 OS08G0435900 OS08G0504500 OS08G0512500 OS09G0296800 OS09G0346500 OS09G0439500 OS11G0242800 OS12G0190200 OS12G0564400
3.37163e-11	26	70	4.91052	DNA packaging complex	http://amigo.geneontology.org/amigo/term/GO:0044815	OS01G0149600 OS01G0152300 OS01G0152900 OS01G0153100 OS01G0153300 OS01G0835900 OS02G0684500 OS03G0119900 OS03G0279000 OS03G0279200 OS03G0799000 OS04G0253000 OS05G0113900 OS05G0461400 OS05G0462700 OS05G0574300 OS06G0130800 OS07G0184800 OS07G0545300 OS07G0549900 OS08G0427700 OS08G0428800 OS08G0490900 OS09G0433600 OS09G0553100 OS10G0539500
2.87033e-07	27	108	3.30516	Protein-DNA complex	http://amigo.geneontology.org/amigo/term/GO:0032993	OS01G0149600 OS01G0152300 OS01G0152900 OS01G0153100 OS01G0153300 OS01G0204000 OS01G0835900 OS02G0684500 OS03G0119900 OS03G0279000 OS03G0279200 OS03G0799000 OS04G0253000 OS05G0113900 OS05G0461400 OS05G0462700 OS05G0574300 OS06G0130800 OS07G0184800 OS07G0545300 OS07G0549900 OS08G0427700 OS08G0428800 OS08G0490900 OS09G0433600 OS09G0553100 OS10G0539500
5.31931e-06	11	24	6.05945	Thylakoid lumen	http://amigo.geneontology.org/amigo/term/GO:0031977	OS01G0102300 OS01G0664000 OS02G0117600 OS03G0747700 OS04G0379700 OS04G0459900 OS05G0401100 OS05G0568900 OS06G0663800 OS08G0463900 OS11G0595200
0.000341082	6	10	7.93237	Stromule	http://amigo.geneontology.org/amigo/term/GO:0010319	OS03G0129300 OS03G0267300 OS03G0738400 OS07G0529600 OS08G0242700 OS08G0379400
0.00112576	26	156	2.20344	Chromatin	http://amigo.geneontology.org/amigo/term/GO:0000785	OS01G0149600 OS01G0152300 OS01G0152900 OS01G0153100 OS01G0153300 OS01G0835900 OS02G0684500 OS03G0119900 OS03G0279000 OS03G0279200 OS03G0799000 OS04G0253000 OS05G0113900 OS05G0461400 OS05G0462700 OS05G0574300 OS06G0130800 OS07G0184800 OS07G0545300 OS07G0549900 OS08G0427700 OS08G0428800 OS08G0490900 OS09G0433600 OS09G0553100 OS10G0539500
0.00112576	9	27	4.40687	Plastid nucleoid	http://amigo.geneontology.org/amigo/term/GO:0042646	OS01G0829000 OS03G0785200 OS03G0837900 OS03G0838900 OS04G0514400 OS05G0291700 OS07G0548300 OS10G0548900 OS11G0425300
0.00112576	5	8	8.26289	Chloroplast thylakoid lumen	http://amigo.geneontology.org/amigo/term/GO:0009543	OS01G0102300 OS02G0117600 OS03G0747700 OS04G0459900 OS08G0463900
0.00112576	5	8	8.26289	Plastid thylakoid lumen	http://amigo.geneontology.org/amigo/term/GO:0031978	OS01G0102300 OS02G0117600 OS03G0747700 OS04G0459900 OS08G0463900
0.00413102	4	6	8.81375	Chloroplast thylakoid membrane protein complex	http://amigo.geneontology.org/amigo/term/GO:0098807	OS02G0103800 OS06G0107700 OS07G0562700 OS12G0189400
0.00778568	22	140	2.07753	Chloroplast membrane	http://amigo.geneontology.org/amigo/term/GO:0031969	OS01G0142100 OS01G0770500 OS02G0264300 OS02G0715400 OS02G0832200 OS03G0308800 OS03G0390900 OS03G0835100 OS03G0851700 OS04G0553000 OS04G0602400 OS05G0241200 OS05G0390100 OS06G0729000 OS07G0179300 OS07G0188266 OS09G0469950 OS09G0570400 OS10G0567400 OS11G0105750 OS12G0105300 OS12G0615400
0.0077891	7	22	4.20656	Chloroplast nucleoid	http://amigo.geneontology.org/amigo/term/GO:0042644	OS01G0829000 OS03G0837900 OS04G0514400 OS05G0291700 OS07G0548300 OS10G0548900 OS11G0425300
0.00806275	9	35	3.39959	Nucleoid	http://amigo.geneontology.org/amigo/term/GO:0009295	OS01G0829000 OS03G0785200 OS03G0837900 OS03G0838900 OS04G0514400 OS05G0291700 OS07G0548300 OS10G0548900 OS11G0425300
0.0090973	8	29	3.64707	Photosystem II oxygen evolving complex	http://amigo.geneontology.org/amigo/term/GO:0009654	OS01G0938100 OS02G0578400 OS07G0105600 OS08G0200300 OS08G0504500 OS08G0512500 OS12G0190200 OS12G0564400
0.00999043	156	1625	1.26918	Organelle membrane	http://amigo.geneontology.org/amigo/term/GO:0031090	OS01G0126200 OS01G0134500 OS01G0142100 OS01G0151200 OS01G0232000 OS01G0235100 OS01G0278900 OS01G0501700 OS01G0547600 OS01G0600900 OS01G0761000 OS01G0770500 OS01G0773700 OS01G0798500 OS01G0820000 OS01G0862200 OS01G0869800 OS01G0882500 OS01G0927500 OS01G0929100 OS01G0938100 OS01G0964900 OS01G0966200 OS01G0975900 OS02G0103800 OS02G0158500 OS02G0197600 OS02G0264300 OS02G0307800 OS02G0314300 OS02G0533…

## Sheet: MF
#Enrichment Analysis of dDEGs based on MF of GO
Enrichment FDR	nGenes	Pathway Genes	Fold Enrichment	Pathway	URL	Genes
0.0324083	177	1800	1.30003	Oxidoreductase activity	http://amigo.geneontology.org/amigo/term/GO:0016491	OS01G0126200 OS01G0134500 OS01G0143100 OS01G0190000 OS01G0194600 OS01G0227400 OS01G0227500 OS01G0227800 OS01G0235900 OS01G0286600 OS01G0352100 OS01G0357100 OS01G0388000 OS01G0581300 OS01G0591300 OS01G0627400 OS01G0627933 OS01G0711400 OS01G0730500 OS01G0746400 OS01G0793300 OS01G0804400 OS01G0820000 OS01G0829400 OS01G0835500 OS01G0842500 OS01G0855200 OS01G0882500 OS01G0883800 OS01G0913000 OS01G0919…
0.0468723	65	565	1.52096	Tetrapyrrole binding	http://amigo.geneontology.org/amigo/term/GO:0046906	OS01G0227400 OS01G0227500 OS01G0227800 OS01G0357100 OS01G0388000 OS01G0600900 OS01G0627400 OS01G0627933 OS01G0804400 OS01G0820000 OS01G0951500 OS02G0110200 OS02G0197600 OS02G0221900 OS02G0236800 OS02G0278400 OS02G0503100 OS02G0504000 OS02G0533200 OS02G0764500 OS03G0131200 OS03G0140400 OS03G0223100 OS03G0371300 OS03G0371350 OS03G0371400 OS03G0592500 OS03G0594900 OS03G0650200 OS03G0850200 OS04G0255…
0.0209808	55	429	1.69495	Iron ion binding	http://amigo.geneontology.org/amigo/term/GO:0005506	OS01G0134500 OS01G0227400 OS01G0227500 OS01G0227800 OS01G0388000 OS01G0627400 OS01G0627933 OS01G0730500 OS01G0804400 OS01G0820000 OS01G0951500 OS02G0110200 OS02G0221900 OS02G0278400 OS02G0503100 OS02G0504000 OS03G0140400 OS03G0223100 OS03G0314700 OS03G0371300 OS03G0371350 OS03G0371400 OS03G0594900 OS03G0650200 OS03G0790700 OS03G0850200 OS04G0255600 OS04G0578400 OS05G0101600 OS05G0131100 OS05G0361…
6.06253e-05	25	104	3.17803	Protein heterodimerization activity	http://amigo.geneontology.org/amigo/term/GO:0046982	OS01G0149600 OS01G0152300 OS01G0152900 OS01G0153100 OS01G0153300 OS01G0835900 OS02G0684500 OS02G0699900 OS03G0119900 OS03G0251350 OS03G0279000 OS03G0279200 OS03G0413000 OS05G0113900 OS05G0461400 OS05G0462700 OS05G0574300 OS07G0545300 OS07G0549900 OS07G0606600 OS08G0427700 OS08G0490900 OS09G0433600 OS09G0553100 OS10G0539500
0.0468723	20	118	2.24078	Quercetin 3-O-glucosyltransferase activity	http://amigo.geneontology.org/amigo/term/GO:0080043	OS01G0179600 OS01G0638600 OS01G0686200 OS01G0805500 OS02G0206100 OS02G0206400 OS02G0206700 OS02G0755500 OS02G0755600 OS03G0757100 OS03G0757200 OS04G0320700 OS04G0321100 OS04G0324100 OS05G0215300 OS05G0499800 OS06G0288300 OS08G0404000 OS08G0488800 OS11G0444000
0.0468723	20	117	2.25994	Quercetin 7-O-glucosyltransferase activity	http://amigo.geneontology.org/amigo/term/GO:0080044	OS01G0179600 OS01G0638600 OS01G0686200 OS01G0805500 OS02G0206100 OS02G0206400 OS02G0206700 OS02G0755500 OS02G0755600 OS03G0757100 OS03G0757200 OS04G0320700 OS04G0321100 OS04G0324100 OS05G0215300 OS05G0499800 OS06G0288300 OS08G0404000 OS08G0488800 OS11G0444000
3.18143e-08	13	19	9.04569	Chlorophyll binding	http://amigo.geneontology.org/amigo/term/GO:0016168	OS01G0600900 OS02G0197600 OS02G0764500 OS03G0592500 OS06G0320500 OS07G0558400 OS07G0562700 OS07G0577600 OS08G0435900 OS09G0296800 OS09G0346500 OS09G0439500 OS11G0242800
0.0440076	7	19	4.87076	Protein domain specific binding	http://amigo.geneontology.org/amigo/term/GO:0019904	OS03G0131900 OS03G0679700 OS04G0379700 OS06G0320500 OS07G0529600 OS07G0562700 OS07G0577600

## Sheet: KEGG
	#Enrichment Analysis of dDEGs based on KEGG
Enrichment FDR	nGenes	Pathway Genes	Fold Enrichment	Pathway	URL	Genes
0.0256694	27	195	1.83055	Plant hormone signal transduction	http://www.genome.jp/kegg-bin/show_pathway?osa04075	OS01G0286100 OS01G0675700 OS01G0846300 OS01G0869900 OS01G0952500 OS02G0255500 OS02G0557800 OS02G0769100 OS02G0817600 OS03G0707600 OS03G0742900 OS04G0442300 OS04G0637000 OS04G0673300 OS04G0691100 OS05G0592800 OS06G0137400 OS07G0182400 OS07G0686100 OS08G0109400 OS08G0508700 OS09G0111100 OS09G0456200 OS09G0566550 OS10G0573400 OS12G0139400 OS12G0610200	2
3.47982e-09	19	42	5.98076	Photosynthesis	http://www.genome.jp/kegg-bin/show_pathway?osa00195	OS01G0773700 OS01G0869800 OS01G0938100 OS02G0103800 OS02G0578400 OS03G0278900 OS03G0778100 OS04G0690800 OS06G0107700 OS07G0105600 OS07G0148900 OS07G0513000 OS07G0556200 OS08G0104600 OS08G0119800 OS08G0200300 OS08G0560900 OS12G0189400 OS12G0420400
0.0015159	15	64	3.09858	Carbon fixation in photosynthetic organisms	http://www.genome.jp/kegg-bin/show_pathway?osa00710	OS01G0208700 OS02G0698000 OS03G0129300 OS03G0169100 OS03G0267300 OS03G0773800 OS03G0781400 OS04G0234600 OS04G0459500 OS06G0608700 OS07G0108300 OS07G0176900 OS07G0630800 OS11G0171300 OS12G0291400	2
0.000724529	15	59	3.36117	Glyoxylate and dicarboxylate metabolism	http://www.genome.jp/kegg-bin/show_pathway?osa00630	OS02G0101500 OS03G0131200 OS03G0305000 OS03G0738400 OS03G0773800 OS04G0490800 OS04G0623800 OS04G0659100 OS07G0108300 OS07G0152900 OS07G0630800 OS07G0658400 OS08G0502700 OS10G0516100 OS12G0291400	2
0.0212459	7	23	4.02367	Carotenoid biosynthesis	http://www.genome.jp/kegg-bin/show_pathway?osa00906	OS01G0581300 OS01G0746400 OS02G0190600 OS02G0704000 OS04G0578400 OS06G0729000 OS07G0204900
