# Supplementary material for: Comparison of Transcriptome between Tolerant and Susceptible Rice Cultivar Reveals Positive and Negative Regulators of Response to Rhizoctonia solani in Rice
Source: Int J Mol Sci. 2023 Sep 20;24(18):14310. doi: 10.3390/ijms241814310 (PMC10532033; doi:10.3390/ijms241814310)
Supplement: Supplementary file 1 [file ijms-24-14310-s001.zip › Supplementary S6.xls]

## Sheet: all_transfactor
#all transcription factor in RNAseq both ZD and XZ
familyname	Osid	symbol
Coactivator_p15	Os01g0706000
Coactivator_p15	Os02g0553500
Coactivator_p15	Os02g0553600
G2-like	Os01g0176700
G2-like	Os01g0239000	GLK2
G2-like	Os01g0844900
G2-like	Os01g0971800	PCL1
G2-like	Os02g0139000
G2-like	Os02g0168200
G2-like	Os02g0241200	DLN52
G2-like	Os02g0325600	NIGT1
G2-like	Os02g0696900	KAN1
G2-like	Os02g0700300	DLN66
G2-like	Os03g0325500	DLN85
G2-like	Os03g0329900	PHR1
G2-like	Os03g0654600	NOL
G2-like	Os03g0764600
G2-like	Os03g0766500	KAN4
G2-like	Os04g0566600	MFS2
G2-like	Os04g0665600	RLI1
G2-like	Os05g0412000
G2-like	Os05g0488600	DLN147
G2-like	Os05g0491500
G2-like	Os06g0348800	GLK1
G2-like	Os06g0543200	DLN168
G2-like	Os06g0609500
G2-like	Os06g0664800
G2-like	Os06g0670300
G2-like	Os06g0703900
G2-like	Os07g0119300
G2-like	Os07g0438800	PHR2
G2-like	Os07g0685300	DLN196
G2-like	Os08g0346400
G2-like	Os08g0346500
G2-like	Os08g0426866
G2-like	Os08g0434700	DLN210
G2-like	Os09g0299000	PHL3
G2-like	Os09g0299200
G2-like	Os09g0395300	RL9
G2-like	Os10g0463400	EF1
G2-like	Os11g0106100
G2-like	Os12g0105600
G2-like	Os12g0586300	UCIP5
IWS1	Os01g0147200
Orphans	Os01g0109700
Orphans	Os01g0202500
Orphans	Os01g0530300
Orphans	Os01g0835700	CCT1
Orphans	Os01g0923700
Orphans	Os01g0952500	RR4
Orphans	Os02g0148000	CMF3
Orphans	Os02g0175950
Orphans	Os02g0487300
Orphans	Os02g0557800	RR2
Orphans	Os02g0606200
Orphans	Os02g0646200	BBX6
Orphans	Os02g0738400	CKT1
Orphans	Os02g0773600
Orphans	Os02g0799000	PP2C27
Orphans	Os02g0820900	ETR3
Orphans	Os02g0830200	RR3
Orphans	Os03g0139500	CCT10
Orphans	Os03g0267800	HDR3
Orphans	Os03g0284100	PRR73
Orphans	Os03g0351100	BBX9
Orphans	Os03g0626600
Orphans	Os03g0717700	HK4
Orphans	Os03g0742300
Orphans	Os04g0169100	ETR2
Orphans	Os04g0212450
Orphans	Os04g0347900
Orphans	Os04g0348600
Orphans	Os04g0442300	RR1
Orphans	Os04g0493000	STO
Orphans	Os04g0540200
Orphans	Os04g0673300	RR6
Orphans	Os05g0100366
Orphans	Os05g0204600
Orphans	Os05g0466100	CCT17
Orphans	Os05g0586600	SIG5
Orphans	Os05g0595300	NRR
Orphans	Os06g0152200
Orphans	Os06g0182500	DA1
Orphans	Os06g0183200	HK2
Orphans	Os06g0654300	HK1
Orphans	Os06g0661200
Orphans	Os06g0699600	CCT25
Orphans	Os06g0713000
Orphans	Os07g0259100	ETR4
Orphans	Os07g0261200	GHD7
Orphans	Os07g0557500
Orphans	Os08g0163400	YGL13
Orphans	Os08g0178800
Orphans	Os08g0358800
Orphans	Os08g0376700	RR8
Orphans	Os08g0377200
Orphans	Os09g0527900
Orphans	Os10g0362300	HK5
Orphans	Os10g0445900
Orphans	Os10g0446100
Orphans	Os10g0466500
Orphans	Os10g0541200
Orphans	Os10g0560400	CMF11
Orphans	Os11g0101200	CCT36
Orphans	Os11g0143300	RR9
Orphans	Os11g0157600	PRR59
Orphans	Os11g0551900	GRF8
Orphans	Os12g0139400	RR10
Orphans	Os12g0209200
Orphans	Os12g0596800
PLATZ	Os01g0517800	FL3
PLATZ	Os01g0518000
PLATZ	Os02g0172800
PLATZ	Os02g0183000
PLATZ	Os02g0192001
PLATZ	Os02g0661400
PLATZ	Os02g0692700
PLATZ	Os04g0591100
PLATZ	Os06g0624900
PLATZ	Os06g0666100	GL6
PLATZ	Os10g0574700
RWP-RK	Os01g0236700	NLP3
RWP-RK	Os01g0246500
RWP-RK	Os03g0131100	NLP1
RWP-RK	Os04g0495800	NLP2
RWP-RK	Os04g0564000
RWP-RK	Os06g0228900
RWP-RK	Os09g0444100
RWP-RK	Os09g0549450	NLP4
RWP-RK	Os11g0264300	NLP5
Rcd1-like	Os02g0296400
Rcd1-like	Os03g0784800
Rcd1-like	Os04g0613400
Rcd1-like	Os07g0565200
SWI/SNF-BAF60b	Os01g0884500
SWI/SNF-BAF60b	Os02g0130000
SWI/SNF-BAF60b	Os03g0761000
SWI/SNF-BAF60b	Os03g0764450	DLN101
SWI/SNF-BAF60b	Os04g0382100
SWI/SNF-BAF60b	Os04g0665500
SWI/SNF-BAF60b	Os08g0502800
SWI/SNF-BAF60b	Os09g0133000
SWI/SNF-BAF60b	Os10g0511900
SWI/SNF-BAF60b	Os12g0507500
SWI/SNF-SWI3	Os02g0755200
SWI/SNF-SWI3	Os04g0560300
SWI/SNF-SWI3	Os08g0143400
SWI/SNF-SWI3	Os10g0532100
Sigma70-like	Os03g0271100	SIG2B
Sigma70-like	Os05g0586600	SIG5
Sigma70-like	Os05g0589200	SIG3
Sigma70-like	Os08g0163400	YGL13
Sigma70-like	Os08g0242800	SIG6
Sigma70-like	Os11g0448400	SIG2A
Trihelix	Os01g0674000	MSL05
Trihelix	Os01g0718900	MSL06
Trihelix	Os02g0104500	MSL08
Trihelix	Os02g0539600	GRY79
Trihelix	Os02g0565000	MSL14
Trihelix	Os02g0648300	MSL15
Trihelix	Os03g0113500
Trihelix	Os04g0445600	MSL20
Trihelix	Os04g0486400	RML1
Trihelix	Os04g0541100
Trihelix	Os04g0602300
Trihelix	Os05g0128000	MSL24
Trihelix	Os05g0560600	MSL25
Trihelix	Os08g0484700	MSL31
Trihelix	Os09g0558200	MSL34
Trihelix	Os10g0516500
Trihelix	Os10g0564200	MSL36
ABI3CP1	Os01g0234100
ABI3CP1	Os01g0713600	LFL1
ABI3CP1	Os01g0723500
ABI3CP1	Os01g0723700
ABI3CP1	Os01g0905400	DLN34
ABI3CP1	Os01g0911700	VP1
ABI3CP1	Os02g0455800
ABI3CP1	Os02g0598200
ABI3CP1	Os02g0683500	RAV6
ABI3CP1	Os03g0120900	NGA1
ABI3CP1	Os03g0164300
ABI3CP1	Os03g0184500
ABI3CP1	Os03g0212300
ABI3CP1	Os03g0619600
ABI3CP1	Os03g0619800
ABI3CP1	Os03g0619850
ABI3CP1	Os03g0620400
ABI3CP1	Os03g0621600	DLN94
ABI3CP1	Os03g0622100
ABI3CP1	Os03g0622200
ABI3CP1	Os04g0346900
ABI3CP1	Os04g0347400
ABI3CP1	Os04g0581400	RAVL1
ABI3CP1	Os04g0676600	DLN127
ABI3CP1	Os05g0481400
ABI3CP1	Os06g0107800	BPH29
ABI3CP1	Os06g0112300
ABI3CP1	Os06g0194400
ABI3CP1	Os06g0632500
ABI3CP1	Os07g0183200
ABI3CP1	Os07g0183700
ABI3CP1	Os07g0273700	WRKY123
ABI3CP1	Os07g0563300	GD1
ABI3CP1	Os07g0679700
ABI3CP1	Os08g0101000	ABI3
ABI3CP1	Os08g0157700	NGA4
ABI3CP1	Os08g0324300
ABI3CP1	Os10g0323000
ABI3CP1	Os10g0537100	NGA5
ABI3CP1	Os11g0156000	RAP2.8
ABI3CP1	Os11g0197600
ABI3CP1	Os12g0157000	NGAL1-2
ABI3CP1	Os12g0591300
ABI3CP1	Os12g0592300
AP2-EREBP	Os01g0131600	ERF108
AP2-EREBP	Os01g0140700	AP2/EREBP77
AP2-EREBP	Os01g0141000	AP2/EREBP129
AP2-EREBP	Os01g0165000	DREB2A
AP2-EREBP	Os01g0200600	ERF39
AP2-EREBP	Os01g0224100	ERF53
AP2-EREBP	Os01g0313300	ERF68
AP2-EREBP	Os01g0657400	ERF54
AP2-EREBP	Os01g0693400	AP2/EREBP127
AP2-EREBP	Os01g0752500	ERF92
AP2-EREBP	Os01g0797600	ERF3
AP2-EREBP	Os01g0868000	ERF99
AP2-EREBP	Os01g0885900	ERF17
AP2-EREBP	Os01g0899800	PLT5
AP2-EREBP	Os01g0968800	DREB1F
AP2-EREBP	Os02g0189500
AP2-EREBP	Os02g0202000	ERF3
AP2-EREBP	Os02g0231000	ERF38
AP2-EREBP	Os02g0499000	ERF140
AP2-EREBP	Os02g0520000	ERF81
AP2-EREBP	Os02g0521100	ERF107
AP2-EREBP	Os02g0546600	ERF98
AP2-EREBP	Os02g0558700	ERF21
AP2-EREBP	Os02g0594300	NDL1
AP2-EREBP	Os02g0614300	PLT3
AP2-EREBP	Os02g0638650	ERF141
AP2-EREBP	Os02g0654700	ERF91
AP2-EREBP	Os02g0655200	ERF95
AP2-EREBP	Os02g0656600	ERF32
AP2-EREBP	Os02g0657000
AP2-EREBP	Os02g0676800	ERF20
AP2-EREBP	Os02g0677300	DREB1G
AP2-EREBP	Os02g0747600	AP2/EREBP22
AP2-EREBP	Os02g0752800	ERF49
AP2-EREBP	Os02g0764700	ERF103
AP2-EREBP	Os02g0781300	ERF11
AP2-EREBP	Os02g0782700	EREBP1
AP2-EREBP	Os02g0797100	ERF127
AP2-EREBP	Os03g0150200	ERF88
AP2-EREBP	Os03g0174400	ERF41
AP2-EREBP	Os03g0176300	PLT10
AP2-EREBP	Os03g0182800	EBP-89
AP2-EREBP	Os03g0183000	ERF62
AP2-EREBP	Os03g0183200	ERF69
AP2-EREBP	Os03g0183300	ERF64
AP2-EREBP	Os03g0191900	ERF47
AP2-EREBP	Os03g0232200	PLT9
AP2-EREBP	Os03g0263000	ERF9
AP2-EREBP	Os03g0313100	AP2/EREBP86
AP2-EREBP	Os03g0341000	ERF66
AP2-EREBP	Os03g0770700	PLT7
AP2-EREBP	Os03g0815800	ERF58
AP2-EREBP	Os03g0818800	IDS1
AP2-EREBP	Os03g0860100	ERF83
AP2-EREBP	Os04g0257500	ERF128
AP2-EREBP	Os04g0398000	ERF101
AP2-EREBP	Os04g0399800	ERF82
AP2-EREBP	Os04g0429050	ERF100
AP2-EREBP	Os04g0504500	PLT4
AP2-EREBP	Os04g0529100	ERF45
AP2-EREBP	Os04g0546800	ERF93
AP2-EREBP	Os04g0547600	ERF94
AP2-EREBP	Os04g0549700	ERF33
AP2-EREBP	Os04g0549800	ERF37
AP2-EREBP	Os04g0550200	ERF34
AP2-EREBP	Os04g0572400	DREB1E
AP2-EREBP	Os04g0610400	ERF77
AP2-EREBP	Os04g0648900	ERF8
AP2-EREBP	Os04g0649100	SHAT1
AP2-EREBP	Os04g0653600	PLT1
AP2-EREBP	Os04g0669200	ERF76
AP2-EREBP	Os05g0121600	RSR1
AP2-EREBP	Os05g0316800	ERF56
AP2-EREBP	Os05g0346200	ERF42
AP2-EREBP	Os05g0351200	ERF117
AP2-EREBP	Os05g0361700	ERF61
AP2-EREBP	Os05g0389000	NGR5
AP2-EREBP	Os05g0420300	ERF131
AP2-EREBP	Os05g0437100
AP2-EREBP	Os05g0448675
AP2-EREBP	Os05g0473300	ERF43
AP2-EREBP	Os05g0497200	MFS1
AP2-EREBP	Os05g0497300	ERF74
AP2-EREBP	Os05g0549800	AP2/EREBP96
AP2-EREBP	Os05g0564700	ERF84
AP2-EREBP	Os05g0572000	RPH1
AP2-EREBP	Os06g0127100	DREB1C
AP2-EREBP	Os06g0145400
AP2-EREBP	Os06g0166400	ERF7
AP2-EREBP	Os06g0181700	ERF2
AP2-EREBP	Os06g0194000	ERF71
AP2-EREBP	Os06g0222400	ERF120
AP2-EREBP	Os06g0553700	ERF122
AP2-EREBP	Os06g0604000	ERF1
AP2-EREBP	Os06g0639200	AP2/EREBP59
AP2-EREBP	Os06g0657500	PLT2
AP2-EREBP	Os06g0691100	ERF121
AP2-EREBP	Os07g0124700	PLT8
AP2-EREBP	Os07g0204000	ERF5
AP2-EREBP	Os07g0227600	ERF57
AP2-EREBP	Os07g0235800	SNB
AP2-EREBP	Os07g0410300	ERF136
AP2-EREBP	Os07g0410700	ERF86
AP2-EREBP	Os07g0575000	ERF6
AP2-EREBP	Os07g0617000	ERF65
AP2-EREBP	Os07g0669500	FZP
AP2-EREBP	Os07g0674800	ERF67
AP2-EREBP	Os08g0171100	AP2/EREBP68
AP2-EREBP	Os08g0173700	ERF80
AP2-EREBP	Os08g0360800	ERF138
AP2-EREBP	Os08g0408500	ERF48
AP2-EREBP	Os08g0442400	LFS
AP2-EREBP	Os08g0454000	ERF12
AP2-EREBP	Os08g0474000	ERF104
AP2-EREBP	Os08g0521600	ERF115
AP2-EREBP	Os08g0537900	ERF106
AP2-EREBP	Os08g0545500	ERF28
AP2-EREBP	Os08g0565200	ERF44
AP2-EREBP	Os09g0286600
AP2-EREBP	Os09g0287000	SUB1B
AP2-EREBP	Os09g0309700	ERF109
AP2-EREBP	Os09g0369000	ERF50
AP2-EREBP	Os09g0423800	AP2/EREBP153
AP2-EREBP	Os09g0434500	ERF72
AP2-EREBP	Os09g0457900	ERF102
AP2-EREBP	Os09g0522000	DREB1B
AP2-EREBP	Os09g0522100	ERF133
AP2-EREBP	Os09g0522200	DREB1A
AP2-EREBP	Os09g0571700	ERF123
AP2-EREBP	Os09g0572000	ERF87
AP2-EREBP	Os10g0371100	ERF51
AP2-EREBP	Os10g0390800	ERF59
AP2-EREBP	Os10g0523900	ERF18
AP2-EREBP	Os10g0560700	ERF36
AP2-EREBP	Os10g0562900	ERF96
AP2-EREBP	Os11g0129700	WRI1-1
AP2-EREBP	Os11g0168500	ERF118
AP2-EREBP	Os11g0242300	ERF19
AP2-EREBP	Os11g0295900	PLT6
AP2-EREBP	Os12g0126300	WRI1-2
AP2-EREBP	Os12g0582900	ERF4
AP2-EREBP	Os12g0603300	ERF112
ARF	Os01g0236300	ARF16
ARF	Os01g0670800
ARF	Os01g0753500	ARF3
ARF	Os01g0927600	ARF2
ARF	Os02g0141100	ARF5
ARF	Os02g0164900	ARF6A
ARF	Os02g0557200	ARF7
ARF	Os02g0628600	ARF8
ARF	Os04g0442000	ARF9
ARF	Os04g0519700	ARF10
ARF	Os04g0664400	MP
ARF	Os04g0671900	ARF8
ARF	Os04g0690600	ARF13
ARF	Os05g0515400	ARF14
ARF	Os05g0563400
ARF	Os06g0196700	ARF16
ARF	Os06g0677800	ARF17
ARF	Os06g0685700	ARF10
ARF	Os06g0702600	ARF7A
ARF	Os08g0520500	ARF7B
ARF	Os10g0479900	ARF22
ARF	Os11g0523800	ARF1
ARF	Os12g0479400	ARF24
ARF	Os12g0613700	ARF6B
ARID	Os02g0469900
ARID	Os02g0714300
ARID	Os06g0622300
ARID	Os09g0434000
ARR-B	Os01g0904700
ARR-B	Os02g0182100	DLC1
ARR-B	Os02g0796500	RR23
ARR-B	Os03g0224200	RR21
ARR-B	Os04g0348800
ARR-B	Os05g0395600	RR27
ARR-B	Os06g0183100	HST1
ARR-B	Os06g0647200	RR25
AUX_IAA	Os01g0178500
AUX_IAA	Os01g0190300
AUX_IAA	Os01g0231000
AUX_IAA	Os01g0286900
AUX_IAA	Os01g0675700	IAA5
AUX_IAA	Os01g0741900	IAA6
AUX_IAA	Os02g0228900
AUX_IAA	Os02g0723400
AUX_IAA	Os02g0805100
AUX_IAA	Os02g0817600
AUX_IAA	Os03g0633500	IAA11
AUX_IAA	Os03g0633800	IAA12
AUX_IAA	Os03g0742900	IAA13
AUX_IAA	Os03g0797800
AUX_IAA	Os05g0178600	IAA15
AUX_IAA	Os05g0186900	IAA16
AUX_IAA	Os05g0230700
AUX_IAA	Os05g0523300
AUX_IAA	Os05g0559400	IAA19
AUX_IAA	Os06g0166500	IAA20
AUX_IAA	Os06g0335500
AUX_IAA	Os06g0355300	IAA22
AUX_IAA	Os06g0597000	IAA23
AUX_IAA	Os07g0182400	IAA24
AUX_IAA	Os08g0109400
AUX_IAA	Os09g0527700
AUX_IAA	Os11g0221000
AUX_IAA	Os12g0601300	IAA30
AUX_IAA	Os12g0601400	IAA31
Alfin-like	Os01g0887700	PHD1
Alfin-like	Os02g0564100	PHD9
Alfin-like	Os03g0818300
Alfin-like	Os04g0444900	PHD21
Alfin-like	Os05g0163100	PHD22
Alfin-like	Os05g0419100	PHD24
Alfin-like	Os07g0233300	PHD33
Alfin-like	Os07g0608400	PHD35
Alfin-like	Os11g0244800	PHD40
BBR/BPC	Os06g0130600
BBR/BPC	Os10g0114500
BBR/BPC	Os10g0115500
BES1	Os01g0176900	BES1-1
BES1	Os01g0203000	BZR2
BES1	Os02g0129600	BMY10
BES1	Os02g0233200	BZR4
BES1	Os06g0552300	BZR3
BES1	Os07g0580500	BZR1
BSD	Os01g0273300
BSD	Os01g0766600
BSD	Os02g0726400
BSD	Os03g0729900
BSD	Os04g0662000
BSD	Os05g0510700
BSD	Os06g0175400
BSD	Os07g0647400
BSD	Os08g0338200
BSD	Os11g0557300
C2C2-CO-like	Os02g0178100	BBX3
C2C2-CO-like	Os02g0610500	COL4
C2C2-CO-like	Os02g0724000	BBX7
C2C2-CO-like	Os02g0731700	BBX8
C2C2-CO-like	Os03g0351100	BBX9
C2C2-CO-like	Os03g0711100	BBX10
C2C2-CO-like	Os04g0497700	BBX12
C2C2-CO-like	Os06g0264200	BBX17
C2C2-CO-like	Os06g0275000	SE1
C2C2-CO-like	Os06g0298200	BBX19
C2C2-CO-like	Os06g0654900	BBX20
C2C2-CO-like	Os07g0667300	BBX23
C2C2-CO-like	Os08g0249000	BBX25
C2C2-CO-like	Os08g0536300	COL15
C2C2-CO-like	Os09g0240200
C2C2-CO-like	Os09g0509700	BBX28
C2C2-Dof	Os01g0264000	DOF2
C2C2-Dof	Os01g0277500
C2C2-Dof	Os01g0673700
C2C2-Dof	Os01g0758200	DOF5
C2C2-Dof	Os01g0865800
C2C2-Dof	Os02g0252400	RPBF
C2C2-Dof	Os02g0673700	RDD1
C2C2-Dof	Os02g0707200	DOF7
C2C2-Dof	Os02g0726300	DOF4
C2C2-Dof	Os03g0169600	RDD4
C2C2-Dof	Os03g0276300	DOF14
C2C2-Dof	Os03g0585600	DOF11
C2C2-Dof	Os03g0764900
C2C2-Dof	Os03g0821200
C2C2-Dof	Os04g0567800
C2C2-Dof	Os04g0678400
C2C2-Dof	Os05g0112200
C2C2-Dof	Os05g0440000
C2C2-Dof	Os06g0284500
C2C2-Dof	Os07g0236700
C2C2-Dof	Os07g0508900	DOF22
C2C2-Dof	Os07g0685000	RDD2
C2C2-Dof	Os08g0490100
C2C2-Dof	Os09g0475800
C2C2-Dof	Os10g0406300	RDD3
C2C2-Dof	Os10g0496000
C2C2-Dof	Os12g0569900
C2C2-Dof	Os12g0590700
C2C2-GATA	Os01g0343300	GATA8
C2C2-GATA	Os01g0662800	GATA9
C2C2-GATA	Os01g0745700	GATA6
C2C2-GATA	Os01g0976800	GATA10
C2C2-GATA	Os02g0148500	GATA17
C2C2-GATA	Os02g0220400	CGA1
C2C2-GATA	Os02g0645600
C2C2-GATA	Os02g0806300
C2C2-GATA	Os03g0145200	GATA4
C2C2-GATA	Os03g0684000	GATA18
C2C2-GATA	Os03g0734900	GATA19
C2C2-GATA	Os03g0831200	GATA12
C2C2-GATA	Os04g0544500
C2C2-GATA	Os05g0155400	GATA13
C2C2-GATA	Os05g0520300	GATA1
C2C2-GATA	Os05g0567900
C2C2-GATA	Os05g0578900	NL1
C2C2-GATA	Os06g0571800	GATA16
C2C2-GATA	Os06g0698900	GATA20
C2C2-GATA	Os10g0557600
C2C2-GATA	Os11g0187200
C2C2-GATA	Os12g0168800
C2C2-GATA	Os12g0624900
C2C2-YABBY	Os02g0643200	YAB4
C2C2-YABBY	Os03g0215200	DL
C2C2-YABBY	Os03g0650000	SH1
C2C2-YABBY	Os07g0160100	YAB1
C2C2-YABBY	Os07g0571800	YAB7
C2C2-YABBY	Os10g0508300	YAB3
C2C2-YABBY	Os12g0621100	YAB6
C2H2	Os01g0195000	IDD2
C2H2	Os01g0242200	IDD8
C2H2	Os01g0572300	IDD11
C2H2	Os01g0785900
C2H2	Os01g0859100
C2H2	Os01g0871200
C2H2	Os01g0907400
C2H2	Os01g0909500
C2H2	Os01g0935000	IDD9
C2H2	Os02g0116000
C2H2	Os02g0182300
C2H2	Os02g0518500	IDD7
C2H2	Os02g0551900
C2H2	Os02g0572900
C2H2	Os02g0659100	DLN62
C2H2	Os02g0659500	DLN63
C2H2	Os02g0672100	IDD4
C2H2	Os02g0823900
C2H2	Os03g0148800
C2H2	Os03g0151400
C2H2	Os03g0197800	IDD1
C2H2	Os03g0237250
C2H2	Os03g0239300
C2H2	Os03g0264600
C2H2	Os03g0425900	DLN89
C2H2	Os03g0437100	DRZ1
C2H2	Os03g0437200	BSRD1
C2H2	Os03g0764100
C2H2	Os03g0820300
C2H2	Os03g0820400	ZFP15
C2H2	Os03g0838800	HINGE3
C2H2	Os04g0115500	TIF1
C2H2	Os04g0162500	DLN107
C2H2	Os04g0165200	ART2
C2H2	Os04g0168100	SRO
C2H2	Os04g0444100	NSG1
C2H2	Os04g0471000	DLN114
C2H2	Os04g0552400
C2H2	Os04g0552700	DLN118
C2H2	Os04g0566400	IDD10
C2H2	Os04g0690100	TIF2
C2H2	Os05g0106000
C2H2	Os05g0114400	DLN129
C2H2	Os05g0121400
C2H2	Os05g0286100	ZFP350
C2H2	Os05g0444200	DLN142
C2H2	Os05g0461200	DLN145
C2H2	Os05g0597100	HDT1
C2H2	Os06g0166200
C2H2	Os06g0612300
C2H2	Os06g0727000	DLN177
C2H2	Os07g0101800
C2H2	Os07g0417400
C2H2	Os07g0569700	SAP16
C2H2	Os07g0581366	IDD5
C2H2	Os07g0588600	DLN191
C2H2	Os07g0588700	ZFP245
C2H2	Os07g0590100	DLN193
C2H2	Os07g0598800	DLN194
C2H2	Os08g0467100	IDD12
C2H2	Os08g0485600	MBD715
C2H2	Os08g0485700	MBD709
C2H2	Os08g0504000	DLN212
C2H2	Os08g0554400	IDD6
C2H2	Os08g0555700
C2H2	Os08g0562300
C2H2	Os09g0122000
C2H2	Os09g0282300
C2H2	Os09g0307400
C2H2	Os09g0431900	DLN224
C2H2	Os09g0449400	IDD13
C2H2	Os09g0485500
C2H2	Os09g0555700	IDD3
C2H2	Os09g0558800
C2H2	Os09g0560900	SIP1
C2H2	Os09g0570200
C2H2	Os10g0419200	EHD2/RID1
C2H2	Os11g0169400
C2H2	Os11g0442900
C2H2	Os12g0170400	ART1
C2H2	Os12g0279100
C2H2	Os12g0578600	DLN260
C2H2	Os12g0578800
C2H2	Os12g0583700	ZFP252
C3H	Os01g0174600	C3H1
C3H	Os01g0192000	DOS
C3H	Os01g0252200	C3H3
C3H	Os01g0256800	C3H4
C3H	Os01g0257400	C3H5
C3H	Os01g0258700	C3H6
C3H	Os01g0572100	C3H7
C3H	Os01g0616400	C3H8
C3H	Os01g0645000	C3H9
C3H	Os01g0738400	C3H10
C3H	Os01g0834700	C3H11
C3H	Os01g0917400	C3H12
C3H	Os02g0161200	C3H13
C3H	Os02g0194200	C3H14
C3H	Os02g0301000	C3H15
C3H	Os02g0557500	C3H16
C3H	Os02g0677700	C3H17
C3H	Os02g0793000	C3H18
C3H	Os02g0831100	C3H19
C3H	Os03g0112700	EHD4
C3H	Os03g0328900	C3H22
C3H	Os03g0329200	C3H23
C3H	Os03g0698800	C3H24
C3H	Os03g0826400	C3H25
C3H	Os04g0105000
C3H	Os04g0117600	C3H26
C3H	Os04g0394300	C3H27
C3H	Os04g0438700	C3H28
C3H	Os04g0572700
C3H	Os04g0663200	C3H30
C3H	Os04g0665700	C3H31
C3H	Os04g0671800	C3H32
C3H	Os05g0128200	C3H33
C3H	Os05g0176400	C3H34
C3H	Os05g0195101
C3H	Os05g0497500	C3H36
C3H	Os05g0525900	C3H37
C3H	Os05g0564200	C3H38
C3H	Os05g0576300	C3H39
C3H	Os06g0170500	C3H40
C3H	Os06g0318700	C3H41
C3H	Os06g0519400	C3H42
C3H	Os06g0520600	C3H43
C3H	Os06g0618100	C3H44
C3H	Os06g0638000	DCM1
C3H	Os06g0677700	C3H45
C3H	Os06g0682800
C3H	Os06g0704300	LIC
C3H	Os07g0138400	C3H47
C3H	Os07g0281000	C3H49
C3H	Os07g0568300	C3H50
C3H	Os07g0582600
C3H	Os07g0682400	C3H53
C3H	Os08g0126700	C3H54
C3H	Os08g0135800	C3H55
C3H	Os08g0159800	C3H56
C3H	Os09g0305900	C3H58
C3H	Os09g0364000	C3H59
C3H	Os09g0491756	C3H60
C3H	Os09g0530500
C3H	Os10g0391300	C3H62
C3H	Os11g0472000	C3H63
C3H	Os12g0278800	C3H65
C3H	Os12g0405100	C3H66
C3H	Os12g0515500	C3H67
CAMTA	Os01g0923600	CAMTA
CAMTA	Os03g0191000	SCT1
CAMTA	Os04g0388500	CAMTA4
CAMTA	Os07g0490200	CBT
CAMTA	Os07g0623100
CAMTA	Os10g0375600	CAMTA3
CCAAT	Os01g0102400	HAP5H
CCAAT	Os01g0183400	NFYC13
CCAAT	Os01g0580400
CCAAT	Os01g0834400	HAP3A
CCAAT	Os01g0935200	HAP3G
CCAAT	Os02g0170500	HAP5A
CCAAT	Os02g0725700	LEC1
CCAAT	Os02g0725900	HAP3K
CCAAT	Os02g0776400
CCAAT	Os03g0174900	HAP2C
CCAAT	Os03g0251350	HAP5C
CCAAT	Os03g0411100	HAP2E
CCAAT	Os03g0413000	HAP3I
CCAAT	Os03g0647600	HAP2H
CCAAT	Os03g0696300	HAP2D
CCAAT	Os03g0721900
CCAAT	Os03g0852300	DPB3-2
CCAAT	Os04g0683400	HAP5G
CCAAT	Os05g0304800
CCAAT	Os05g0463800	HAP3C
CCAAT	Os05g0494100	DRAP2
CCAAT	Os05g0573500	HAP3B
CCAAT	Os06g0285200	HAP3D
CCAAT	Os06g0667100	HAP5B
CCAAT	Os07g0158500	HAP2J
CCAAT	Os07g0545300
CCAAT	Os07g0545400
CCAAT	Os07g0606600	HAP3F
CCAAT	Os07g0608200	HAP2G
CCAAT	Os08g0174500	HD5
CCAAT	Os08g0196700	HAP2A
CCAAT	Os08g0206500	HAP5F
CCAAT	Os08g0383700
CCAAT	Os08g0427700
CCAAT	Os08g0496500	HAP5D
CCAAT	Os09g0480700	HAP5E
CCAAT	Os09g0568200
CCAAT	Os10g0191900	HAP5L
CCAAT	Os11g0544700
CCAAT	Os12g0438000
CCAAT	Os12g0613000	HAP2B
CCAAT	Os12g0618600	HAP2F
CPP	Os01g0761100
CPP	Os02g0274600
CPP	Os03g0638300
CPP	Os05g0509400
CPP	Os06g0332700
CPP	Os07g0176200	CXC2
CPP	Os08g0369600
CPP	Os12g0605300
CPP	Os12g0605500
CSD	Os01g0546250
CSD	Os02g0121100	CSP1
CSD	Os08g0129200
DBP	Os01g0295700	PP2C2
DBP	Os02g0799000	PP2C27
DBP	Os05g0134200	PP2C47
DBP	Os06g0179700	PP2C54
DBP	Os06g0597200	PP2C57
DBP	Os10g0541200
DDT	Os01g0672300	DLN17
DDT	Os02g0556900
DDT	Os04g0439400
DDT	Os07g0619600
DDT	Os07g0661500
DDT	Os11g0148700	PHD42
E2F-DP	Os01g0678700	DP1
E2F-DP	Os02g0537500
E2F-DP	Os02g0739700
E2F-DP	Os03g0152100
E2F-DP	Os04g0111301
E2F-DP	Os04g0416100
E2F-DP	Os06g0245900
E2F-DP	Os10g0440100
E2F-DP	Os12g0158800
EIL	Os02g0574800	EIL5
EIL	Os03g0324300	EIL1A
EIL	Os04g0456900	EIL6
EIL	Os07g0685700	EIL2
EIL	Os08g0508700	EIL4
EIL	Os09g0490200	EIL3
FAR1	Os01g0273200
FAR1	Os02g0202800
FAR1	Os02g0284500
FAR1	Os02g0542200
FAR1	Os02g0550900
FAR1	Os02g0608100
FAR1	Os02g0608300
FAR1	Os03g0164400
FAR1	Os03g0181600	GATA22
FAR1	Os03g0255000
FAR1	Os03g0255400
FAR1	Os03g0598600
FAR1	Os03g0655600
FAR1	Os03g0718200
FAR1	Os03g0777700
FAR1	Os03g0843700
FAR1	Os04g0316800
FAR1	Os04g0354200
FAR1	Os04g0377500
FAR1	Os04g0421700
FAR1	Os04g0443000
FAR1	Os04g0476500
FAR1	Os04g0615900
FAR1	Os05g0128600
FAR1	Os05g0317300
FAR1	Os05g0370100
FAR1	Os05g0475600
FAR1	Os06g0166100
FAR1	Os06g0475800
FAR1	Os06g0597800
FAR1	Os06g0709400
FAR1	Os07g0496300
FAR1	Os07g0496600
FAR1	Os07g0563600
FAR1	Os07g0615900	GATA23
FAR1	Os07g0664100
FAR1	Os08g0246700
FAR1	Os08g0263600
FAR1	Os10g0490400	DLN238
FAR1	Os11g0123066
FAR1	Os11g0244900
FAR1	Os12g0160900
FAR1	Os12g0225300
FHA	Os03g0127600	DLN74
FHA	Os03g0728500
FHA	Os03g0800800
FHA	Os03g0809700
FHA	Os04g0448900	ABA1
FHA	Os05g0545600
FHA	Os05g0546700
FHA	Os06g0275900
FHA	Os07g0190900	DLN178
FHA	Os07g0211400	OSKAPP
FHA	Os08g0326100
FHA	Os08g0528900
FHA	Os09g0505200
FHA	Os10g0487300	NBS1
FHA	Os11g0127800
FHA	Os11g0171700
FHA	Os11g0463600
FHA	Os12g0124000
GNAT	Os01g0610400
GNAT	Os01g0965300
GNAT	Os02g0180400	GT2
GNAT	Os02g0694201
GNAT	Os02g0717700
GNAT	Os02g0772300
GNAT	Os02g0806000
GNAT	Os03g0151600
GNAT	Os03g0177000
GNAT	Os03g0194400
GNAT	Os03g0205800
GNAT	Os03g0431200
GNAT	Os03g0664800
GNAT	Os03g0665000
GNAT	Os03g0699400
GNAT	Os03g0764000
GNAT	Os03g0794200
GNAT	Os03g0794300
GNAT	Os03g0794400
GNAT	Os04g0465500
GNAT	Os04g0484900	HAG703
GNAT	Os04g0635800	A15
GNAT	Os05g0376600
GNAT	Os05g0387800
GNAT	Os05g0481000	ST1
GNAT	Os05g0516300
GNAT	Os06g0650300
GNAT	Os07g0264800
GNAT	Os07g0585600
GNAT	Os08g0102000	ST2
GNAT	Os08g0260000
GNAT	Os09g0488000	G1
GNAT	Os10g0415900	HAG702
GNAT	Os10g0500400
GNAT	Os11g0525800
GRAS	Os01g0646300	SLRL1
GRAS	Os01g0842200	GRAS2
GRAS	Os01g0881500	PH1
GRAS	Os01g0903100
GRAS	Os01g0948200	GRAS6
GRAS	Os02g0197300	GRAS7
GRAS	Os02g0662700	HAM1
GRAS	Os02g0663100	HAM2
GRAS	Os02g0681900	GRAS10
GRAS	Os03g0193000	GRAS12
GRAS	Os03g0263300	NSP2
GRAS	Os03g0408600	NSP1
GRAS	Os03g0433200	SHR2
GRAS	Os03g0690600	GRAS17
GRAS	Os03g0707600	SLR1
GRAS	Os03g0723000	GRAS19
GRAS	Os04g0432100	GRAS20
GRAS	Os04g0555000	HAM3
GRAS	Os04g0580300	GRAS22
GRAS	Os04g0590400
GRAS	Os05g0378200	GRAS26
GRAS	Os05g0378500	GRAS27
GRAS	Os05g0485400	GRAS28
GRAS	Os05g0500600	GRAS29
GRAS	Os05g0574900	SLRL2
GRAS	Os06g0105350	GRAS31
GRAS	Os06g0127800	DLT
GRAS	Os06g0211500
GRAS	Os06g0610300	MOC1
GRAS	Os07g0545800	CIGR1
GRAS	Os07g0567700	GRAS35
GRAS	Os07g0583600	CIGR2
GRAS	Os07g0586900	SHR1
GRAS	Os07g0589200	GRAS37
GRAS	Os10g0369600	GRAS39
GRAS	Os10g0551200	GRAS40
GRAS	Os11g0124300	SCR1
GRAS	Os11g0139600	GRAS42
GRAS	Os11g0141500
GRAS	Os11g0141700	GRAS44
GRAS	Os11g0160550
GRAS	Os12g0122000	SCR
GRAS	Os12g0138100
GRAS	Os12g0138200	GRAS54
GRAS	Os12g0162700	GRAS55
GRAS	Os12g0573200	GRAS56
GRF	Os02g0678800	GRF10
GRF	Os02g0701300	GS2
GRF	Os02g0776900	GRF1
GRF	Os03g0674700	GRF9
GRF	Os03g0729500	GRF6
GRF	Os04g0574500	GRF12
GRF	Os04g0600900	GRF3
GRF	Os06g0116200	GRF5
GRF	Os06g0204600
GRF	Os07g0467500	GRF11
GRF	Os11g0551900	GRF8
GRF	Os12g0484900	GRF7
GeBP	Os01g0249900	GEBP1
GeBP	Os03g0370250	GEBP6
GeBP	Os03g0708800	DLN97
GeBP	Os07g0636100	GEBP9
GeBP	Os08g0467600	GEBP10
GeBP	Os09g0451700	GEBP13
HB	Os01g0302500	OSH6
HB	Os01g0643600	SGD2
HB	Os01g0667400	DWT1
HB	Os01g0672201
HB	Os01g0760800	ROC9
HB	Os01g0788800	TF1
HB	Os01g0818400	WOX8
HB	Os01g0840300
HB	Os01g0848400	qSH1
HB	Os01g0854500	QHB
HB	Os01g0934300
HB	Os02g0147800
HB	Os02g0182800	HOS58
HB	Os02g0226600
HB	Os02g0565600	HOX7
HB	Os02g0649300	HOX24
HB	Os02g0674800	OUL1
HB	Os02g0729700	HOX16
HB	Os03g0109400	LF1
HB	Os03g0123500	KT7
HB	Os03g0124000	HB22
HB	Os03g0165300
HB	Os03g0170600	HOX21
HB	Os03g0188900	HOX13
HB	Os03g0198600	HOX12
HB	Os03g0231000	HOX19
HB	Os03g0325600	WOX6
HB	Os03g0640800	HB4
HB	Os03g0680700
HB	Os03g0680800
HB	Os03g0727000	OSH1
HB	Os03g0727150
HB	Os03g0732100
HB	Os03g0769800
HB	Os03g0771500	OSH43
HB	Os03g0772100
HB	Os04g0541700	HOX22
HB	Os04g0548700	HOX17
HB	Os04g0569100	ROC4
HB	Os04g0627000	ROC2
HB	Os04g0663600	TAB1
HB	Os05g0129700	OSKN2
HB	Os05g0188600
HB	Os05g0320300
HB	Os05g0455200	SH5
HB	Os05g0562400
HB	Os05g0564500	WOX9C
HB	Os06g0108900
HB	Os06g0140400	HOX28
HB	Os06g0140700	HOX2
HB	Os06g0207966
HB	Os06g0229300
HB	Os06g0485100
HB	Os06g0562300
HB	Os06g0601000
HB	Os06g0646600	HOS59
HB	Os07g0129700	OSH15
HB	Os07g0581700	HOX14
HB	Os07g0684900
HB	Os08g0136100	ROC7
HB	Os08g0187500	ROC1
HB	Os08g0242400	WOX10
HB	Os08g0292000	TF1L
HB	Os08g0292900	OSH45
HB	Os08g0416000	HOX5
HB	Os08g0465000	HOX27
HB	Os08g0481400	HOX20
HB	Os09g0379600	HOX25
HB	Os09g0447000	HOX11
HB	Os09g0470500	HOX4
HB	Os09g0526200
HB	Os09g0528200	HOX6
HB	Os10g0103700	HOX15
HB	Os10g0377300	HOX8
HB	Os10g0404900	HOX23
HB	Os10g0480200	HOX9
HB	Os10g0534900
HB	Os10g0561800	HOX1
HB	Os10g0575600	ROC3
HB	Os11g0102100	L2
HB	Os11g0158600
HB	Os12g0612700	HOX33
HB	Os12g0636200
HMG	Os01g0184900
HMG	Os01g0666200
HMG	Os02g0258200
HMG	Os02g0670400	HMGB707
HMG	Os04g0564600	HMGB707
HMG	Os05g0182600
HMG	Os06g0728000	HMGB1
HMG	Os08g0101100
HMG	Os09g0551600	HMGB710
HRT	Os07g0586700
HSF	Os01g0571300	HSFA7
HSF	Os01g0625300	HSFC1A
HSF	Os01g0733200	HSFC1B
HSF	Os01g0749300	HSFA4A
HSF	Os02g0232000	HSFC2A
HSF	Os02g0496100	HSFA5
HSF	Os02g0527300	HSFA3
HSF	Os03g0161900	HSFA2D
HSF	Os03g0224700	HSFA9
HSF	Os03g0366800	HSFB4D
HSF	Os03g0745000	HSFA2A
HSF	Os03g0795900	HSFA2E
HSF	Os03g0854500	HSFA1
HSF	Os04g0568700	HSFB2A
HSF	Os05g0530400	SPL7
HSF	Os06g0553100	HSFC2B
HSF	Os07g0178600	HSFA2B
HSF	Os07g0640900	HSFB4B
HSF	Os08g0546800	HSFB2B
HSF	Os09g0455200	HSFB4C
HSF	Os09g0456800	HSFB1
HSF	Os09g0526600	HSFB2C
HSF	Os10g0419300	HSFA2C
Jumonji	Os01g0546900
Jumonji	Os02g0109400
Jumonji	Os02g0696700
Jumonji	Os02g0828900
Jumonji	Os03g0151300	SE14
Jumonji	Os03g0346700
Jumonji	Os03g0389900
Jumonji	Os05g0196500
Jumonji	Os05g0302300
Jumonji	Os09g0393200	JMJ718
Jumonji	Os10g0577600
Jumonji	Os11g0572800
LFY	Os04g0598300	RFL
LIM	Os02g0641000	PLIM2A
LIM	Os03g0266100
LIM	Os04g0532500
LIM	Os06g0237300
LIM	Os10g0503100	PLIM2C
LIM	Os12g0510900
LOB	Os01g0129600	LBD40
LOB	Os01g0169400
LOB	Os01g0242400
LOB	Os01g0511000
LOB	Os01g0571500
LOB	Os01g0571800
LOB	Os01g0772100
LOB	Os01g0825000	LBD1-8
LOB	Os01g0889400	IG1
LOB	Os02g0820500	DH1
LOB	Os03g0149000	CRL1L1
LOB	Os03g0149100	CRL1
LOB	Os03g0246900
LOB	Os03g0287400
LOB	Os03g0445700	LBD37
LOB	Os03g0609500	LBD38
LOB	Os03g0612400
LOB	Os03g0659700
LOB	Os03g0790600	GO
LOB	Os05g0123000
LOB	Os05g0346800	LBD5-3
LOB	Os05g0417000
LOB	Os07g0589000
LOB	Os08g0402100
LOB	Os08g0563400
LOB	Os09g0364100
LOB	Os10g0162600	CRL1L2
LOB	Os11g0106900
LOB	Os12g0106200
LUG	Os01g0177100
LUG	Os01g0607400
LUG	Os01g0607600
LUG	Os02g0813800
LUG	Os03g0860900	THI30
LUG	Os04g0510200
MADS	Os01g0201700	RAG
MADS	Os01g0213300	MADS91
MADS	Os01g0340100	MADS93
MADS	Os01g0726400	CFO1
MADS	Os01g0883100	MADS2
MADS	Os01g0886200	MADS21
MADS	Os01g0913900	MADS98
MADS	Os01g0922800	MADS51
MADS	Os01g0975800	MADS79
MADS	Os02g0104100
MADS	Os02g0170300	FST
MADS	Os02g0579600	MADS27
MADS	Os02g0682200
MADS	Os02g0731200	MADS57
MADS	Os02g0761000	MADS22
MADS	Os03g0122600	MADS50
MADS	Os03g0186600	MADS47
MADS	Os03g0215400	LHS1
MADS	Os03g0582400	MADS87
MADS	Os03g0752800	RAP1B
MADS	Os03g0753100	PAP2
MADS	Os04g0304400	MADS25
MADS	Os04g0461300	MADS61
MADS	Os04g0580700	MADS17
MADS	Os04g0614100	MADS31
MADS	Os05g0203800	MADS58
MADS	Os05g0423400	MADS4
MADS	Os06g0108500
MADS	Os06g0162800	MADS5
MADS	Os06g0217300	MADS55
MADS	Os06g0223300	MADS63
MADS	Os06g0347700	MADS59
MADS	Os06g0504100	MADS75
MADS	Os06g0504450
MADS	Os06g0667200	MADS30
MADS	Os06g0712700	SPW1
MADS	Os07g0108900	RAP1A
MADS	Os07g0605200	MADS18
MADS	Os08g0112700	MADS26
MADS	Os08g0431900	MADS23
MADS	Os08g0494100	MADS62
MADS	Os08g0531700	MADS7
MADS	Os08g0531900	MADS37
MADS	Os09g0116000	MADS77
MADS	Os09g0116800	MADS78
MADS	Os09g0507200	MADS24
MADS	Os10g0536100	MADS56
MADS	Os11g0658700	MADS68
MADS	Os12g0206800	MADS33
MADS	Os12g0207000	MADS13
MADS	Os12g0407000	MADS73
MADS	Os12g0407350
MBF1	Os06g0592500
MBF1	Os08g0366100
MED6	Os06g0217500
MED7	Os04g0661800
MYB	Os01g0128000	2RMYB1
MYB	Os01g0142500	2RMYB2
MYB	Os01g0191900	2RMYB4
MYB	Os01g0229000
MYB	Os01g0274800	CSA
MYB	Os01g0285300
MYB	Os01g0298400	2RMYB6
MYB	Os01g0305900	2RMYB7
MYB	Os01g0545100
MYB	Os01g0637800
MYB	Os01g0685400	RGN1
MYB	Os01g0695900
MYB	Os01g0702700	MYB14
MYB	Os01g0709000	2RMYB13
MYB	Os01g0722300	2RMYB14
MYB	Os01g0812000	GAMYB
MYB	Os01g0841500	MYB3R2
MYB	Os01g0850400	MYB19
MYB	Os01g0853700
MYB	Os01g0855400	DLN29
MYB	Os01g0863300	MYBR17
MYB	Os01g0874300	DLN31
MYB	Os01g0975300	MYB48
MYB	Os01g0977300	2RMYB20
MYB	Os02g0114800	2RMYB21
MYB	Os02g0187700	2RMYB22
MYB	Os02g0579300	2RMYB24
MYB	Os02g0618400	MPS
MYB	Os02g0624300	MYB30
MYB	Os02g0641300	MYB21
MYB	Os02g0641900
MYB	Os02g0695200
MYB	Os02g0732600	MYB20
MYB	Os02g0754400	2RMYB31
MYB	Os03g0142600	2RMYB33
MYB	Os03g0236300	2RMYB34
MYB	Os03g0296000	TDF1
MYB	Os03g0315400	2RMYB36
MYB	Os03g0371800
MYB	Os03g0388600	2RMYB38
MYB	Os03g0410000	GL1D
MYB	Os03g0578900	GAMYBL2
MYB	Os03g0720800	MYB52
MYB	Os03g0771100	MYB36C
MYB	Os04g0348300	MYB50
MYB	Os04g0461000	MYB39
MYB	Os04g0470600	MS188
MYB	Os04g0508500	2RMYB45
MYB	Os04g0517100
MYB	Os04g0532800	2RMYB47
MYB	Os04g0533200	2RMYB48
MYB	Os04g0593200	2RMYB50
MYB	Os04g0594100
MYB	Os05g0126300
MYB	Os05g0132700	2RMYB52
MYB	Os05g0140100
MYB	Os05g0350900	2RMYB54
MYB	Os05g0429900	MYB1
MYB	Os05g0442400	ARM1
MYB	Os05g0449900	2RMYB57
MYB	Os05g0459000	DLN143
MYB	Os05g0490600	MYB5
MYB	Os05g0543600
MYB	Os05g0553400	PL
MYB	Os06g0112700	DLN156
MYB	Os06g0162550	ZAS-L3
MYB	Os06g0205100	C
MYB	Os06g0221000	2RMYB64
MYB	Os06g0258000
MYB	Os06g0605600	GAMYBL1
MYB	Os06g0637500	MYB102
MYB	Os06g0679400
MYB	Os07g0139500	BIP133
MYB	Os07g0497500	2RMYB70
MYB	Os07g0558100
MYB	Os07g0627300	FLP
MYB	Os07g0629000	2RMYB72
MYB	Os07g0634900
MYB	Os07g0688200	2RMYB73
MYB	Os08g0151300	CEF1
MYB	Os08g0248700	MYB36A
MYB	Os08g0428200	2RMYB76
MYB	Os08g0433400	MYB106
MYB	Os08g0437300	2RMYB78
MYB	Os08g0450900	2RMYB79
MYB	Os08g0486300	2RMYB80
MYB	Os08g0549000	GL1A
MYB	Os09g0106700
MYB	Os09g0401000
MYB	Os09g0414300	2RMYB83
MYB	Os09g0532900
MYB	Os09g0538400	DLN231
MYB	Os10g0478300	MYB9
MYB	Os11g0128500
MYB	Os11g0180900	MYB2
MYB	Os11g0207600	MYB12
MYB	Os11g0558200	MYB4P
MYB	Os11g0684000	JAMYB
MYB	Os12g0125000	MYB11
MYB	Os12g0175400	DLN254
MYB	Os12g0238000
MYB	Os12g0515300	MYB46
MYB	Os12g0564100	2RMYB97
MYB	Os12g0567300
MYB	Os12g0572000	RS2
MYB-related	Os01g0156000
MYB-related	Os01g0187900	DLN4
MYB-related	Os01g0192300	MYB1R1
MYB-related	Os01g0193900	ALYL1
MYB-related	Os01g0210200	MSL01
MYB-related	Os01g0524500	MYBS1
MYB-related	Os01g0589300	TRBF1
MYB-related	Os01g0603300	DLN13
MYB-related	Os01g0619900
MYB-related	Os01g0635000
MYB-related	Os01g0635200
MYB-related	Os01g0663051
MYB-related	Os01g0708000	TRBF3
MYB-related	Os01g0975300	MYB48
MYB-related	Os02g0194000
MYB-related	Os02g0271900	2RMYB23
MYB-related	Os02g0551400
MYB-related	Os02g0641300	MYB21
MYB-related	Os02g0680700
MYB-related	Os02g0685200	MYB1R
MYB-related	Os02g0706400
MYB-related	Os02g0817800	RTBP1
MYB-related	Os03g0241100
MYB-related	Os03g0425800
MYB-related	Os03g0639200
MYB-related	Os03g0722100
MYB-related	Os03g0750800
MYB-related	Os03g0773100
MYB-related	Os03g0840350
MYB-related	Os04g0110300
MYB-related	Os04g0341900
MYB-related	Os04g0480300	CHB703
MYB-related	Os04g0583900
MYB-related	Os04g0676700
MYB-related	Os05g0114700
MYB-related	Os05g0162800
MYB-related	Os05g0195700
MYB-related	Os05g0540800	SWC4
MYB-related	Os05g0579600
MYB-related	Os05g0579700
MYB-related	Os05g0589400
MYB-related	Os06g0105800
MYB-related	Os06g0181300	AID1
MYB-related	Os06g0258500
MYB-related	Os06g0303700
MYB-related	Os06g0669700
MYB-related	Os06g0728700	EPR1
MYB-related	Os07g0434300	2RMYB69
MYB-related	Os07g0443500
MYB-related	Os07g0484700
MYB-related	Os07g0634900
MYB-related	Os07g0695900
MYB-related	Os08g0144000
MYB-related	Os08g0151000
MYB-related	Os08g0157600	CCA1
MYB-related	Os08g0159000	MAMYB
MYB-related	Os08g0510700
MYB-related	Os09g0491644
MYB-related	Os10g0443800
MYB-related	Os10g0561400
MYB-related	Os10g0562100	MYBS2
MYB-related	Os11g0183700	SWI3C
MYB-related	Os12g0176700
MYB-related	Os12g0567300
MYB-related	Os12g0613300	BIP127
NAC	Os01g0104200	C16
NAC	Os01g0104500	C20
NAC	Os01g0191300
NAC	Os01g0261200	C8
NAC	Os01g0393100	C26
NAC	Os01g0672100
NAC	Os01g0675800	C14
NAC	Os01g0816100	C4
NAC	Os01g0862800	C59
NAC	Os01g0884300	C6
NAC	Os01g0888300
NAC	Os01g0925400	C41
NAC	Os02g0214500	TMS5
NAC	Os02g0252200	C13
NAC	Os02g0555300
NAC	Os02g0579000
NAC	Os02g0594800	C50
NAC	Os02g0623300	C51
NAC	Os02g0810900
NAC	Os02g0822400	C70
NAC	Os03g0109000
NAC	Os03g0119966	RIM1
NAC	Os03g0133000	C22
NAC	Os03g0221300	C57
NAC	Os03g0327100
NAC	Os03g0327800	C58
NAC	Os03g0624600
NAC	Os03g0777000
NAC	Os03g0815100
NAC	Os04g0437000	C79
NAC	Os04g0460600	TIL1
NAC	Os04g0515900
NAC	Os04g0619000	C83
NAC	Os04g0691300	C84
NAC	Os05g0194500	C85
NAC	Os05g0415400	C24
NAC	Os05g0418800	C87
NAC	Os05g0421600	C88
NAC	Os05g0426200	C36
NAC	Os05g0442700	C12
NAC	Os05g0563000
NAC	Os06g0101800	C19
NAC	Os06g0104200	C90
NAC	Os06g0131700
NAC	Os06g0267500	C91
NAC	Os06g0344900	M
NAC	Os06g0530400	C7
NAC	Os06g0560300	C94
NAC	Os06g0675600	Y37
NAC	Os06g0726300	C95
NAC	Os07g0225300	C3
NAC	Os07g0272700	C101
NAC	Os07g0456900	C65
NAC	Os07g0566500	C10
NAC	Os07g0683200	C103
NAC	Os07g0684800	C15
NAC	Os08g0103900
NAC	Os08g0115800	C29
NAC	Os08g0157900	C37
NAC	Os08g0200600	C104
NAC	Os08g0433500	C106
NAC	Os08g0436700
NAC	Os08g0511200	CUC3
NAC	Os08g0535800
NAC	Os08g0562200	C40
NAC	Os09g0295000	C21
NAC	Os09g0411900	C108
NAC	Os09g0493700
NAC	Os09g0497900
NAC	Os09g0509100
NAC	Os09g0552800	YL3
NAC	Os09g0552900	C110
NAC	Os10g0359500
NAC	Os10g0413700	C118
NAC	Os10g0414000	C119
NAC	Os10g0477600	C120
NAC	Os10g0532000
NAC	Os10g0571600	C121
NAC	Os11g0126500
NAC	Os11g0126900	C122
NAC	Os11g0127600
NAC	Os11g0154500	C17
NAC	Os11g0184900	C5
NAC	Os11g0512000
NAC	Os11g0512100	C127
NAC	Os11g0512200	C128
NAC	Os11g0512600	C129
NAC	Os12g0123700	C131
NAC	Os12g0123800	OC300
NAC	Os12g0156100	C134
NAC	Os12g0477400	C139
NAC	Os12g0610600	C60
OFP	Os01g0226700	OFP1
OFP	Os01g0625900	OFP2
OFP	Os01g0732300	OFP3
OFP	Os01g0823500	OFP4
OFP	Os01g0863800
OFP	Os01g0864000
OFP	Os02g0679700
OFP	Os03g0126450	OFP21
OFP	Os03g0159400
OFP	Os03g0197900
OFP	Os03g0336900
OFP	Os04g0415100
OFP	Os04g0447900
OFP	Os04g0577700
OFP	Os04g0685000
OFP	Os05g0324600
OFP	Os05g0440900
OFP	Os05g0441400	OFP14
OFP	Os05g0477200
OFP	Os05g0517100
OFP	Os07g0679200
OFP	Os08g0102400
OFP	Os10g0431700
OFP	Os10g0532600
OFP	Os11g0156300
OFP	Os11g0156401
OFP	Os12g0158300
OFP	Os12g0158400
PBF-2-like	Os02g0158400	WHY2
PBF-2-like	Os06g0145800	WHY1
PHD	Os01g0218800	SET1
PHD	Os01g0218900	PHD3
PHD	Os01g0877500	PHD5
PHD	Os01g0883400	PHD6
PHD	Os01g0965500
PHD	Os02g0137500
PHD	Os02g0192300
PHD	Os02g0192400	MBD710
PHD	Os02g0720000	PHD10
PHD	Os02g0768750
PHD	Os03g0143600
PHD	Os03g0302200	HIRP1
PHD	Os03g0304400	DLN83
PHD	Os03g0716200	TIP3
PHD	Os03g0747600	PHD16
PHD	Os03g0748200
PHD	Os03g0799600	SHL2
PHD	Os04g0425100	PHD20
PHD	Os04g0433900
PHD	Os04g0609700	PHD19
PHD	Os04g0691700	PHD18
PHD	Os05g0125000	SIZ1
PHD	Os06g0101000
PHD	Os06g0102800
PHD	Os06g0187000	ORC1
PHD	Os06g0209300	DLN160
PHD	Os06g0283200	PHD29
PHD	Os06g0731100	PHD26
PHD	Os06g0731500
PHD	Os07g0173300
PHD	Os07g0186400	SHL1
PHD	Os07g0690300	DLN198
PHD	Os08g0105000	EHD3
PHD	Os08g0421900	EBL1
PHD	Os09g0134500	SET33
PHD	Os09g0386500	EBL2
PHD	Os09g0449000	PTC1
PHD	Os09g0556700
PHD	Os11g0160100
PHD	Os11g0234200	PHD41
PHD	Os11g0292050
PHD	Os12g0161900
PHD	Os12g0433200
PHD	Os12g0527800	PHD43
Pseudo ARR-B	Os02g0618200	TOC1
Pseudo ARR-B	Os03g0284100	PRR73
Pseudo ARR-B	Os07g0695100	HD2
Pseudo ARR-B	Os09g0532400	PRR95
Pseudo ARR-B	Os11g0157600	PRR59
RB	Os08g0538700	PIS1
RB	Os11g0533500
SBP	Os01g0292900	SPL1
SBP	Os01g0922600	SPL2
SBP	Os02g0139400	LCRN1
SBP	Os02g0174100	SPL4
SBP	Os02g0177300	SPL5
SBP	Os03g0833300	SPL6
SBP	Os04g0551500	SPL7
SBP	Os04g0656500	LG1
SBP	Os05g0408200	SPL9
SBP	Os06g0659100	SST
SBP	Os06g0663500	SPL11
SBP	Os06g0703500	SPL12
SBP	Os07g0505200	GLW7
SBP	Os08g0509600	WFP
SBP	Os08g0513700	SPL15
SBP	Os08g0531600	GW8
SBP	Os09g0491532	SPL17
SBP	Os09g0507100	SPL18
SBP	Os11g0496600	SPL19
SET	Os01g0655250
SET	Os01g0811300
SET	Os01g0879500
SET	Os01g0927000	SDG714
SET	Os02g0554000	SDG725
SET	Os02g0611300	SDG736
SET	Os02g0621100
SET	Os02g0708600
SET	Os02g0725200
SET	Os02g0733800
SET	Os03g0307800	IEZ1
SET	Os04g0429100
SET	Os04g0544100
SET	Os05g0490700
SET	Os05g0587200
SET	Os06g0127200
SET	Os06g0275500	CLF
SET	Os07g0435900
SET	Os07g0471100
SET	Os08g0180100
SET	Os08g0244400
SET	Os08g0400200
SET	Os08g0565700
SET	Os09g0307800	LVP1
SET	Os09g0362900
SET	Os09g0411650
SET	Os11g0131600
SET	Os11g0602200
SET	Os12g0128600
SET	Os12g0236900
SET	Os12g0613200
SNF2	Os01g0102800	CSB
SNF2	Os01g0367900	CHR728
SNF2	Os01g0636700	CHR745
SNF2	Os01g0779400	ALT1
SNF2	Os01g0881000	DLN32
SNF2	Os01g0952200	FBOX58
SNF2	Os02g0110700	DLN39
SNF2	Os02g0114000	BRM
SNF2	Os02g0161400	DLN43
SNF2	Os02g0527100	DLN56
SNF2	Os02g0650800	CTD2
SNF2	Os02g0762800
SNF2	Os03g0101700	CHR711
SNF2	Os03g0352450
SNF2	Os03g0722400	DDM1B
SNF2	Os04g0177300
SNF2	Os04g0566100	CHR714
SNF2	Os04g0629300	CHR715
SNF2	Os04g0692700
SNF2	Os04g0692750	ENL1
SNF2	Os05g0144300	CHR719
SNF2	Os05g0150300	CHR727
SNF2	Os05g0247900	CHR713
SNF2	Os05g0392400	CHR742
SNF2	Os06g0183800	PKL
SNF2	Os06g0255700	CHR737
SNF2	Os07g0434500	DRD1
SNF2	Os07g0598300	CHR726
SNF2	Os07g0636200	CHR721
SNF2	Os07g0642400	CHR724
SNF2	Os07g0660200	CHR705
SNF2	Os07g0692401
SNF2	Os08g0180300	EDA16
SNF2	Os09g0442700	DDM1A
SNF2	Os10g0457700	CHR717
SNF2	Os10g0565700
SOH1	Os07g0164600
SOH1	Os10g0564100
SRS	Os01g0954500
SRS	Os05g0386201
SRS	Os06g0712600
SRS	Os08g0547600
SRS	Os09g0531600	SHI1
TAZ	Os01g0246100	HAC701
TAZ	Os01g0893400	BTBZ1
TAZ	Os06g0704800	HAC704
TCP	Os01g0213800	PCF5
TCP	Os01g0763200	TCP5
TCP	Os01g0924400
TCP	Os02g0635800	TCP7
TCP	Os02g0747400	TCP9
TCP	Os03g0706500
TCP	Os03g0785800	PCF6
TCP	Os04g0194600	PCF1
TCP	Os04g0526000
TCP	Os05g0513100
TCP	Os06g0226700
TCP	Os07g0152000	TCP21
TCP	Os08g0432300	TIG1
TCP	Os08g0544800	PCF2
TCP	Os09g0410500	REP1
TCP	Os09g0521300
TCP	Os11g0175700	PCF3
TCP	Os12g0173300
TCP	Os12g0616400	PCF8
TRAF	Os01g0893400	BTBZ1
TRAF	Os01g0932600
TRAF	Os01g0948900	BOP1
TRAF	Os02g0760600
TRAF	Os03g0667100	NH3
TRAF	Os03g0686050
TRAF	Os04g0433100
TRAF	Os04g0482300
TRAF	Os04g0625400
TRAF	Os05g0345500
TRAF	Os05g0398100
TRAF	Os06g0251200
TRAF	Os06g0318200
TRAF	Os06g0507400
TRAF	Os06g0668300
TRAF	Os06g0674800
TRAF	Os07g0258700
TRAF	Os08g0103600
TRAF	Os08g0129300
TRAF	Os08g0227100
TRAF	Os08g0227200
TRAF	Os08g0495500
TRAF	Os08g0516200
TRAF	Os08g0516500
TRAF	Os08g0522700
TRAF	Os08g0523000
TRAF	Os08g0523100
TRAF	Os08g0523200
TRAF	Os09g0338200
TRAF	Os10g0424100
TRAF	Os10g0425400
TRAF	Os10g0425900
TRAF	Os10g0426300
TRAF	Os10g0435900
TRAF	Os10g0436700
TRAF	Os10g0439333
TRAF	Os11g0111900
TRAF	Os11g0141900	BOP2
TRAF	Os11g0630900
TRAF	Os11g0631100
TRAF	Os12g0111500
TRAF	Os12g0138500	BOP3
TUB	Os01g0674500
TUB	Os01g0759100
TUB	Os01g0866800
TUB	Os02g0179400	TLP4
TUB	Os02g0705300
TUB	Os03g0351400
TUB	Os04g0687900
TUB	Os05g0437900
TUB	Os05g0514300
TUB	Os05g0560400
TUB	Os07g0667000
TUB	Os08g0103300
TUB	Os11g0163600	TLP13
TUB	Os12g0163400
Tify	Os02g0732400	TIFY8
Tify	Os03g0180800	TIFY11A
Tify	Os03g0180900	TIFY11C
Tify	Os03g0181100	TIFY11B
Tify	Os03g0396500	TIFY11G
Tify	Os03g0402800	TIFY10A
Tify	Os04g0395800	TIFY9
Tify	Os04g0653000	EG2
Tify	Os07g0153000	TIFY5
Tify	Os07g0615200	TIFY10B
Tify	Os08g0428400	TIFY6A
Tify	Os09g0401200	TRX26
Tify	Os09g0401300	TIFY6B
Tify	Os09g0439200	TIFY10C
Tify	Os10g0391400	TIFY11E
Tify	Os10g0391801	TIFY11F
Tify	Os10g0392400	TIFY11D
ULT	Os01g0780800
ULT	Os05g0502700
VOZ	Os01g0753000
VOZ	Os05g0515700	VOZ2
WRKY	Os01g0182700	WRKY102
WRKY	Os01g0185900	WRKY107
WRKY	Os01g0186000	WRKY10
WRKY	Os01g0246700	WRKY1
WRKY	Os01g0289600	WRKY9
WRKY	Os01g0584900	WRKY77
WRKY	Os01g0586800	WRKY27
WRKY	Os01g0624700	WRKY12
WRKY	Os01g0626400	WRKY11
WRKY	Os01g0656300
WRKY	Os01g0665500
WRKY	Os01g0714800	WRKY26
WRKY	Os01g0730700	WRKY14
WRKY	Os01g0734000	WRKY23
WRKY	Os01g0750100	WRKY13
WRKY	Os01g0820700	WRKY116
WRKY	Os01g0821300	WRKY108
WRKY	Os01g0821600	WRKY21
WRKY	Os01g0826400	WRKY24
WRKY	Os01g0972800	WRKY17
WRKY	Os02g0181300	WRKY71
WRKY	Os02g0265200	WRKY39
WRKY	Os02g0462800	WRKY42
WRKY	Os02g0652100	WRKY34
WRKY	Os02g0698800	WRKY66
WRKY	Os03g0321700	WRKY55
WRKY	Os03g0335200	WRKY79
WRKY	Os03g0444900	WRKY81
WRKY	Os03g0657400	WRKY60
WRKY	Os03g0741400	WRKY121
WRKY	Os03g0758000	WRKY3
WRKY	Os03g0758900	WRKY4
WRKY	Os03g0798500	WRKY6
WRKY	Os04g0471700	WRKY35
WRKY	Os04g0545000	WRKY36
WRKY	Os04g0597300	WRKY37
WRKY	Os04g0605100	WRKY68
WRKY	Os05g0129800	WRKY109
WRKY	Os05g0137500	WRKY5
WRKY	Os05g0183100	WRKY67
WRKY	Os05g0321900	WRKY75
WRKY	Os05g0322900	WRKY45
WRKY	Os05g0343400	WRKY53
WRKY	Os05g0474800	WRKY70
WRKY	Os05g0478400	WRKY48
WRKY	Os05g0528500	WRKY58
WRKY	Os05g0537100	WRKY7
WRKY	Os05g0565900	WRKY49
WRKY	Os05g0567200	WRKY43
WRKY	Os05g0571200	WRKY19
WRKY	Os06g0145400
WRKY	Os06g0504900	WRKY31
WRKY	Os06g0649000	WRKY28
WRKY	Os07g0111400	WRKY29
WRKY	Os07g0583700	WRKY87
WRKY	Os07g0596900	WRKY88
WRKY	Os07g0680400	WRKY47
WRKY	Os08g0198000	WRKY105
WRKY	Os08g0198100	WRKY106
WRKY	Os08g0198900	WRKY118
WRKY	Os08g0235800	WRKY25
WRKY	Os08g0276200	WRKY89
WRKY	Os08g0386200	WRKY69
WRKY	Os08g0499300	WRKY30
WRKY	Os09g0334500	WRKY74
WRKY	Os09g0417600	WRKY76
WRKY	Os09g0417800	WRKY62
WRKY	Os09g0481700	WRKY90
WRKY	Os10g0579400	WRKY2
WRKY	Os11g0116600	WRKY52
WRKY	Os11g0116900	WRKY46
WRKY	Os11g0117400	WRKY104
WRKY	Os11g0117500	WRKY40
WRKY	Os11g0490900	WRKY72
WRKY	Os11g0685700	WRKY61
WRKY	Os12g0102300	WRKY57
WRKY	Os12g0116400	WRKY97
WRKY	Os12g0116600	WRKY95
WRKY	Os12g0116700	WRKY64
WRKY	Os12g0507300	WRKY96
bHLH	Os01g0108400
bHLH	Os01g0108600
bHLH	Os01g0111500
bHLH	Os01g0159800
bHLH	Os01g0195700
bHLH	Os01g0196300	DPF
bHLH	Os01g0218100
bHLH	Os01g0235700
bHLH	Os01g0286100	PIL15
bHLH	Os01g0293100	BHLH142
bHLH	Os01g0518300
bHLH	Os01g0566701
bHLH	Os01g0575200
bHLH	Os01g0576100
bHLH	Os01g0577300	PSH1
bHLH	Os01g0705700
bHLH	Os01g0707500
bHLH	Os01g0773800	BHLH185
bHLH	Os01g0831000	LAX1
bHLH	Os01g0900800
bHLH	Os01g0915600
bHLH	Os01g0928000
bHLH	Os01g0952800	IRO2
bHLH	Os02g0116600	BHLH59
bHLH	Os02g0221100
bHLH	Os02g0433600
bHLH	Os02g0564700
bHLH	Os02g0603600
bHLH	Os02g0691500
bHLH	Os02g0705500	BLR1
bHLH	Os02g0710300
bHLH	Os02g0726700	BHLH34
bHLH	Os02g0747900	ILI5
bHLH	Os02g0759000
bHLH	Os02g0795800
bHLH	Os02g0805250	LGS1
bHLH	Os03g0122100
bHLH	Os03g0135700	RAI1
bHLH	Os03g0188400	BHLH44
bHLH	Os03g0205300
bHLH	Os03g0231950
bHLH	Os03g0260600
bHLH	Os03g0279500
bHLH	Os03g0379300	BHLH63
bHLH	Os03g0591300
bHLH	Os03g0639300	PIL12
bHLH	Os03g0671800
bHLH	Os03g0725800
bHLH	Os03g0728900
bHLH	Os03g0741100	BHLH148
bHLH	Os03g0759700
bHLH	Os03g0782500	PIL13
bHLH	Os03g0797600
bHLH	Os03g0802900
bHLH	Os03g0811400
bHLH	Os04g0300600	BHLH7
bHLH	Os04g0301500	BHLH6
bHLH	Os04g0350700	AN1
bHLH	Os04g0429400	BHLH144
bHLH	Os04g0489600
bHLH	Os04g0557200	PA
bHLH	Os04g0590800
bHLH	Os04g0599300	EAT1
bHLH	Os04g0618600	BHLH101
bHLH	Os05g0103000
bHLH	Os05g0139100	PIL16
bHLH	Os05g0163900
bHLH	Os05g0455400	BHLH58
bHLH	Os05g0541400
bHLH	Os05g0586300	BHLH51
bHLH	Os06g0164400
bHLH	Os06g0184000	RHL1
bHLH	Os06g0193400
bHLH	Os06g0226500	BU1
bHLH	Os06g0275600
bHLH	Os06g0526100	BHLH54
bHLH	Os06g0570900
bHLH	Os07g0143200	PIL14
bHLH	Os07g0193800
bHLH	Os07g0543000	BHLH57
bHLH	Os07g0549600	UDT1
bHLH	Os07g0588400
bHLH	Os07g0628500	BHLH1
bHLH	Os08g0108500
bHLH	Os08g0138500	BHLH60
bHLH	Os08g0432800
bHLH	Os08g0477900
bHLH	Os08g0483900
bHLH	Os08g0487700
bHLH	Os08g0490000	BHLH31
bHLH	Os08g0506700	GN8.1
bHLH	Os08g0524800
bHLH	Os08g0536800	BHLH80
bHLH	Os08g0543700
bHLH	Os09g0410700
bHLH	Os09g0417400
bHLH	Os09g0455300
bHLH	Os09g0468700
bHLH	Os09g0474100
bHLH	Os09g0475400
bHLH	Os09g0487900	BHLH143
bHLH	Os09g0501600
bHLH	Os09g0510500	BHLH081
bHLH	Os09g0519100
bHLH	Os10g0104300
bHLH	Os10g0376900
bHLH	Os10g0544200
bHLH	Os10g0556200
bHLH	Os10g0575000	BHLH9
bHLH	Os11g0523700	BHLH2
bHLH	Os11g0601700	BHLH61
bHLH	Os11g0603000	ILI2
bHLH	Os11g0634700
bHLH	Os12g0589000
bHLH	Os12g0599400
bHLH	Os12g0610200	PIL11
bHLH	Os12g0632600
bZIP	Os01g0174000	BZIP1
bZIP	Os01g0211800	BZIP2
bZIP	Os01g0279900	BZIP3
bZIP	Os01g0542700	BZIP4
bZIP	Os01g0658900	OSBZ8
bZIP	Os01g0756200	BZIP6
bZIP	Os01g0801901	BZIP7
bZIP	Os01g0808100	BZIP8
bZIP	Os01g0813100	BZIP9
bZIP	Os01g0859300	ABI5
bZIP	Os01g0859500	LG2
bZIP	Os01g0867300	BZIP12
bZIP	Os02g0128200	BZIP13
bZIP	Os02g0132500	BZIP14
bZIP	Os02g0175100	RISBZ4
bZIP	Os02g0191600	BZIP16
bZIP	Os02g0203000	BZIP18
bZIP	Os02g0247100	BZIP19
bZIP	Os02g0266800	RITA1
bZIP	Os02g0728001	BZIP22
bZIP	Os02g0766700	BZIP23
bZIP	Os02g0833600	BZIP24
bZIP	Os03g0127500	BZIP25
bZIP	Os03g0239400	BZIP26
bZIP	Os03g0306700	BZIP27
bZIP	Os03g0322700	BZIP29
bZIP	Os03g0336200	RF2B
bZIP	Os03g0770000	BZIP32
bZIP	Os03g0796900	REB
bZIP	Os03g0809200	BZIP34
bZIP	Os04g0181300	BZIP35
bZIP	Os04g0495500	BZIP36
bZIP	Os04g0637000	BZIP37
bZIP	Os05g0129300	LIP19
bZIP	Os05g0411300	BZIP39
bZIP	Os05g0437700	BZIP40
bZIP	Os05g0443850
bZIP	Os05g0489700	BZIP42
bZIP	Os05g0495200	BZIP44
bZIP	Os05g0569300	BZIP45
bZIP	Os06g0211200	BZIP46
bZIP	Os06g0265400	BZIP47
bZIP	Os06g0601500	BZIP48
bZIP	Os06g0614100	BZIP49
bZIP	Os06g0622700	BZIP50
bZIP	Os06g0662200	RISBZ5
bZIP	Os06g0716800	BZIP53
bZIP	Os06g0719500	BZIP54
bZIP	Os06g0720900	BZIP55
bZIP	Os06g0724000	BZIP56
bZIP	Os07g0124300	BZIP57
bZIP	Os07g0182000	RISBZ1
bZIP	Os07g0209800	BZIP59
bZIP	Os07g0644100	BZIP60
bZIP	Os07g0679500	BZIP61
bZIP	Os07g0686100	BZIP62
bZIP	Os07g0687700	BZIP63
bZIP	Os08g0176900	BZIP64
bZIP	Os08g0357300	BZIP65
bZIP	Os08g0472000	TRAB1
bZIP	Os08g0487100	BZIP67
bZIP	Os08g0543900	BZIP68
bZIP	Os08g0549600	BZIP69
bZIP	Os09g0280500	BZIP70
bZIP	Os09g0306400	BZIP71
bZIP	Os09g0456200	BZIP72
bZIP	Os09g0474000	TFX1
bZIP	Os09g0489500	BZIP74
bZIP	Os09g0516200	RF2A
bZIP	Os09g0520400	BZIP76
bZIP	Os09g0540800	BZIP77
bZIP	Os10g0531900	BZIP78
bZIP	Os11g0152700	BZIP79
bZIP	Os11g0154900	ZIP2A
bZIP	Os11g0160500	BZIP81
bZIP	Os11g0218000	BZIP82
bZIP	Os12g0152900	BZIP83
bZIP	Os12g0162500	RSG
bZIP	Os12g0194600
bZIP	Os12g0233800	ZIP1A
bZIP	Os12g0560900	OBF1
bZIP	Os12g0601800	BZIP88
bZIP	Os12g0634500	BZIP89
mTERF	Os02g0577501
mTERF	Os02g0602400
mTERF	Os02g0749800
mTERF	Os02g0749900
mTERF	Os02g0783100
mTERF	Os03g0360600
mTERF	Os03g0785200
mTERF	Os04g0637500
mTERF	Os05g0403400
mTERF	Os05g0403600
mTERF	Os05g0404000
mTERF	Os05g0413000
mTERF	Os06g0224400
mTERF	Os06g0224500
mTERF	Os06g0224900
mTERF	Os06g0225100
mTERF	Os06g0225200
mTERF	Os07g0134700
mTERF	Os07g0409400
mTERF	Os07g0423000
mTERF	Os07g0583200	V14
mTERF	Os08g0515800
mTERF	Os08g0518200
mTERF	Os09g0560100
mTERF	Os11g0206200
mTERF	Os11g0206400
mTERF	Os11g0206600
mTERF	Os11g0246100
zf-HD	Os02g0706600
zf-HD	Os03g0718500
zf-HD	Os04g0434500
zf-HD	Os05g0579300
zf-HD	Os08g0438400
zf-HD	Os08g0479400	ZHD2
zf-HD	Os09g0414500
zf-HD	Os09g0414600
zf-HD	Os09g0466400	ZHD1
[truncated: 4 more rows]

## Sheet: DGEs from XZ
#DEGs of transcription factor in RNAseq in XZ
id	CK.XZ_fpkm_mean	XZ_fpkm_mean	log2.fc.	Description	family
Os08g0487100	2.67	5.47	1.0347	Similar to BZIP transcription factor BZI-2	bZIP	BZIP67
Os01g0925400	4.09333	11.56	1.49779	No apical meristem (NAM) protein domain containing protein	NAC	NAC41
Os01g0954500	1.22667	6.51667	2.40939	Protein of unknown function DUF702 family protein	SRS

## Sheet: up DGEs from ZD
#uDEGs of transcription factor in RNAseq in ZD
family	osid	symbol
G2-like	Os01g0844900
G2-like	Os02g0139000
G2-like	Os02g0168200
G2-like	Os03g0654600	NOL
G2-like	Os06g0670300
Orphans	Os02g0646200	BBX6
Orphans	Os02g0738400	CKT1
Orphans	Os03g0267800	HDR3
Orphans	Os04g0169100	ETR2
Orphans	Os04g0540200
Orphans	Os06g0182500	DA1
Orphans	Os10g0445900
Orphans	Os12g0596800
PLATZ	Os10g0574700
Trihelix	Os05g0560600	MSL25
Trihelix	Os10g0516500
ABI3CP1	Os01g0723500
ABI3CP1	Os02g0598200
ABI3CP1	Os03g0164300
AP2-EREBP	Os09g0522200	DREB1A
AP2-EREBP	Os09g0522000	DREB1B
AP2-EREBP	Os06g0127100	DREB1C
AP2-EREBP	Os04g0572400	DREB1E
AP2-EREBP	Os01g0968800	DREB1F
AP2-EREBP	Os02g0677300	DREB1G
AP2-EREBP	Os02g0782700	EREBP1
AP2-EREBP	Os04g0398000	ERF101
AP2-EREBP	Os09g0457900	ERF102
AP2-EREBP	Os02g0764700	ERF103
AP2-EREBP	Os08g0474000	ERF104
AP2-EREBP	Os02g0781300	ERF11
AP2-EREBP	Os11g0168500	ERF118
AP2-EREBP	Os06g0222400	ERF120
AP2-EREBP	Os05g0420300	ERF131
AP2-EREBP	Os09g0522100	ERF133
AP2-EREBP	Os07g0410300	ERF136
AP2-EREBP	Os01g0885900	ERF17
AP2-EREBP	Os10g0523900	ERF18
AP2-EREBP	Os02g0676800	ERF20
AP2-EREBP	Os01g0165000	ERF42	DREB2A
AP2-EREBP	Os03g0191900	ERF47
AP2-EREBP	Os05g0361700	ERF61
AP2-EREBP	Os03g0183000	ERF62
AP2-EREBP	Os07g0617000	ERF65
AP2-EREBP	Os07g0674800	ERF67
AP2-EREBP	Os01g0313300	ERF68
AP2-EREBP	Os03g0183200	ERF69
AP2-EREBP	Os05g0497300	ERF74
AP2-EREBP	Os04g0669200	ERF76
AP2-EREBP	Os04g0610400	ERF77
AP2-EREBP	Os03g0860100	ERF83
AP2-EREBP	Os09g0572000	ERF87
AP2-EREBP	Os02g0654700	ERF91
AP2-EREBP	Os04g0546800	ERF93
AP2-EREBP	Os10g0562900	ERF96
AP2-EREBP	Os01g0868000	ERF99
AP2-EREBP	Os01g0693400	OsRAV11	AP2/EREBP127
AP2-EREBP	Os01g0141000	OsRAV2	AP2/EREBP129
AP2-EREBP	Os11g0129700	WRI1-1
AP2-EREBP	Os02g0189500
AP2-EREBP	Os05g0437100
ARF	Os04g0519700	ARF10
ARF	Os06g0196700	ARF16
ARF	Os06g0702600	ARF7A
ARF	Os12g0613700	ARF6B
ARR-B	Os03g0224200	RR21
AUX_IAA	Os01g0741900	IAA6
AUX_IAA	Os02g0228900
AUX_IAA	Os05g0523300
BES1	Os07g0580500	BZR1
C2C2-Dof	Os01g0758200	DOF5
C2C2-Dof	Os02g0707200	DOF7
C2C2-Dof	Os08g0490100
C2C2-GATA	Os03g0145200	GATA4
C2H2	Os05g0444200	DLN142
C2H2	Os12g0583700	DLN263	ZFP252
C2H2	Os02g0659500	DLN63
C2H2	Os03g0437100	DLN90	DRZ1
C2H2	Os03g0437200	DLN91	BSRD1
C2H2	Os03g0838800	HINGE3
C2H2	Os07g0569700	SAP16
C2H2	Os03g0820400	ZFP15
C2H2	Os01g0859100
C2H2	Os02g0572900
C2H2	Os03g0764100
C2H2	Os03g0820300
C3H	Os01g0256800	C3H4
C3H	Os01g0257400	C3H5
C3H	Os03g0112700	EHD4
C3H	Os12g0278800	C3H65
CPP	Os07g0176200	CXC2
DBP	Os01g0295700	PP2C2
E2F-DP	Os03g0152100
E2F-DP	Os04g0416100
EIL	Os07g0685700	EIL2
GNAT	Os02g0694201
GNAT	Os03g0177000
GNAT	Os03g0664800
GRAS	Os01g0881500	PH1
GRAS	Os02g0681900	GRAS10
GRAS	Os03g0723000	GRAS19
GRAS	Os06g0127800	DLT
GRAS	Os07g0545800	CIGR1
GRAS	Os07g0583600	CIGR2
HB	Os01g0818400	WOX8
HB	Os03g0123500	KT7
HB	Os03g0170600	HOX21
HB	Os03g0188900	HOX13
HB	Os03g0198600	HOX12
HB	Os04g0569100	ROC4
HSF	Os02g0527300	HSFA3
HSF	Os03g0224700	HSFA9
HSF	Os03g0745000	HSFA2A
HSF	Os05g0530400	SPL7
HSF	Os09g0456800	HSFB1
Jumonji	Os02g0696700
Jumonji	Os03g0389900
Jumonji	Os10g0577600
LOB	Os01g0511000
LOB	Os03g0287400
LOB	Os07g0589000
MADS	Os06g0712700	SPW1
MYB	Os05g0429900	2R_MYB1	MYB1
MYB	Os01g0685400	2R_MYB10	RGN1
MYB	Os02g0187700	2R_MYB22	OsMYB1
MYB	Os02g0618400	2R_MYB25	MPS
MYB	Os02g0641300	2R_MYB27	MYB21
MYB	Os05g0132700	2R_MYB52
MYB	Os05g0442400	2R_MYB56	ARM1
MYB	Os01g0298400	2R_MYB6
MYB	Os05g0553400	2R_MYB60	PL
MYB	Os06g0637500	2R_MYB72	MYB102
MYB	Os07g0629000	2R_MYB72
MYB	Os07g0688200	2R_MYB73
MYB	Os02g0624300	2R_MYB84	MYB30
MYB	Os10g0478300	2R_MYB87	MYB9
MYB	Os11g0684000	2R_MYB91	JAMYB
MYB	Os12g0564100	2R_MYB97
MYB	Os05g0459000	DLN143
MYB	Os09g0538400	DLN231
MYB	Os01g0874300	DLN31
MYB	Os01g0863300	MYBR17
MYB	Os04g0517100
MYB	Os05g0543600
MYB	Os06g0258000
MYB	Os09g0106700
MYB	Os09g0401000
MYB	Os12g0238000
MYB-related	Os01g0187900	DLN4
MYB-related	Os05g0162800
MYB-related	Os07g0484700
NAC	Os01g0261200	NAC8
NAC	Os01g0675800	NAC14
NAC	Os01g0816100	NAC4
NAC	Os01g0862800	NAC59
NAC	Os01g0884300	NAC6
NAC	Os02g0822400	NAC70
NAC	Os03g0133000	NAC22
NAC	Os03g0327100
NAC	Os03g0777000
NAC	Os03g0815100
NAC	Os04g0619000	NAC83
NAC	Os05g0421600	NAC88
NAC	Os05g0426200	NAC36
NAC	Os05g0442700	NAC12
NAC	Os06g0267500	NAC91
NAC	Os06g0726300	NAC95
NAC	Os07g0566500	NAC10
NAC	Os08g0157900	NAC37
NAC	Os09g0493700
NAC	Os10g0359500
NAC	Os11g0126900	NAC122
NAC	Os11g0154500	NAC17
NAC	Os11g0184900	NAC5
NAC	Os12g0123800	NAC300
OFP	Os01g0625900	OFP2
OFP	Os04g0577700
PHD	Os03g0302200	HIRP1
SBP	Os01g0292900	SPL1
SBP	Os06g0663500	SPL11
SET	Os02g0733800
SET	Os06g0275500	CLF
SNF2	Os04g0629300	CHR715
SRS	Os01g0954500
TCP	Os08g0544800	PCF2
TRAF	Os03g0667100	NH3
TUB	Os01g0674500
TUB	Os05g0437900
TUB	Os11g0163600	TLP13
Tify	Os04g0653000	EG2	OsJAZ1
Tify	Os03g0180900	TIFY11C	OsJAZ2
Tify	Os03g0180800	TIFY11A	OsJAZ3
Tify	Os03g0181100	TIFY11B	OsJAZ4
Tify	Os03g0402800	TIFY10A	OsJAZ5
Tify	Os07g0615200	TIFY10B	OsJAZ6
Tify	Os09g0439200	TIFY10C	OsJAZ7
Tify	Os09g0401300	TIFY6B	OsJAZ8
Tify	Os04g0395800	TIFY9	OsJAZ11
Tify	Os10g0392400	TIFY11D	OsJAZ12
Tify	Os10g0391400	TIFY11E	OsJAZ13
ULT	Os01g0780800
WRKY	Os01g0246700	WRKY1
WRKY	Os11g0117400	WRKY104
WRKY	Os01g0185900	WRKY107
WRKY	Os01g0821300	WRKY108
WRKY	Os01g0626400	WRKY11
WRKY	Os01g0624700	WRKY12
WRKY	Os03g0741400	WRKY121
WRKY	Os05g0571200	WRKY19
WRKY	Os01g0821600	WRKY21
WRKY	Os01g0826400	WRKY24
WRKY	Os01g0714800	WRKY26
WRKY	Os06g0649000	WRKY28
WRKY	Os11g0117500	WRKY40
WRKY	Os02g0462800	WRKY42
WRKY	Os07g0680400	WRKY47
WRKY	Os05g0343400	WRKY53
WRKY	Os03g0321700	WRKY55
WRKY	Os12g0102300	WRKY57
WRKY	Os09g0417800	WRKY62
WRKY	Os05g0183100	WRKY67
WRKY	Os04g0605100	WRKY68
WRKY	Os08g0386200	WRKY69
WRKY	Os05g0537100	WRKY7
WRKY	Os05g0474800	WRKY70
WRKY	Os02g0181300	WRKY71
WRKY	Os11g0490900	WRKY72
WRKY	Os09g0334500	WRKY74
WRKY	Os05g0321900	WRKY75
WRKY	Os09g0417600	WRKY76
WRKY	Os01g0584900	WRKY77
WRKY	Os12g0116600	WRKY95
WRKY	Os01g0665500
bHLH	Os01g0108600
bHLH	Os01g0196300	DPF
bHLH	Os01g0218100
bHLH	Os01g0575200
bHLH	Os01g0705700
bHLH	Os01g0773800	BHLH185
bHLH	Os01g0952800	IRO2
bHLH	Os03g0725800
bHLH	Os03g0741100	BHLH148
bHLH	Os03g0811400
bHLH	Os04g0301500	BHLH6
bHLH	Os06g0164400
bHLH	Os06g0193400
bHLH	Os08g0432800
bHLH	Os08g0490000	BHLH31
bHLH	Os09g0455300
bHLH	Os09g0501600
bHLH	Os10g0575000	BHLH9
bZIP	Os01g0867300	BZIP12
bZIP	Os03g0127500	BZIP25
bZIP	Os03g0796900	REB
bZIP	Os05g0129300	LIP19
bZIP	Os05g0411300	BZIP39
bZIP	Os05g0569300	BZIP45
bZIP	Os06g0622700	BZIP50
bZIP	Os07g0644100	BZIP60
bZIP	Os08g0357300	BZIP65

## Sheet: down DGEs from ZD
#dDEGs of transcription factor in RNAseq in ZD
family	osid	symbol
G2-like	Os01g0239000	GLK2
G2-like	Os05g0412000
G2-like	Os06g0348800	GLK1
G2-like	Os06g0703900
G2-like	Os07g0119300
G2-like	Os07g0685300	DLN196
G2-like	Os08g0434700	DLN210
G2-like	Os09g0299000	PHL3
G2-like	Os12g0586300	UCIP5
Orphans	Os01g0202500
Orphans	Os01g0952500	RR4
Orphans	Os02g0148000	CMF3
Orphans	Os02g0557800	RR2
Orphans	Os02g0606200				475
Orphans	Os04g0442300	RR1
Orphans	Os04g0493000	STO
Orphans	Os04g0673300	RR6
Orphans	Os05g0204600
Orphans	Os05g0586600	SIG5
Orphans	Os06g0661200
Orphans	Os06g0699600	CCT25
Orphans	Os07g0261200	GHD7
Orphans	Os08g0163400	YGL13
Orphans	Os08g0178800
Orphans	Os09g0527900
Orphans	Os10g0560400	CMF11
Orphans	Os12g0139400	RR10
PLATZ	Os06g0624900
RWP-RK	Os03g0131100	NLP1
RWP-RK	Os09g0549450	NLP4
Sigma70-like	Os03g0271100	SIG2B
Sigma70-like	Os05g0589200	SIG3
Sigma70-like	Os08g0242800	SIG6
Trihelix	Os01g0718900	MSL06
Trihelix	Os02g0539600	GRY79
Trihelix	Os08g0484700	MSL31
ABI3CP1	Os07g0679700
AP2-EREBP	Os09g0309700	ERF109
AP2-EREBP	Os07g0227600	ERF57
AP2-EREBP	Os03g0815800	ERF58
AP2-EREBP	Os04g0649100	SHAT1
AP2-EREBP	Os07g0235800	SNB
AP2-EREBP	Os09g0287000	SUB1B
ARF	Os02g0628600	ARF8
ARF	Os06g0685700	ARF10
ARID	Os02g0469900
AUX_IAA	Os01g0675700	IAA5
AUX_IAA	Os02g0817600
AUX_IAA	Os03g0742900	IAA13
AUX_IAA	Os07g0182400	IAA24
AUX_IAA	Os08g0109400
BBR/BPC	Os06g0130600
C2C2-CO-like	Os03g0711100	BBX10
C2C2-CO-like	Os04g0497700	BBX12
C2C2-CO-like	Os08g0536300	COL15
C2C2-CO-like	Os09g0240200
C2C2-Dof	Os06g0284500
C2C2-GATA	Os01g0976800	GATA10
C2C2-GATA	Os02g0220400	CGA1
C2C2-GATA	Os05g0520300	GATA1
C2C2-GATA	Os06g0571800	GATA16
C2C2-GATA	Os10g0557600
C2C2-GATA	Os12g0624900
C2H2	Os04g0162500	DLN107
C2H2	Os09g0431900	DLN224
C2H2	Os01g0572300	IDD11
C2H2	Os09g0555700	IDD3
C2H2	Os08g0554400	IDD6
C2H2	Os02g0823900
C3H	Os01g0192000	DOS
C3H	Os02g0557500	C3H16
C3H	Os05g0195101
C3H	Os08g0159800	C3H56
CCAAT	Os03g0251350	HAP5C
CCAAT	Os03g0413000	HAP3I
CCAAT	Os07g0545300
CCAAT	Os07g0606600	HAP3F
CCAAT	Os08g0427700
DDT	Os01g0672300	DLN17
DDT	Os04g0439400
DDT	Os07g0619600
E2F-DP	Os01g0678700	DP1
EIL	Os08g0508700	EIL4
FAR1	Os02g0284500
FAR1	Os07g0496300
FAR1	Os08g0246700
FAR1	Os12g0225300
FHA	Os11g0127800
FHA	Os12g0124000
GNAT	Os03g0764000
GNAT	Os03g0794300
GNAT	Os04g0465500
GNAT	Os05g0481000	ST1
GNAT	Os05g0516300
GNAT	Os07g0264800
GNAT	Os08g0102000	ST2
GNAT	Os08g0260000
GNAT	Os09g0488000	G1
GNAT	Os10g0500400
GRAS	Os03g0707600	SLR1
GRAS	Os07g0586900	SHR1
GRF	Os06g0116200	GRF5
GeBP	Os03g0708800	DLN97
GeBP	Os08g0467600	GEBP10
HB	Os03g0165300
HB	Os03g0732100
HB	Os05g0320300
HB	Os06g0140700	HOX2
HB	Os08g0481400	HOX20
HB	Os09g0470500	HOX4
HB	Os10g0534900
HB	Os10g0561800	HOX1
HB	Os11g0158600
HB	Os12g0612700	HOX33
HMG	Os06g0728000	HMGB1
HMG	Os09g0551600	HMGB710
HSF	Os01g0625300	HSFC1A
HSF	Os02g0232000	HSFC2A
LIM	Os10g0503100	PLIM2C
LOB	Os03g0609500	LBD38
MADS	Os02g0731200	MADS57
MADS	Os03g0122600	MADS50
MADS	Os07g0605200	MADS18
MADS	Os08g0531900	MADS37
MYB	Os01g0305900	2RMYB7
MYB	Os01g0853700
MYB	Os01g0975300	Os2R_MYB19
MYB	Os05g0449900	2RMYB57
MYB-related	Os06g0181300	DLN159	AID1
MYB-related	Os02g0685200	MYB1R
MYB-related	Os01g0524500	MYBS1
MYB-related	Os10g0562100	MYBS2
MYB-related	Os01g0635200
MYB-related	Os02g0680700
MYB-related	Os02g0706400
MYB-related	Os05g0579600
MYB-related	Os05g0579700
MYB-related	Os06g0303700
MYB-related	Os09g0491644
NAC	Os05g0418800	NAC87
NAC	Os08g0433500	NAC106
NAC	Os08g0535800
NAC	Os09g0509100
NAC	Os10g0477600	NAC120
OFP	Os01g0823500	OFP4
OFP	Os03g0197900
OFP	Os11g0156401
PBF-2-like	Os06g0145800	WHY1
PHD	Os01g0218900	PHD3
SBP	Os02g0139400	LCRN1
SBP	Os09g0507100	SPL18
SET	Os02g0725200
SET	Os07g0435900
SET	Os08g0400200
SET	Os09g0411650
SET	Os12g0236900
SNF2	Os07g0434500	DRD1
TCP	Os01g0924400
TCP	Os03g0706500
TCP	Os12g0173300
TRAF	Os01g0948900	BOP1
TRAF	Os06g0318200
TRAF	Os08g0495500
TRAF	Os10g0425900
TRAF	Os12g0138500	BOP3
TUB	Os07g0667000
WRKY	Os01g0182700	WRKY102
WRKY	Os04g0471700	WRKY35
WRKY	Os07g0111400	WRKY29
bHLH	Os09g0487900	BHLH143
bHLH	Os08g0506700	GN8.1
bHLH	Os12g0610200	PIL11
bHLH	Os03g0639300	PIL12
bHLH	Os07g0143200	PIL14
bHLH	Os01g0286100	PIL15
bHLH	Os01g0915600	OsbHLH090
bHLH	Os02g0795800	OsbHLH114
bHLH	Os03g0797600	OsbHLH098
bHLH	Os09g0410700	OsbHLH039
bHLH	Os09g0519100	OsbHLH167
bHLH	Os10g0556200	bHLH113
bZIP	Os01g0174000	BZIP1
bZIP	Os01g0542700	BZIP4
bZIP	Os01g0801901	BZIP7
bZIP	Os01g0808100	BZIP8
bZIP	Os02g0132500	BZIP14
bZIP	Os02g0203000	BZIP18
bZIP	Os03g0322700	BZIP29
bZIP	Os04g0637000	BZIP37
bZIP	Os05g0495200	BZIP44
bZIP	Os06g0601500	BZIP48
bZIP	Os07g0686100	BZIP62
bZIP	Os09g0306400	BZIP71
bZIP	Os09g0456200	BZIP72
bZIP	Os11g0218000	BZIP82
bZIP	Os12g0601800	BZIP88
mTERF	Os02g0577501
mTERF	Os02g0602400	MTERF5
mTERF	Os02g0749800
mTERF	Os03g0360600
mTERF	Os03g0785200
mTERF	Os04g0637500
mTERF	Os05g0403400
mTERF	Os06g0225100
mTERF	Os07g0409400
mTERF	Os07g0583200	V14
mTERF	Os11g0206200
zf-HD	Os05g0579300
zf-HD	Os08g0438400
zf-HD	Os09g0414600
