# Supplementary material for: Comparison of Transcriptome between Tolerant and Susceptible Rice Cultivar Reveals Positive and Negative Regulators of Response to Rhizoctonia solani in Rice
Source: Int J Mol Sci. 2023 Sep 20;24(18):14310. doi: 10.3390/ijms241814310 (PMC10532033; doi:10.3390/ijms241814310)
Supplement: Supplementary file 1 [file ijms-24-14310-s001.zip › Supplementary S7.xls]

## Sheet: Sheet1
#enrichment of upregulated and downregulated DEFs in KEGG pathway
Enrichment FDR	nGenes	Pathway Genes	Fold Enrichment	Pathway	URL	Genes	data
2.61e-14	17	195	14.9227	Plant hormone signal transduction	http://www.genome.jp/kegg-bin/show_pathway?osa04075	OS01G0286100 OS01G0675700 OS01G0952500 OS02G0557800 OS02G0817600 OS03G0707600 OS03G0742900 OS04G0442300 OS04G0637000 OS04G0673300 OS07G0182400 OS07G0686100 OS08G0109400 OS08G0508700 OS09G0456200 OS12G0139400 OS12G0610200	,214 down-regulated
2.21e-20	23	195	16.3551	Plant hormone signal transduction	http://www.genome.jp/kegg-bin/show_pathway?osa04075	IAA6 BZIP12 OsIAA7 TIFY11A OsJAZ2 OsJAZ4 ORR1 OsJAZ5 OsNPR3 OsERF#083 ETR2 OsJAZ11 EG2 OsIAA18 BZR1 OsJAZ6 EIL2 OsJAZ8 TIFY10C OsERF#087 OsJAZ OsTIFY11d OsbHLH009	261 up-regulated
5.81e-07	9	115	10.8519	MAPK signaling pathway	http://www.genome.jp/kegg-bin/show_pathway?osa04016	OsWRKY12 OsWRKY24 OsERF#083 ETR2 WRKY53 OsWRKY70 EIL2 OsERF#087 OsbHLH009	261 up-regulated
0.0472491	4	143	3.87868	Plant-pathogen interaction	http://www.genome.jp/kegg-bin/show_pathway?osa04626	OsWRKY12 OsWRKY24 WRKY53 OsWRKY70	261 up-regulated
