# Supplementary material for: Comparison of Transcriptome between Tolerant and Susceptible Rice Cultivar Reveals Positive and Negative Regulators of Response to Rhizoctonia solani in Rice
Source: Int J Mol Sci. 2023 Sep 20;24(18):14310. doi: 10.3390/ijms241814310 (PMC10532033; doi:10.3390/ijms241814310)
Supplement: Supplementary file 1 [file ijms-24-14310-s001.zip › Supplementary S8.xls]

## Sheet: Sheet1
RAPid	type of DEGs	GO term	CGSNL.Gene.Symbol	Gene.symbol.synonym.s.	functional type	functional subtype
Os08g0538300	uDEGs	Kinase activity	CERK1		Cell-surface Pattern-Recognition Receptors	LysMs
Os11g0557500	uDEGs	Kinase activity	LYK6		Cell-surface Pattern-Recognition Receptors	LysMs
Os11g0549300	uDEGs	Kinase activity	LysM-RLK8	RLCK330	Cell-surface Pattern-Recognition Receptors	LysMs
Os09g0533600	uDEGs	Kinase activity	BSR1	OsRLCK278	Cell-surface Pattern-Recognition Receptors	RLCKs
Os03g0148700	uDEGs	Kinase activity	RLCK100		Cell-surface Pattern-Recognition Receptors	RLCKs
Os03g0159100	uDEGs	Kinase activity	RLCK101		Cell-surface Pattern-Recognition Receptors	RLCKs
Os03g0407900	uDEGs	Kinase activity	RLCK110		Cell-surface Pattern-Recognition Receptors	RLCKs
Os03g0839900	uDEGs	Kinase activity	RLCK122		Cell-surface Pattern-Recognition Receptors	RLCKs
Os03g0844100	uDEGs	Kinase activity	RLCK123		Cell-surface Pattern-Recognition Receptors	RLCKs
Os01g0116200	uDEGs	Kinase activity	RLCK13		Cell-surface Pattern-Recognition Receptors	RLCKs
Os04g0503600	uDEGs	Kinase activity	RLCK153		Cell-surface Pattern-Recognition Receptors	RLCKs
Os04g0540900	uDEGs	Kinase activity	RLCK154		Cell-surface Pattern-Recognition Receptors	RLCKs
Os04g0543000	uDEGs	Kinase activity	RLCK155		Cell-surface Pattern-Recognition Receptors	RLCKs
Os04g0548400	uDEGs	Kinase activity	RLCK156		Cell-surface Pattern-Recognition Receptors	RLCKs
Os04g0563900	uDEGs	Kinase activity	RLCK157		Cell-surface Pattern-Recognition Receptors	RLCKs
Os04g0619400	uDEGs	Kinase activity	RLCK160		Cell-surface Pattern-Recognition Receptors	RLCKs
Os04g0632100	uDEGs	Kinase activity	RLCK163		Cell-surface Pattern-Recognition Receptors	RLCKs
Os04g0655300	uDEGs	Kinase activity	RLCK168		Cell-surface Pattern-Recognition Receptors	RLCKs
Os05g0135800	uDEGs	Kinase activity	RLCK178		Cell-surface Pattern-Recognition Receptors	RLCKs
Os06g0140800	uDEGs	Kinase activity	RLCK194		Cell-surface Pattern-Recognition Receptors	RLCKs
Os06g0166900	uDEGs	Kinase activity	RLCK199		Cell-surface Pattern-Recognition Receptors	RLCKs
Os01g0113200	uDEGs	Kinase activity	RLCK2		Cell-surface Pattern-Recognition Receptors	RLCKs
Os06g0202900	uDEGs	Kinase activity	RLCK203		Cell-surface Pattern-Recognition Receptors	RLCKs
Os06g0574200	uDEGs	Kinase activity	RLCK207		Cell-surface Pattern-Recognition Receptors	RLCKs
Os06g0663200	uDEGs	Kinase activity	RLCK211		Cell-surface Pattern-Recognition Receptors	RLCKs
Os06g0676600	uDEGs	Kinase activity	RLCK213		Cell-surface Pattern-Recognition Receptors	RLCKs
Os06g0689600	uDEGs	Kinase activity	RLCK214		Cell-surface Pattern-Recognition Receptors	RLCKs
Os06g0690200	uDEGs	Kinase activity	RLCK215		Cell-surface Pattern-Recognition Receptors	RLCKs
Os06g0714900	uDEGs	Kinase activity	RLCK218		Cell-surface Pattern-Recognition Receptors	RLCKs
Os01g0137500	uDEGs	Kinase activity	RLCK22		Cell-surface Pattern-Recognition Receptors	RLCKs
Os07g0538400	uDEGs	Kinase activity	RLCK235		Cell-surface Pattern-Recognition Receptors	RLCKs
Os07g0686800	uDEGs	Kinase activity	RLCK241		Cell-surface Pattern-Recognition Receptors	RLCKs
Os07g0693000	uDEGs	Kinase activity	RLCK242		Cell-surface Pattern-Recognition Receptors	RLCKs
Os08g0343000	uDEGs	Kinase activity	RLCK251		Cell-surface Pattern-Recognition Receptors	RLCKs
Os08g0457400	uDEGs	Kinase activity	RLCK255		Cell-surface Pattern-Recognition Receptors	RLCKs
Os09g0356000	uDEGs	Kinase activity	RLCK266		Cell-surface Pattern-Recognition Receptors	RLCKs
Os09g0408900	uDEGs	Kinase activity	RLCK270		Cell-surface Pattern-Recognition Receptors	RLCKs
Os09g0442100	uDEGs	Kinase activity	RLCK272		Cell-surface Pattern-Recognition Receptors	RLCKs
Os09g0513600	uDEGs	Kinase activity	RLCK277		Cell-surface Pattern-Recognition Receptors	RLCKs
Os09g0569800	uDEGs	Kinase activity	RLCK280		Cell-surface Pattern-Recognition Receptors	RLCKs
Os09g0570100	uDEGs	Kinase activity	RLCK282		Cell-surface Pattern-Recognition Receptors	RLCKs
Os10g0395000	uDEGs	Kinase activity	RLCK298		Cell-surface Pattern-Recognition Receptors	RLCKs
Os01g0113300	uDEGs	Kinase activity	RLCK3		Cell-surface Pattern-Recognition Receptors	RLCKs
Os10g0442800	uDEGs	Kinase activity	RLCK301		Cell-surface Pattern-Recognition Receptors	RLCKs
Os10g0516200	uDEGs	Kinase activity	RLCK303		Cell-surface Pattern-Recognition Receptors	RLCKs
Os10g0542800	uDEGs	Kinase activity	RLCK304		Cell-surface Pattern-Recognition Receptors	RLCKs
Os10g0548300	uDEGs	Kinase activity	RLCK305		Cell-surface Pattern-Recognition Receptors	RLCKs
Os11g0168600	uDEGs	Kinase activity	RLCK311		Cell-surface Pattern-Recognition Receptors	RLCKs
Os11g0213000	uDEGs	Kinase activity	RLCK318		Cell-surface Pattern-Recognition Receptors	RLCKs
Os11g0441900	uDEGs	Kinase activity	RLCK326		Cell-surface Pattern-Recognition Receptors	RLCKs
Os11g0549300	uDEGs	Kinase activity	RLCK330	OsLysM-RLK8	Cell-surface Pattern-Recognition Receptors	RLCKs
Os11g0666200	uDEGs	Kinase activity	RLCK345		Cell-surface Pattern-Recognition Receptors	RLCKs
Os11g0667000	uDEGs	Kinase activity	RLCK346		Cell-surface Pattern-Recognition Receptors	RLCKs
Os11g0681400	uDEGs	Kinase activity	RLCK352		Cell-surface Pattern-Recognition Receptors	RLCKs
Os12g0486900	uDEGs	Kinase activity	RLCK369		Cell-surface Pattern-Recognition Receptors	RLCKs
Os01g0822200	uDEGs	Kinase activity	RLCK47		Cell-surface Pattern-Recognition Receptors	RLCKs
Os01g0114100	uDEGs	Kinase activity	RLCK5		Cell-surface Pattern-Recognition Receptors	RLCKs
Os01g0899000	uDEGs	Kinase activity	RLCK52		Cell-surface Pattern-Recognition Receptors	RLCKs
Os02g0118200	uDEGs	Kinase activity	RLCK60		Cell-surface Pattern-Recognition Receptors	RLCKs
Os02g0165100	uDEGs	Kinase activity	RLCK63		Cell-surface Pattern-Recognition Receptors	RLCKs
Os02g0186500	uDEGs	Kinase activity	RLCK64		Cell-surface Pattern-Recognition Receptors	RLCKs
Os02g0513000	uDEGs	Kinase activity	RLCK72		Cell-surface Pattern-Recognition Receptors	RLCKs
Os02g0819600	uDEGs	Kinase activity	RLCK88		Cell-surface Pattern-Recognition Receptors	RLCKs
Os02g0821400	uDEGs	Kinase activity	RLCK90		Cell-surface Pattern-Recognition Receptors	RLCKs
Os02g0822900	uDEGs	Kinase activity	RLCK91		Cell-surface Pattern-Recognition Receptors	RLCKs
Os03g0132800	uDEGs	Kinase activity	RLCK98	OsBSK1	Cell-surface Pattern-Recognition Receptors	RLCKs
Os01g0155200	uDEGs	Kinase activity	SDRLK11		Cell-surface Pattern-Recognition Receptors	SDRLKs
Os01g0670100	uDEGs	Kinase activity	SDRLK13		Cell-surface Pattern-Recognition Receptors	SDRLKs
Os01g0784200	uDEGs	Kinase activity	SDRLK15		Cell-surface Pattern-Recognition Receptors	SDRLKs
Os01g0885700	uDEGs	Kinase activity	SDRLK17		Cell-surface Pattern-Recognition Receptors	SDRLKs
Os01g0668901	uDEGs	Kinase activity	SDRLK2		Cell-surface Pattern-Recognition Receptors	SDRLKs
Os03g0556600	uDEGs	Kinase activity	SDRLK20		Cell-surface Pattern-Recognition Receptors	SDRLKs
Os04g0103500	uDEGs	Kinase activity	SDRLK21		Cell-surface Pattern-Recognition Receptors	SDRLKs
Os04g0103700	uDEGs	Kinase activity	SDRLK22		Cell-surface Pattern-Recognition Receptors	SDRLKs
Os04g0420900	uDEGs	Kinase activity	SDRLK28		Cell-surface Pattern-Recognition Receptors	SDRLKs
Os04g0632500	uDEGs	Kinase activity	SDRLK30		Cell-surface Pattern-Recognition Receptors	SDRLKs
Os04g0634000	uDEGs	Kinase activity	SDRLK32		Cell-surface Pattern-Recognition Receptors	SDRLKs
Os07g0550500	uDEGs	Kinase activity	SDRLK39		Cell-surface Pattern-Recognition Receptors	SDRLKs
Os05g0501400	uDEGs	Kinase activity	SDRLK4		Cell-surface Pattern-Recognition Receptors	SDRLKs
Os07g0550900	uDEGs	Kinase activity	SDRLK40		Cell-surface Pattern-Recognition Receptors	SDRLKs
Os10g0101000	uDEGs	Kinase activity	SDRLK44		Cell-surface Pattern-Recognition Receptors	SDRLKs
Os01g0223900	uDEGs	Kinase activity	SDRLK47		Cell-surface Pattern-Recognition Receptors	SDRLKs
Os04g0419900	uDEGs	Kinase activity	SDRLK52		Cell-surface Pattern-Recognition Receptors	SDRLKs
Os07g0551300	uDEGs	Kinase activity	SDRLK6		Cell-surface Pattern-Recognition Receptors	SDRLKs
Os09g0454900	uDEGs	Kinase activity	SDRLK65		Cell-surface Pattern-Recognition Receptors	SDRLKs
Os11g0133001	uDEGs	Kinase activity	SDRLK7		Cell-surface Pattern-Recognition Receptors	SDRLKs
Os01g0871000	uDEGs	Kinase activity	SDRLK70		Cell-surface Pattern-Recognition Receptors	SDRLKs
Os03g0422800	uDEGs	Kinase activity	SDRLP8		Cell-surface Pattern-Recognition Receptors	SDRLKs
Os01g0783800	uDEGs	Kinase activity	SDS2	SDRLK-SDS2	Cell-surface Pattern-Recognition Receptors	SDRLKs
Os09g0561600	uDEGs	Kinase activity	DEES1		Cell-surface Pattern-Recognition Receptors	WAKs
Os01g0136400	uDEGs	Kinase activity	WAK1		Cell-surface Pattern-Recognition Receptors	WAKs
Os02g0111600	uDEGs	Kinase activity	WAK11		Cell-surface Pattern-Recognition Receptors	WAKs
Os02g0632800	uDEGs	Kinase activity	WAK14		Cell-surface Pattern-Recognition Receptors	WAKs
Os02g0633066	uDEGs	Kinase activity	WAK16	OsRLCK77	Cell-surface Pattern-Recognition Receptors	WAKs
Os01g0136800	uDEGs	Kinase activity	WAK2		Cell-surface Pattern-Recognition Receptors	WAKs
Os02g0807800	uDEGs	Kinase activity	WAK20		Cell-surface Pattern-Recognition Receptors	WAKs
Os02g0807900	uDEGs	Kinase activity	WAK21		Cell-surface Pattern-Recognition Receptors	WAKs
Os03g0225700	uDEGs	Kinase activity	WAK25		Cell-surface Pattern-Recognition Receptors	WAKs
Os04g0127500	uDEGs	Kinase activity	WAK29		Cell-surface Pattern-Recognition Receptors	WAKs
Os04g0307500	uDEGs	Kinase activity	WAK32		Cell-surface Pattern-Recognition Receptors	WAKs
Os04g0365100	uDEGs	Kinase activity	WAK37		Cell-surface Pattern-Recognition Receptors	WAKs
Os04g0598900	uDEGs	Kinase activity	WAK50		Cell-surface Pattern-Recognition Receptors	WAKs
Os04g0599000	uDEGs	Kinase activity	WAK53		Cell-surface Pattern-Recognition Receptors	WAKs
Os09g0471200	uDEGs	Kinase activity	WAK80		Cell-surface Pattern-Recognition Receptors	WAKs
Os09g0471500	uDEGs	Kinase activity	WAK82	RLCK274	Cell-surface Pattern-Recognition Receptors	WAKs
Os09g0471800	uDEGs	Kinase activity	WAK85		Cell-surface Pattern-Recognition Receptors	WAKs
Os09g0561500	uDEGs	Kinase activity	WAK90		Cell-surface Pattern-Recognition Receptors	WAKs
Os09g0562600	uDEGs	Kinase activity	WAK92	OsDEES1-L4	Cell-surface Pattern-Recognition Receptors	WAKs
Os10g0112700	uDEGs	Kinase activity	WAK98	OsRLCK287	Cell-surface Pattern-Recognition Receptors	WAKs
Os12g0595800	uDEGs	Kinase activity	WAKL21.2		Cell-surface Pattern-Recognition Receptors	WAKs
Os02g0753800	uDEGs	Calcium ion binding	ANN2		Ca2+ signalling pathway	Calcium ion channel
Os09g0394900	uDEGs	Calcium ion binding	ANN9		Ca2+ signalling pathway	Calcium ion channel
Os09g0431200	uDEGs	Transporter activity	GLR1.1		Ca2+ signalling pathway	Calcium ion channel
Os02g0787600	uDEGs	Transporter activity	GLR1.2		Ca2+ signalling pathway	Calcium ion channel
Os09g0431100	uDEGs	Transporter activity	GLR1.3		Ca2+ signalling pathway	Calcium ion channel
Os03g0319300	uDEGs	Calcium ion binding	OsCAM1		Ca2+ signalling pathway	CaMs
Os01g0267900	uDEGs	Calcium ion binding	OsCAM1-3		Ca2+ signalling pathway	CaMs
Os01g0279300	uDEGs	Calcium ion binding	OsCaM3		Ca2+ signalling pathway	CaMs
Os07g0687200	uDEGs	Calcium ion binding	CALB		Ca2+ signalling pathway	CaMs
Os01g0604500	uDEGs	Calcium ion binding	CML12	OsCML12	Ca2+ signalling pathway	CMLs
Os05g0577500	uDEGs	Calcium ion binding	CML14	OsCML14	Ca2+ signalling pathway	CMLs
Os05g0380900	uDEGs	Calcium ion binding	CML15	OsCML15	Ca2+ signalling pathway	CMLs
Os01g0135700	uDEGs	Calcium ion binding	CML16	OsCML16	Ca2+ signalling pathway	CMLs
Os02g0733500	uDEGs	Calcium ion binding	CML20	OsCML20	Ca2+ signalling pathway	CMLs
Os05g0312600	uDEGs	Calcium ion binding	CML21	OsCML21	Ca2+ signalling pathway	CMLs
Os04g0492800	uDEGs	Calcium ion binding	CML22	OsCML22	Ca2+ signalling pathway	CMLs
Os03g0331700	uDEGs	Calcium ion binding	CML27	OsCML27	Ca2+ signalling pathway	CMLs
Os12g0132300	uDEGs	Calcium ion binding	CML3	OsSTA271	Ca2+ signalling pathway	CMLs
Os01g0955100	uDEGs	Calcium ion binding	CML31	OsMSR2	Ca2+ signalling pathway	CMLs
Os03g0743500	uDEGs	Calcium ion binding	CML4	OsCML4	Ca2+ signalling pathway	CMLs
Os12g0603800	uDEGs	Calcium ion binding	CML5	OsCML5	Ca2+ signalling pathway	CMLs
Os08g0117400	uDEGs	Calcium ion binding	CML7	OsSTKC	Ca2+ signalling pathway	CMLs
Os12g0597000	uDEGs	Calcium ion binding	CBL2	OsCBL2	Ca2+ signalling pathway	CBLs
Os03g0126800	uDEGs	Kinase activity	CIPK09		Ca2+ signalling pathway	CIPKs
Os11g0113700	uDEGs	Kinase activity	CIPK15		Ca2+ signalling pathway	CIPKs
Os07g0637000	uDEGs	Kinase activity	CIPK21		Ca2+ signalling pathway	CIPKs
Os07g0150700	uDEGs	Kinase activity	CIPK23		Ca2+ signalling pathway	CIPKs
Os07g0678300	uDEGs	Kinase activity	CIPK29		Ca2+ signalling pathway	CIPKs
Os01g0622600	uDEGs	Kinase activity	CDPK1		Ca2+ signalling pathway	CDPKs
Os03g0788500	uDEGs	Kinase activity	CDPK10		Ca2+ signalling pathway	CDPKs
Os04g0584600	uDEGs	Kinase activity	CDPK13		Ca2+ signalling pathway	CDPKs
Os05g0585500	uDEGs	Kinase activity	CDPK15		Ca2+ signalling pathway	CDPKs
Os07g0409900	uDEGs	Kinase activity	CDPK18		Ca2+ signalling pathway	CDPKs
Os07g0515100	uDEGs	Kinase activity	CDPK19		Ca2+ signalling pathway	CDPKs
Os07g0568600	uDEGs	Kinase activity	CDPK20		Ca2+ signalling pathway	CDPKs
Os08g0540400	uDEGs	Kinase activity	CDPK21		Ca2+ signalling pathway	CDPKs
Os11g0171500	uDEGs	Kinase activity	CDPK24		Ca2+ signalling pathway	CDPKs
Os02g0126400	uDEGs	Kinase activity	CDPK4		Ca2+ signalling pathway	CDPKs
Os02g0685900	uDEGs	Kinase activity	CDPK5		Ca2+ signalling pathway	CDPKs
Os03g0688300	uDEGs	Kinase activity	CDPK9		Ca2+ signalling pathway	CDPKs
Os03g0160100	uDEGs	Kinase activity	ACDR1	OsMAPKKK1	MAPK cascade	MAPKKK
Os01g0699600	uDEGs	Kinase activity	OsMKKK62		MAPK cascade	MAPKKK
Os03g0703400	uDEGs	Kinase activity	CSL1	OsMKKK22	MAPK cascade	MAPKKK
Os01g0699100	uDEGs	Kinase activity	MAPKKK63	OsMAPKKK63	MAPK cascade	MAPKKK
Os04g0660500	uDEGs	Kinase activity	MAPKKK24	MAPKKK24	MAPK cascade	MAPKKK
Os06g0147800	uDEGs	Kinase activity	MKK1	OsMAPKK1	MAPK cascade	MAPKK
Os01g0510100	uDEGs	Kinase activity	MKK6	OsMAPKK6	MAPK cascade	MAPKK
Os02g0787300	uDEGs	Kinase activity	SMG1	OsMAPKK4	MAPK cascade	MAPKK
Os10g0533600	uDEGs	Kinase activity	MPK6	OsDR6	MAPK cascade	MAPK
Os03g0285800	uDEGs	Kinase activity	MSRMK2	OsMAPK5	MAPK cascade	MAPK
Os05g0566400	uDEGs	Kinase activity	MPK7	OsMAPK20-5	MAPK cascade	MAPK
Os06g0699400	uDEGs	Kinase activity	MAPK4		MAPK cascade	MAPK
Os06g0708000	uDEGs	Kinase activity	MAPK1	OsMAPK1	MAPK cascade	MAPK
Os03g0860100	uDEGs	Plant hormone signal transduction	ERF83		Plant hormone signal transduction	ET signaling pathway
Os09g0572000	uDEGs	Plant hormone signal transduction	ERF87		Plant hormone signal transduction	ET signaling pathway
Os07g0685700	uDEGs	Plant hormone signal transduction	EIL2(EIN3 lik2)		Plant hormone signal transduction	ET signaling pathway
Os03g0324200	uDEGs	Plant hormone signal transduction	EIL1(EIN3 like1)		Plant hormone signal transduction	ET signaling pathway
Os04g0169100	uDEGs	Plant hormone signal transduction	ETR2		Plant hormone signal transduction	ET signaling pathway
Os03g0224200	uDEGs	Plant hormone signal transduction	RR21		Plant hormone signal transduction	ET signaling pathway
Os01g0741900	uDEGs	Plant hormone signal transduction	IAA6		Plant hormone signal transduction	AUX signaling pathway
Os02g0228900	uDEGs	Plant hormone signal transduction			Plant hormone signal transduction	AUX signaling pathway
Os05g0523300	uDEGs	Plant hormone signal transduction			Plant hormone signal transduction	AUX signaling pathway
Os07g0580500	uDEGs	Plant hormone signal transduction	BZR1		Plant hormone signal transduction	BR signaling pathway
Os01g0867300	uDEGs	Plant hormone signal transduction	BZIP12		Plant hormone signal transduction	ABA signaling pathway
Os10g0575000	uDEGs	Plant hormone signal transduction	OsMYC2	BHLH9	Plant hormone signal transduction	JA signaling pathway
Os03g0180800	uDEGs	Plant hormone signal transduction	OsJAZ3	TIFY11A	Plant hormone signal transduction	JA signaling pathway
Os03g0180900	uDEGs	Plant hormone signal transduction	OsJAZ2	TIFY11C	Plant hormone signal transduction	JA signaling pathway
Os03g0181100	uDEGs	Plant hormone signal transduction	OsJAZ4	TIFY11B	Plant hormone signal transduction	JA signaling pathway
Os03g0402800	uDEGs	Plant hormone signal transduction	OsJAZ5	TIFY10A	Plant hormone signal transduction	JA signaling pathway
Os04g0395800	uDEGs	Plant hormone signal transduction	OsJAZ11	TIFY9	Plant hormone signal transduction	JA signaling pathway
Os04g0653000	uDEGs	Plant hormone signal transduction	OsJAZ1	EG2	Plant hormone signal transduction	JA signaling pathway
Os07g0615200	uDEGs	Plant hormone signal transduction	OsJAZ6	TIFY10B	Plant hormone signal transduction	JA signaling pathway
Os09g0401300	uDEGs	Plant hormone signal transduction	OsJAZ8	TIFY6B	Plant hormone signal transduction	JA signaling pathway
Os09g0439200	uDEGs	Plant hormone signal transduction	OsJAZ7	TIFY10C	Plant hormone signal transduction	JA signaling pathway
Os10g0391400	uDEGs	Plant hormone signal transduction	OsJAZ13	TIFY11E	Plant hormone signal transduction	JA signaling pathway
Os10g0392400	uDEGs	Plant hormone signal transduction	OsJAZ12	TIFY11D	Plant hormone signal transduction	JA signaling pathway
Os01g0675700	dDEGs	Plant hormone signal transduction	IAA5		Plant hormone signal transduction	AUX signaling pathway
Os02g0817600	dDEGs	Plant hormone signal transduction			Plant hormone signal transduction	AUX signaling pathway
Os03g0742900	dDEGs	Plant hormone signal transduction	IAA13		Plant hormone signal transduction	AUX signaling pathway
Os07g0182400	dDEGs	Plant hormone signal transduction	IAA24		Plant hormone signal transduction	AUX signaling pathway
Os08g0109400	dDEGs	Plant hormone signal transduction			Plant hormone signal transduction	AUX signaling pathway
Os01g0952500	dDEGs	Plant hormone signal transduction	RR4		Plant hormone signal transduction	AUX signaling pathway
Os02g0557800	dDEGs	Plant hormone signal transduction	RR2		Plant hormone signal transduction	AUX signaling pathway
Os04g0442300	dDEGs	Plant hormone signal transduction	RR1		Plant hormone signal transduction	AUX signaling pathway
Os04g0673300	dDEGs	Plant hormone signal transduction	RR6		Plant hormone signal transduction	AUX signaling pathway
Os12g0139400	dDEGs	Plant hormone signal transduction	RR10		Plant hormone signal transduction	AUX signaling pathway
Os02g0769100	dDEGs	Plant hormone signal transduction	SAUR12		Plant hormone signal transduction	AUX signaling pathway
Os06g0137400	dDEGs	Plant hormone signal transduction	OsSAUR24		Plant hormone signal transduction	AUX signaling pathway
Os01g0286100	dDEGs	Plant hormone signal transduction	PIL15		Plant hormone signal transduction	AUX signaling pathway
Os12g0610200	dDEGs	Plant hormone signal transduction	PIL11		Plant hormone signal transduction	AUX signaling pathway
Os03g0707600	dDEGs	Plant hormone signal transduction	SLR1(Hd16)		Plant hormone signal transduction	regulation of photoperiodism
Os04g0637000	dDEGs	Plant hormone signal transduction	BZIP37		Plant hormone signal transduction	JA signaling pathway
Os08g0508700	dDEGs	Plant hormone signal transduction	EIL4		Plant hormone signal transduction	ET signaling pathway
Os07g0686100	dDEGs	Plant hormone signal transduction	BZIP62		Plant hormone signal transduction	ABA signaling pathway
Os01g0846300	dDEGs	Plant hormone signal transduction	pp2c9		Plant hormone signal transduction	ABA signaling pathway
Os05g0592800	dDEGs	Plant hormone signal transduction	pp2c53		Plant hormone signal transduction	ABA signaling pathway
Os01g0869900	dDEGs	Plant hormone signal transduction	SAPK4		Plant hormone signal transduction	ABA signaling pathway
Os04g0691100	dDEGs	Plant hormone signal transduction	SAPK5		Plant hormone signal transduction	ABA signaling pathway
Os02g0255500	dDEGs	Plant hormone signal transduction	PYL3		Plant hormone signal transduction	ABA signaling pathway
Os10g0573400	dDEGs	Plant hormone signal transduction	PYL10		Plant hormone signal transduction	ABA signaling pathway
Os09g0456200	dDEGs	Plant hormone signal transduction	BZIP72		Plant hormone signal transduction	ABA signaling pathway
Os09g0111100	dDEGs	Plant hormone signal transduction	CYCD3;1		Plant hormone signal transduction
Os09g0566550	dDEGs	Plant hormone signal transduction	OsCTR1		Plant hormone signal transduction
Os06g0726200	uDEGs	Carbon metabolism	CHT1		defense-related genes	Chitinase
Os01g0287600	uDEGs	Carbon metabolism	CHT10		defense-related genes	Chitinase
Os03g0132900	uDEGs	Carbon metabolism	CHT11		defense-related genes	Chitinase
Os05g0399300	uDEGs	Carbon metabolism	CHT2		defense-related genes	Chitinase
Os06g0726100	uDEGs	Carbon metabolism	CHT3		defense-related genes	Chitinase
Os04g0493400	uDEGs	Carbon metabolism	CHT4		defense-related genes	Chitinase
Os04g0494100	uDEGs	Carbon metabolism	CHT5		defense-related genes	Chitinase
Os02g0605900	uDEGs	Carbon metabolism	CHT6		defense-related genes	Chitinase
Os10g0542900	uDEGs	Carbon metabolism	CHT8		defense-related genes	Chitinase
Os01g0382400	uDEGs	Response to biotic stimulus	PR1-12		defense-related genes	pathogenesis-related gene
Os07g0129200	uDEGs	Response to biotic stimulus	PR1A		defense-related genes	pathogenesis-related gene
Os01g0382000	uDEGs	Response to biotic stimulus	PR1B		defense-related genes	pathogenesis-related gene
Os11g0592200	uDEGs	Response to biotic stimulus	PR4		defense-related genes	pathogenesis-related gene
Os11g0592100	uDEGs	Response to biotic stimulus	PR4B		defense-related genes	pathogenesis-related gene
Os11g0592000	uDEGs	Response to biotic stimulus	PR4C		defense-related genes	pathogenesis-related gene
