# Supplementary material for: Comparison of Transcriptome between Tolerant and Susceptible Rice Cultivar Reveals Positive and Negative Regulators of Response to Rhizoctonia solani in Rice
Source: Int J Mol Sci. 2023 Sep 20;24(18):14310. doi: 10.3390/ijms241814310 (PMC10532033; doi:10.3390/ijms241814310)
Supplement: Supplementary file 1 [file ijms-24-14310-s001.zip › Supplementary S9.xls]

## Sheet: Sheet1
TF family	RAP_ID	symbol	type of DEGs	pathway
AP2-EREBP	Os09g0522200	DREB1A	uDEG
AP2-EREBP	Os09g0522000	DREB1B	uDEG
AP2-EREBP	Os06g0127100	DREB1C	uDEG
AP2-EREBP	Os04g0572400	DREB1E	uDEG
AP2-EREBP	Os01g0968800	DREB1F	uDEG
AP2-EREBP	Os02g0677300	DREB1G	uDEG
AP2-EREBP	Os02g0782700	EREBP1	uDEG	ET signaling pathway
AP2-EREBP	Os04g0398000	ERF101	uDEG	ET signaling pathway
AP2-EREBP	Os09g0457900	ERF102	uDEG	ET signaling pathway
AP2-EREBP	Os02g0764700	ERF103	uDEG	ET signaling pathway
AP2-EREBP	Os08g0474000	ERF104	uDEG	ET signaling pathway
AP2-EREBP	Os02g0781300	ERF11	uDEG	ET signaling pathway
AP2-EREBP	Os11g0168500	ERF118	uDEG	ET signaling pathway
AP2-EREBP	Os06g0222400	ERF120	uDEG	ET signaling pathway
AP2-EREBP	Os05g0420300	ERF131	uDEG	ET signaling pathway
AP2-EREBP	Os09g0522100	ERF133	uDEG	ET signaling pathway
AP2-EREBP	Os07g0410300	ERF136	uDEG	ET signaling pathway
AP2-EREBP	Os01g0885900	ERF17	uDEG	ET signaling pathway
AP2-EREBP	Os10g0523900	ERF18	uDEG	ET signaling pathway
AP2-EREBP	Os02g0676800	ERF20	uDEG	ET signaling pathway
AP2-EREBP	Os01g0165000	ERF42	uDEG	ET signaling pathway
AP2-EREBP	Os03g0191900	ERF47	uDEG	ET signaling pathway
AP2-EREBP	Os05g0361700	ERF61	uDEG	ET signaling pathway
AP2-EREBP	Os03g0183000	ERF62	uDEG	ET signaling pathway
AP2-EREBP	Os07g0617000	ERF65	uDEG	ET signaling pathway
AP2-EREBP	Os07g0674800	ERF67	uDEG	ET signaling pathway
AP2-EREBP	Os01g0313300	ERF68	uDEG	ET signaling pathway
AP2-EREBP	Os03g0183200	ERF69	uDEG	ET signaling pathway
AP2-EREBP	Os05g0497300	ERF74	uDEG	ET signaling pathway
AP2-EREBP	Os04g0669200	ERF76	uDEG	ET signaling pathway
AP2-EREBP	Os04g0610400	ERF77	uDEG	ET signaling pathway
AP2-EREBP	Os03g0860100	ERF83	uDEG	ET signaling pathway
AP2-EREBP	Os09g0572000	ERF87	uDEG	ET signaling pathway
AP2-EREBP	Os02g0654700	ERF91	uDEG	ET signaling pathway
AP2-EREBP	Os04g0546800	ERF93	uDEG	ET signaling pathway
AP2-EREBP	Os10g0562900	ERF96	uDEG	ET signaling pathway
AP2-EREBP	Os01g0868000	ERF99	uDEG	ET signaling pathway
AP2-EREBP	Os01g0693400	OsRAV11	uDEG
AP2-EREBP	Os01g0141000	OsRAV2	uDEG
AP2-EREBP	Os11g0129700	WRI1-1	uDEG
AP2-EREBP	Os02g0189500		uDEG
AP2-EREBP	Os05g0437100		uDEG
WRKY	Os01g0246700	WRKY1	uDEG
WRKY	Os11g0117400	WRKY104	uDEG
WRKY	Os01g0185900	WRKY107	uDEG
WRKY	Os01g0821300	WRKY108	uDEG
WRKY	Os01g0626400	WRKY11	uDEG
WRKY	Os01g0624700	WRKY12	uDEG	MAPK signaling pathway
WRKY	Os03g0741400	WRKY121	uDEG
WRKY	Os05g0571200	WRKY19	uDEG
WRKY	Os01g0821600	WRKY21	uDEG
WRKY	Os01g0826400	WRKY24	uDEG	MAPK signaling pathway
WRKY	Os01g0714800	WRKY26	uDEG
WRKY	Os06g0649000	WRKY28	uDEG
WRKY	Os11g0117500	WRKY40	uDEG
WRKY	Os02g0462800	WRKY42	uDEG
WRKY	Os07g0680400	WRKY47	uDEG
WRKY	Os05g0343400	WRKY53	uDEG	MAPK signaling pathway
WRKY	Os03g0321700	WRKY55	uDEG
WRKY	Os12g0102300	WRKY57	uDEG
WRKY	Os09g0417800	WRKY62	uDEG
WRKY	Os05g0183100	WRKY67	uDEG
WRKY	Os04g0605100	WRKY68	uDEG
WRKY	Os08g0386200	WRKY69	uDEG
WRKY	Os05g0537100	WRKY7	uDEG
WRKY	Os05g0474800	WRKY70	uDEG	MAPK signaling pathway
WRKY	Os02g0181300	WRKY71	uDEG
WRKY	Os11g0490900	WRKY72	uDEG
WRKY	Os09g0334500	WRKY74	uDEG
WRKY	Os05g0321900	WRKY75	uDEG
WRKY	Os09g0417600	WRKY76	uDEG
WRKY	Os01g0584900	WRKY77	uDEG
WRKY	Os12g0116600	WRKY95	uDEG
WRKY	Os01g0665500		uDEG
Tify	Os04g0653000	EG2	uDEG	JA signaling pathway
Tify	Os03g0180900	TIFY11C	uDEG	JA signaling pathway
Tify	Os03g0180800	TIFY11A	uDEG	JA signaling pathway
Tify	Os03g0181100	TIFY11B	uDEG	JA signaling pathway
Tify	Os03g0402800	TIFY10A	uDEG	JA signaling pathway
Tify	Os07g0615200	TIFY10B	uDEG	JA signaling pathway
Tify	Os09g0439200	TIFY10C	uDEG	JA signaling pathway
Tify	Os09g0401300	TIFY6B	uDEG	JA signaling pathway
Tify	Os04g0395800	TIFY9	uDEG	JA signaling pathway
Tify	Os10g0392400	TIFY11D	uDEG	JA signaling pathway
Tify	Os10g0391400	TIFY11E	uDEG	JA signaling pathway
AP2-EREBP	Os09g0309700	ERF109	dDEG
AP2-EREBP	Os07g0227600	ERF57	dDEG
AP2-EREBP	Os03g0815800	ERF58	dDEG
AP2-EREBP	Os04g0649100	SHAT1	dDEG
AP2-EREBP	Os07g0235800	SNB	dDEG
AP2-EREBP	Os09g0287000	SUB1B	dDEG
WRKY	Os01g0182700	WRKY102	dDEG
WRKY	Os04g0471700	WRKY35	dDEG
WRKY	Os07g0111400	WRKY29	dDEG
mTERF	Os02g0577501		dDEG
mTERF	Os02g0602400		dDEG
mTERF	Os02g0749800		dDEG
mTERF	Os03g0360600		dDEG
mTERF	Os03g0785200		dDEG
mTERF	Os04g0637500		dDEG
mTERF	Os05g0403400		dDEG
mTERF	Os06g0225100		dDEG
mTERF	Os07g0409400		dDEG
mTERF	Os07g0583200	V14	dDEG
mTERF	Os11g0206200		dDEG
